# Supplementary material for: Sexual Recruitment in Zostera marina: Progress toward a Predictive Model
Source: PLoS One. 2015 Sep 14;10(9):e0138206. doi: 10.1371/journal.pone.0138206 (PMC4569585; doi:10.1371/journal.pone.0138206)
Supplement: S1 Table — (XLSX) [file pone.0138206.s002.xlsx]

## Sheet: 2000-2014
STATION_ID	Jan-2000	Feb-2000	Mar-2000	Apr-2000	May-2000	Jun-2000	Jul-2000	Aug-2000	Sep-2000	Oct-2000	Nov-2000	Dec-2000	Jan-2001	Feb-2001	Mar-2001	Apr-2001	May-2001	Jun-2001	Jul-2001	Aug-2001	Sep-2001	Oct-2001	Nov-2001	Dec-2001	Jan-2002	Feb-2002	Mar-2002	Apr-2002	May-2002	Jun-2002	Jul-2002	Aug-2002	Sep-2002	Oct-2002	Nov-2002	Dec-2002	Jan-2003	Feb-2003	Mar-2003	Apr-2003	May-2003	Jun-2003	Jul-2003	Aug-2003	Sep-2003	Oct-2003	Nov-2003	Dec-2003	Jan-2004
1	0	0	0	0	0	0	0	0	0	0	0	0	0	0	0	0	0	0	0	0	0	0	0	0	0	0	0	0	0	0	0	0	0	0	0	0	0	0	0	0	0	0	0	0	0	0	0	0	0
2	24.47	20.06	8.29	21.87	10.29	8.47	9.25	6.36	5.92	5.14	11.66	31.26	17.35	30.69	19.96	7.69	11.72	13.11	10.42	7.35	15.22	12.91	18.53	13.28	12.06	16.29	26.16	12.02	20.03	12.18	3.73	4.11	8.72	11.67	20.67	16.38	16.33	28.47	16.16	11.57	6.28	7.96	10.44	6.72	49.58	47.07	33.17	18.2	22.27
3	32.23	60.08	11.52	22.05	60.78	38.29	54.07	7.05	20.51	3.72	14.33	202.77	66.08	18.12	24.53	7.57	14.84	61.6	47.15	96.64	21.36	34.99	16.26	19.42	39.25	16.82	123.33	37.27	36.01	21.72	9.96	36.79	14.12	45.96	65.12	25.36	34.05	37.63	9.76	8.38	6.59	20.51	107.15	52.02	143.51	219.59	110.74	22.62	34.5
4	23.27	26.52	16.03	32.72	21.13	17.37	11.76	15.68	13.81	21.44	17.36	31.74	19	41.01	31.56	11.78	24.11	12.86	18.46	11.57	45.48	17.91	23.01	17.85	16.4	22.18	35.89	15.84	28.71	29.07	5.84	12.64	13.06	29.5	38.19	24.22	21.2	37.8	24.15	26.75	16.98	12.52	13.39	5.29	23.19	33.18	41.68	31.97	29.16
5	2.24	3.09	1.97	2.75	3.24	3.79	2.22	3	2.6	3.31	1.96	2.21	2.54	2.4	3.15	1.85	2.74	2.38	2.16	2.25	4.24	1.78	2.65	2.04	1.93	2.09	3.1	1.92	2.35	2.65	1.27	2.84	1.35	3.15	2.2	2.32	2.1	2.72	2.58	2.23	3	2.55	2.27	1.61	3.21	2.21	2.7	3.42	2.21
6	42.85	45.17	15.93	31.45	75.79	38.67	32.06	13.49	12.94	13.23	55.93	96.66	43.21	38.38	48.11	11.12	144.84	41.32	27.25	48.33	15.62	26.95	23.36	21.04	27.68	20.57	73.67	39.1	35.2	18.21	6.5	24.83	9.85	115.8	54.12	26.2	27.37	48.7	22.96	56	16.57	25.34	51.74	19.65	126.38	133.32	88.99	68.89	38.47
7	46.54	54.32	18.34	41.87	88.36	50.28	45.56	17.95	21.22	19.1	55.55	144.73	46.08	32.78	55.26	11.41	141.88	38.17	40.68	71.79	35.37	38.59	25.76	28.63	41.02	25.93	96.21	40.53	38.6	32.44	9.56	35.81	20.32	123.21	87.63	33.12	38.38	74.74	20.75	60.11	27.08	35.97	74.22	29.49	138.65	118.22	130.29	87.17	47.02
8	89.65	80.27	33.44	63.38	101.48	53.3	49.75	22.38	27.55	36.56	76.64	194.91	63.78	71.97	75.59	21.09	170.43	59.16	47.48	75.12	35.11	51.62	49.25	42.29	45.94	48.89	122.43	58.87	62.83	37.98	13.36	41.34	26.1	152.9	102.88	57.07	50.9	81.89	43.83	75.77	27.23	36.12	76.1	25.94	155.38	207.69	173.05	107.37	67.22
9	97.48	87.18	39.62	78.11	101.27	53.39	60.28	27.16	35.91	37.26	88.99	267.04	90.09	87.35	86.2	33.72	167.3	63.05	59.93	86.55	52.98	70.59	53.46	49.5	56.08	56.47	140.22	74.67	77.13	51.15	17.41	44.82	27.08	157.05	128.79	61.93	59.49	105.69	51.65	77.71	29.45	43.63	84.93	35.14	183.77	263.98	222.06	115.81	83.91
10	148.3	107.61	52.11	107.93	95.55	54.72	64.14	27.36	38	42.63	93.18	313.63	96.12	136.9	107.96	35.84	161.57	74.18	63.37	85.8	54.34	82.81	76.91	65.96	72.18	79.21	190.15	79.64	109.11	50.24	20.54	44.21	32.42	149.59	160.54	83.51	84.9	140.49	76.05	80.61	25.65	45.22	101.6	38.86	212.85	286.93	289.29	140.71	121.17
11	161.55	153.14	55.03	115.11	107.75	85.31	69.25	24.83	38.5	36.34	95.68	366.02	102.61	146.44	117.35	39.12	143.16	75.58	62.91	69.01	42.17	94.93	81.19	71.48	81.33	84.54	221.24	81.35	124.54	45.92	20.61	36.88	28.21	143.14	191.97	81.31	95.12	160.57	82.57	71.4	21.55	41.91	98.01	50.65	232.66	325.27	331.96	146.82	137.14
12	161.04	146.08	53.19	113.71	111.24	85.29	74.94	24.66	42.4	31.34	86.97	391.06	103.79	142.6	119.71	35.48	127.01	76.54	66.23	81.74	40.73	100.25	68.53	69.13	90.67	77.93	230.97	80.62	129.73	51.1	19.7	41.97	24.28	142.35	210.93	81.85	99.51	181.86	75.07	71.57	28.57	39.83	108.18	51.72	217.68	331.75	363.01	144.9	142.86
13	108.32	141.58	43.7	92.2	132.5	88.26	91.99	22.92	40.36	40.61	65.34	401.62	103.74	74.81	88.9	21.83	103.91	89.82	73.92	123.95	49.1	96.34	52.86	65.75	87.8	61.15	234.93	74.81	91.37	46.01	16.99	56.24	30.59	138.62	208.97	67.34	84.72	158.96	44.9	52.96	27.54	36.4	134.74	60.09	209.05	327.58	342.34	130.66	115.3
14	116.74	189.76	44.57	97.7	192.11	86.28	154.13	22.23	41.04	42.75	64.33	383.58	150.42	80.03	89.1	24.79	90.24	115.77	109.81	251.49	45.63	109.67	58.15	71.14	106.38	64.3	312.41	101.08	101.49	53.6	18.8	92.41	45.3	123.28	206.2	71.41	93.77	160.17	46.98	44.57	24.32	37.12	214.65	95.26	178.81	302.84	340.87	129.21	126.32
15	153.96	195.5	54.8	112.28	178.75	79.71	155.84	25.79	40.41	33.66	73.55	336.77	149.05	129.85	111.03	38.64	85.56	109.37	108.58	251.13	29.88	110.72	74.91	77.3	104.29	79.55	306.18	109.03	123.67	53.73	23.12	90.06	43.38	105.97	201.79	82.99	103.77	177.06	73.34	49.81	22.7	40.31	211.15	97.79	151.53	262.37	348.76	131.71	145.42
16	147.87	207.15	54.28	110.8	191.33	79.83	164.77	23.73	42.57	26.12	68.22	347.93	158.58	139.26	106.54	34.95	74.31	114.45	116.94	283.7	49.54	110.05	63.59	68.27	98.28	75.85	322.29	115.29	124.31	66.66	19.98	97.54	42.23	98.77	181.57	77.25	96.87	162.54	71.78	54.14	23.23	38.96	227.63	103.31	148.55	274.01	348.09	113.19	140.79
17	108.5	201.95	48.18	96.09	197.93	84.05	168.59	18.32	41.24	32.54	52.66	424.91	152.62	81.55	78.94	20.58	57	118.99	118.66	291.28	39.11	117.22	54.44	68.12	101.65	65.27	330.34	108.48	99.44	53.84	18.28	103.02	46	96.6	199.53	67.69	88.9	149.18	47.65	33.24	18.43	33.35	240.02	106.14	146.68	315.7	358.7	109.31	123.65
18	91.54	123.85	42.38	82.43	135.01	74.57	146.07	14.52	38.16	22.36	41.2	281.14	114.93	66.55	68.11	17.77	37.29	101.19	89.72	248.71	25.17	111.05	41.41	63.65	103.19	53.55	244.65	97.68	90.64	43.39	16.89	87.05	35.04	83.57	173.86	57.89	81.62	136.41	36.84	24.85	13.97	29.38	210.72	99.45	119.85	273.67	296	85.3	116.59
19	65.47	59.36	25.82	61.27	61.14	48.06	83.52	9.63	22.99	20.66	32.35	144.65	73.08	49.23	50.48	14.18	25.52	60.93	46.23	126.06	12.44	74.12	33.92	51.09	89.79	35.14	134.13	54.25	67.86	27.19	11.78	48.42	23.85	48.71	107.01	42.68	72.27	116.23	29.05	15.76	10.02	22.16	122.07	77.42	71.83	125.13	170.64	73.17	93.75
20	0	0	0	0	0	0	0	0	0	0	0	0	0	0	0	0	0	0	0	0	0	0	0	0	0	0	0	0	0	0	0	0	0	0	0	0	0	0	0	0	0	0	0	0	0	0	0	0	0
21	87.42	50.47	30.74	55.12	27.04	21.09	19.26	25.04	20.28	44.5	38.77	33.76	35.19	77.49	49.76	33.99	32.76	17.26	27.86	11.05	36.93	30.87	53.29	34.23	20.88	45.9	48.02	31.89	47.31	31.25	14.74	16.63	21.65	23.73	50.54	49.53	34.2	49.52	49.41	27.84	16.83	22.45	11.16	6.15	12.62	26	71.38	51.35	46.59
22	0	0	0	0	0	0	0	0	0	0	0	0	0	0	0	0	0	0	0	0	0	0	0	0	0	0	0	0	0	0	0	0	0	0	0	0	0	0	0	0	0	0	0	0	0	0	0	0	0
23	35.5	30.21	19.45	34.37	77.13	45.79	10.93	27.11	18.54	42.11	56.9	29.45	20.96	35.6	63.79	12.32	167.58	19.71	18.66	11.57	51.51	15.87	24.57	19.56	21.14	20.94	30.37	24.57	24.83	33.79	6.76	29.69	15.6	162.66	28.07	36.44	19.74	36.71	25.55	80.29	36.85	31.9	20.94	5.82	114.74	34.23	33.6	73.58	23.28
24	122.43	76.67	36.16	77.22	108.12	57.69	32.98	36.18	25.85	39.18	97.45	79.37	47.5	102.53	107.82	29.89	242.01	26.94	39.31	35.57	53.84	35.45	77.67	46.69	35.07	65.17	79.73	52.57	65.02	51.34	14.91	32.36	39.7	210.56	83.88	74.94	49.12	85.47	63.38	117.16	43.99	39.1	43.19	14.51	114.84	61.35	109.26	109.59	65.29
25	169.51	94.4	48.29	108.92	106.96	62.07	42.46	43.24	36.58	40.33	106.98	137.08	69.73	162.53	135.16	43.62	225.95	29.78	54.01	43.9	81.7	60.66	80.48	55.93	56.1	77.65	123.91	67.39	106.7	73.12	18.86	36.97	36.44	205.39	123.54	88.62	72.83	136.01	84	126.25	51.01	47.59	50.73	17.14	132.69	91.04	203.44	130.66	105.31
26	194.85	112.74	62.09	133.41	119.98	75.67	51.31	48.73	46.98	63.5	123.93	202.36	82	182.6	153.6	48.95	258.19	40.83	64.11	51.27	91.39	78.69	96.27	72.8	74.18	95.17	152.53	77.18	128.8	80.5	22.63	44.69	42.77	228.26	168.73	105.43	93.6	169.29	100.37	139.68	54.68	56.8	60.59	20.86	153.42	121.43	273.23	175.5	133.46
27	204.76	121.37	68.87	153.82	118	75.76	59.67	49.22	48.2	69.24	119.11	252.13	92.68	184.36	161.15	49.76	224.65	62.44	72.64	60.62	103.18	95.28	117.46	91.76	85.67	109.62	172.87	89.52	135.26	83.22	25.29	48.38	53.86	212.2	209.59	119.14	109.94	193.21	108.81	127.7	52.25	58.32	69.2	23.43	166.84	215.07	317.96	184.45	152.62
28	254.67	139.6	83.26	168.95	118.19	73.69	65.92	54.18	53.88	78.22	136.89	323.3	117.2	224.81	178.82	63.26	240.86	78.76	80.63	74.59	99.95	110.63	135.07	102.86	95.93	125.97	215.89	105.64	160.68	85.95	30.24	54	55.9	223.86	231.45	135.56	121.21	212.85	132.49	135.16	53.37	65.11	95.38	33.69	236.77	277.44	375.41	199.65	173.65
29	283.86	173.33	85.74	184.91	128.64	98.65	70.54	53.41	55.97	79.37	137.6	344.24	119.37	249.47	191.42	66.76	226.35	77.13	76.19	47.86	91.09	118.05	143.75	110	107.42	137.97	236.39	103.79	179.96	85.09	30.87	45.38	55.08	213.23	250.59	144.28	135.26	241	139.72	135.39	54.63	64.2	82.8	40.82	244.14	289.55	404.94	210.48	197.16
30	298.93	206	89.41	196.71	141.93	105	85.77	52.63	55.29	71.61	141.22	379.29	134.96	267.36	199.16	70.41	216.7	82.33	85.54	70.67	92.8	129.32	149.91	116.31	114.31	145.86	272.09	113.48	192.62	89.76	31.96	48.82	58.94	203.1	273.18	148.88	144.83	268.59	146.36	132.95	53.87	61.88	98.04	52.07	260.75	299.28	446.37	222.18	212.88
31	297.28	219.4	90.37	204.01	152.97	102.07	103.89	54.24	56.39	66.41	137.87	391.85	146.53	277.31	197.74	69.82	206.43	91.12	94.5	103.71	105.13	138.97	134.71	113.11	120.53	141.57	301.98	121.15	201.91	96.14	30.52	57.12	53.53	187.05	283.45	139.68	149.58	278.43	145.22	132.92	54.48	62.12	116.4	55.38	242.59	299.73	495.86	223.2	226.1
32	300.45	299.94	95.62	206.93	249.85	102.48	181.32	52.06	60.55	77.44	135.76	427.72	206.49	272.55	198.74	70.61	188.36	131.16	144.8	265.57	97.68	151.23	141.74	120.54	131.8	146.53	415.03	152.27	205.49	102.49	32.65	105.55	69.27	184.12	295.1	145.76	153.71	290.73	147.5	124.61	52.34	61.61	213.48	86.42	228.96	323.83	514.56	231.45	229.95
33	278.94	299.39	91.77	199.78	258.15	103.58	195.36	50.11	60.6	83.47	124.7	480.57	208.29	233.49	184.04	64.26	168.29	139.46	151.39	293.06	90.9	157.34	140.39	125.16	136.15	143.05	431.44	154.57	189	99.36	32.53	115.08	78.39	176.86	321	143.93	151.86	282.94	132.41	108.79	50.85	59.5	237.56	96.72	221.26	345.64	535.71	220.62	223.64
34	297.03	360.8	94.84	207.84	316.5	105.59	247.4	47.6	62.57	69.12	124.2	524.28	249.42	249.5	187.91	64.33	155.74	164.01	187.2	403.12	87.98	174.61	145.99	127.46	142.7	148.81	519.04	176.94	198.66	105.25	33.35	142.15	86.27	167.65	335.25	144.05	159.21	295.81	136.5	104.24	46.87	56.76	309.87	117.39	208.68	371.74	569.27	218.67	237.16
35	352.93	353.49	109.54	235.38	283.79	108.32	230.82	49.22	72.77	71.86	136.91	624.55	248.48	311.88	221.89	77	147.03	151.19	183.07	360.17	78.72	198.57	154.63	140.63	162.71	165.58	529.22	183.29	248.7	108.7	38.52	132.54	75.14	176.63	379.75	163.1	187.98	339.41	161.64	109.3	46.77	62.73	288.24	110.6	195.8	426.29	676.09	239.91	282.26
36	334.74	351.41	108.11	231.12	283.47	108.26	236.11	46.18	74.86	65.58	130.18	716.9	252.77	281.24	209.31	73.84	131.56	148.11	189.45	360.79	73.3	211.74	147.33	143.69	171.17	163.71	545.77	185.41	241.18	104.08	38.77	131.06	73.7	170.29	412.03	156.45	186.8	342.7	148.13	95.42	41.56	59.94	292.21	112.55	179.7	462.67	734.32	234.25	281.64
37	293.31	330.83	99.43	214.76	279.07	109.79	241.86	38.4	75.59	62.92	113.62	748.76	248.32	227.14	193.52	63.57	110.31	149.57	188.91	370.97	47.54	216.04	135.11	144.66	181.85	148.88	542.74	176.65	222.73	90.06	38.38	134.91	71.46	165.86	434.35	141.58	189.33	355.26	126.66	76.03	37.3	55.53	306.32	120.46	171.27	477.37	742.66	230.6	275.8
38	266.07	311.46	102.36	218.18	249.2	108.64	234.93	36.18	79.49	55.56	119.86	708.31	258.46	206.84	191.61	70.2	99.97	146.99	186.64	367.28	45.61	214.46	139.3	143.04	198.83	151.54	513.18	179.94	236.26	94.42	39.67	131.71	68.32	153.94	408.05	133.92	197.67	329.41	141.43	74.63	32.33	58.13	312.92	129.57	143.38	465.48	681.65	207.93	280.92
39	194.47	203.84	70.21	151.42	177.31	86.86	180.05	24.44	67.08	41.32	82.14	542.46	187.49	156.93	141.52	42.37	68.39	115.97	135.44	280.52	31	167.55	85.23	104.94	171.46	98.44	382.04	130.37	181.7	67.4	32.5	103.49	44.91	129.25	307.77	100.62	151.11	256.66	85.91	47.83	26.16	51.25	250.66	110.15	116.3	367.2	525.93	161.25	210.09
40	114.17	183.08	54.91	125.29	174.39	88.1	179.36	14.23	62.9	26.34	61.25	587.53	178.64	76.46	104.61	25.52	47.31	117.1	135.84	294.02	18.83	156.5	52.34	95.03	166.99	71.69	376.12	121.35	147.23	56.04	25.01	105.17	35.17	122.24	323.6	68.4	140.5	237.87	51.23	28.01	17.21	37.53	267.52	114.1	99.3	387.57	535.06	139.84	187.02
41	29.37	27.15	12.53	25.39	26.11	22.59	39.55	4.18	12.11	3.85	16.07	69.71	37.05	27.67	22.77	6.9	9.43	29.32	21.87	62.64	2.64	38.31	11.82	21.68	48.91	15.64	64.82	27.97	37.15	13.38	5.94	22.9	7.77	21.03	44.48	18.7	32.68	47.34	14	7.19	3.9	10.24	62.29	41.29	29.49	68.8	81.67	25.18	43.88
42	0	0	0	0	0	0	0	0	0	0	0	0	0	0	0	0	0	0	0	0	0	0	0	0	0	0	0	0	0	0	0	0	0	0	0	0	0	0	0	0	0	0	0	0	0	0	0	0	0
43	24.51	73.69	15.3	29.5	81.77	36.28	54.36	19.41	18.57	32.48	10.38	27.57	43.54	34.93	24.64	7.24	17.75	41.23	43.5	110.52	64.87	11.64	8.39	8.77	12.15	14.53	83.21	28.45	23.65	42.11	4.25	46.57	19.68	25.68	20.78	18.96	16.32	27.76	19.42	28.34	19.93	15.7	72.22	32.79	13.43	18.98	35.82	29.8	18.57
44	0	0.68	0	0.07	2.15	0.93	0.15	0.45	0.18	0	0.59	1.35	0.4	0	1.52	0	2.6	0.74	0	0	0.26	0	0	0	0.34	0	1.01	0.25	0.13	0.7	0	0.69	0.19	3.49	0.54	0.27	0	1.33	0	1.65	1.37	0.37	0.74	0.65	5.61	2.6	0	0.49	0
45	83.88	53.57	34.67	70.79	106.83	62.43	21.07	48.68	31.6	61.57	77.47	48.82	38.57	76.01	109.78	32.02	211.29	24.45	38.67	17.48	106.44	25.69	58.98	39.03	28.66	48.9	48.17	39	43.1	73.83	14.76	42	40.93	230.54	66.7	69.92	33.76	78.01	50.89	124.42	68.01	42.04	26.54	7.71	106.33	34.26	71.95	104.34	42.65
46	196.82	104.08	63.24	135.8	118.9	76.03	35.18	67.65	44.63	80.36	118.34	100.74	66.6	177.82	163.67	53.59	249.06	32.91	60.63	25.2	138.89	61.1	123.65	77.25	58.17	106.37	105.53	70.97	108.28	104.25	24.18	47.05	66.66	240.42	135.49	122.55	81.85	137.05	106.57	153.23	82.27	58.09	36.52	11.93	148.66	69.62	171.3	152.14	111.39
47	265.25	129.89	78.38	168.15	122.98	75.74	49.58	67.85	53.26	87.3	126.36	159.25	87.81	241.51	197.57	65.02	230.06	38.68	72.41	38.61	132.6	81.14	141.81	93.96	77.72	128.52	146.94	83.79	152.17	106.52	29	51.17	67.38	237.96	173.18	147.79	106.27	185.46	135.56	153.3	76.97	58.4	47.09	16.36	103.18	90.14	262.78	175.12	149.43
48	294.68	161.81	99.74	208.44	132.65	86.55	67.86	82	67.29	107.06	156.57	205.71	116.65	285.5	222.84	87.21	262.72	48.33	93.07	44.75	147.41	115.73	168.67	117.58	104.77	153.13	192.21	105.85	191.59	125.05	38.74	59.36	70.36	233.6	218.65	160.59	139.46	239.66	170.91	171.06	86.63	83.03	56.63	19.19	151.97	123.87	336.45	226.26	197.39
49	321.3	168.54	109.36	222.41	134.15	83.83	68.35	81.33	69.65	114.98	166.92	249.07	133.34	307.13	233.84	92.56	265.34	67.36	95.62	52.14	141.96	130.89	178.79	130.24	118.01	165.53	208.49	123.28	208.89	127.49	39.99	61.43	73.63	236.31	245.39	171.34	150.15	264.08	184.07	174.67	87.48	80.85	64.32	23.5	182.54	211.69	386.57	235.43	217.15
50	377.76	218.83	116.33	244.45	148.88	119.31	72.7	77.67	71.49	118.03	177.25	328.2	141.41	351.5	254.47	97.2	281.73	78.88	90.84	28.84	140.75	141.42	199.26	139.2	126.15	186.41	254.09	126.02	236.53	123.29	41.35	54.43	77.87	261.02	280.96	198.32	168.42	287.3	197.59	184.19	79.48	83.29	67.75	38.95	251.79	265.27	445.96	251.37	244.14
51	396.66	234.59	118.76	255.79	154.61	113.34	86.18	79.7	69.49	112.09	180.12	307.09	148.43	369.42	258.95	97.71	278.59	83.92	96.76	51.6	154.33	145.26	204.14	144.2	127.2	192.3	278.35	134.06	243.49	131.14	42.21	56.45	82.16	249.15	289.15	199.79	171.91	302.9	204.56	187.27	80.45	83.26	75.26	39.75	258.57	260.47	477.45	265.21	256.17
52	394.25	252.97	118.37	259.18	172.26	120.04	101.89	78.67	71.97	111.14	177.76	371.29	161.37	365.53	258.03	97.55	270.4	93.02	107.71	80.79	150.03	150	204.41	147.32	130.25	193.21	307.19	141.59	242.55	128.85	44.15	64.8	84.28	246.78	303.55	197.09	176.51	305.78	201.11	179.3	76.91	83.38	101.42	52.45	272.34	287.21	499.81	263.17	261.4
53	409.49	335.38	126.96	267.52	267.05	116.89	179.55	75.32	76.66	118.84	177.88	414.06	228.98	374.14	265.91	105.29	257.56	130.75	158.8	244.2	131.61	168.76	207.64	154.21	143.37	200.16	430.05	175.79	258.71	133.35	45.38	113.17	95.16	243.49	333.14	204.67	186.1	331.7	208.92	174.85	74.49	83.19	201.03	80.85	242.75	303.53	553.76	273.47	278.86
54	439.22	360.6	136.61	286.94	277.79	115.68	195.48	76.89	81.02	116.18	186.82	467.32	244.45	415.55	280.12	106.63	252.02	136.82	171.19	265.3	131.25	190.24	208.62	161.31	160.35	207.47	483.18	190.04	286.14	140.96	47.96	117.88	92.36	232.38	358.68	208.82	205.43	366.57	220.66	177.67	74.13	84.95	217.91	90.66	233.85	332.84	628.29	287.52	312.51
55	467.37	414.52	141.42	303.27	330.61	127.59	254.04	78.06	87.65	112.19	187.34	556.54	283.27	417.04	288.95	107.85	236.95	167.17	209.28	381.02	126.74	208.44	229.53	177.9	177.84	225.14	566.45	219.28	302.61	155.01	51.44	150.49	113.34	229.15	422.64	223.69	220.84	399.15	229.47	173.94	76.35	86.37	301.33	113.94	228.52	383.69	706.39	304.08	329.67
56	436.34	416.23	136.02	292.79	340.69	125.38	266.73	70.97	87.07	112.08	171.82	614.84	286.46	374.33	269.6	98.05	214.17	172.13	214.5	408.02	122.37	214.39	212.1	179.06	179.69	214.46	586.59	216.18	282.84	139.46	49.05	156.39	108.64	219.3	440.51	210.01	217.99	392.28	206.94	151.84	67.08	81.45	315.31	117.67	209.96	395	744.46	295.15	325.93
57	430.39	372.4	134.71	290.47	292.92	124.79	232.59	65.81	90.22	105.22	166.01	712.86	266.46	376.78	265.52	93.54	195.11	151.64	199.32	335.96	116.01	226.74	196.48	179.21	194.2	205.89	562.56	203.71	299.15	132.89	47.19	136.61	93.32	222.87	474.98	206.18	221.49	405.23	195.78	141.72	62.89	77.73	279.82	107.11	195.28	446.98	818.48	300.01	332.55
58	490.62	402.55	149.51	327.37	290.47	133.07	245.96	68.29	103.89	105.01	183.29	781.4	288.58	438.07	308.51	109.51	190.19	153.74	216.55	354.76	100.54	247.15	224.5	194.5	221.2	236.55	604.86	221.07	354.33	139.24	56.85	143.33	94.13	222.76	517.57	231.34	260.05	454.97	230.34	146.1	59.37	86.38	303.23	116.82	179.02	485.29	885.24	318.02	383.69
59	482.64	422.93	148.23	321.49	320.25	135.73	277.64	62.78	105.64	99.76	177.81	866.64	311.53	419.31	297.81	104.46	178.1	168.83	238.47	422.01	92.54	261.26	218.09	197.52	230.83	229.72	658.32	233.85	351.03	139.88	55.39	161.87	97.09	227.2	549.18	227.6	265.45	462.69	220.77	136.78	55.43	82.33	353.16	131.6	173.67	530.1	941.78	315.57	386.02
60	456.33	395.01	140.21	307.44	300.17	138.13	269.23	55.37	110.23	91.14	161.71	941.15	303.96	377.28	286.22	94.01	146.47	164.49	236.7	409.01	77.11	251.18	202.59	196.02	237.67	216.94	651.47	224.06	342.06	127.49	55.5	157.98	88.25	225.63	576.95	215.51	268.15	456.22	201.42	115.15	48.61	79.33	359.99	134.48	160.21	566.02	978.05	303.04	381.31
61	438.18	369.86	136.5	306.07	281.21	133.94	268.18	48.18	120.19	74.86	150.12	1076.76	308.05	350.51	277.67	91.27	127.36	160.19	241.28	404.73	61.68	268.19	187.73	202.62	253.03	211.86	665.21	224.76	343.1	121.09	57.88	154.91	80.28	232.02	621.48	204.72	275.71	467	182.36	101.02	45.13	79.83	374.03	133.07	147.08	627.98	1071.7	298.48	391.78
62	306.77	244.27	101.95	224.19	176	97.67	189.74	40.26	88.48	59.76	131.13	517.96	232.87	264.38	205.4	81.83	105.61	117.02	162.16	274.78	39.51	207	144.69	150.71	212.14	154.85	438.26	166.91	263.92	94.6	50.22	106.81	61.23	156.97	393.31	152.6	211.73	336.67	148.65	78.06	36.64	71.58	259.36	113.31	106.08	397.72	653.64	215.09	294.44
63	212.37	207.7	84.86	192.36	164.39	92.55	179.27	28.15	77.51	51.54	98.67	498.06	205.5	179.34	171.93	52	76.51	115.74	148.87	268.1	32.09	197.68	106.82	134.73	215.31	120.02	408.89	145.23	228.76	76.84	36.16	103.8	48.15	151.41	394.13	119.62	192.47	324.97	106.02	56.75	29.1	51.11	257.66	108.69	95.22	405.06	586.19	196.93	266.39
64	154.11	102.02	51.63	120.67	67.6	54.27	93.39	23.11	38.82	37.72	77.87	163.32	119.09	157.76	112.03	42.69	63.18	66.9	63.78	125.64	24.21	112.45	78.8	82.34	149.96	78.39	187.07	80.55	156.67	52.67	21.7	51.36	32.11	73.51	152.67	83.98	121.7	188.07	86.44	47.8	24.2	35.24	125.43	73.7	68.05	137.63	240.78	120.69	168.33
65	103.3	163.68	42.26	94.22	160.09	88.32	161.24	15.08	59.93	31.33	58.91	333.83	173.92	73.84	87.57	23.32	42.63	108.4	132.96	279.82	22.84	150.66	51.32	78.29	181.05	51.86	333.02	92.81	141.94	58.24	26.62	104.61	35.65	108.02	200.66	74.28	139.42	202.04	43.98	26.78	20.33	37.14	265.6	108.52	76.35	326.36	321.3	116.91	157.64
66	81.78	110.69	37.97	71.67	126.03	85.47	152.16	11.47	52.36	23.29	42.55	313.27	130.28	52.47	63.42	14.73	27.21	101.31	114.21	276.06	17.28	133.56	43.18	66.44	145.06	46.21	266.82	86.96	105.73	48.94	24.1	102.07	34.28	89.34	164.41	66.25	112.01	145.82	29.98	15.86	12.28	31.91	262.33	107.06	62.6	304.77	291.64	83.84	122.65
67	3.17	3.2	2.23	3.71	1.97	2.07	2.65	1.83	2.05	2.06	2.87	3.73	4.11	3.92	3.46	2.4	2.44	2.09	2.26	2.67	2.2	3.29	2.65	2.47	4.09	2.54	4.42	2.66	4.32	2.53	1.77	1.65	1.18	2.32	3.54	2.18	3.34	4.69	3.39	2.01	1.72	2.36	2.71	2.09	2.14	3.31	5.17	3.42	4.39
68	71.37	106.25	16	36.18	127.73	98.07	134.12	27.02	60.47	24.98	28.64	213.82	105.33	40.22	47.59	11.28	27.75	95.39	121.17	311.32	62.65	17	45.03	32.1	63.92	31.59	202.36	67.39	79.83	72.73	25.49	119.2	51.39	95.09	97.73	69.45	80.58	24.49	23.48	25.9	24.63	37.54	279.69	104.47	29.72	224.29	116.23	35.1	40.13
69	21.03	14.34	6.6	13.14	7.45	6.49	5.94	5.16	4.34	11.89	6.57	13.94	7.83	10.97	7.58	6.03	5.28	4.91	7.19	4.67	8.17	5.64	20.19	11.48	3.97	14.88	11.09	6.49	6.22	4.67	3.9	3.43	11.13	3.42	14.16	15.35	8.05	5.97	10.95	3.06	2.15	4.39	5.17	2.94	4.05	8.41	11.45	9.5	8.25
70	121.3	72.85	50.16	110.85	99.46	78.82	21.98	75.06	45.21	88.86	66.13	41.72	40.72	106.5	127.81	37.64	167.85	30.18	53	11.85	184.08	35.46	97.52	60.74	36.2	76.78	53.65	43.4	54.57	115.41	19.66	51.08	66.13	211.7	91.38	96.25	52.01	98.24	76.2	137.51	95.28	48.92	21.63	6.56	99.15	30.8	82.6	105.17	54.26
71	259.22	130.45	82.67	178.33	109.67	81.03	39.47	86.06	58.45	114.31	101.36	102.85	76.14	234.62	189.91	67.64	184.88	38.62	73.73	18.22	188.66	70.5	162.16	98.28	64.82	137.79	121.15	75.92	135.98	130.65	31.37	55.6	86.62	211.39	152.96	157.62	100.43	163.89	141.15	158.16	95.76	61.44	27.72	10.45	96.68	56.85	198.53	142.98	134.2
72	353.87	170.73	105.93	227.01	139.2	94.9	52.28	101.42	72.03	130.37	140.51	148.92	102.91	326.75	254.84	91.42	250.79	44.34	91.39	25.21	188.67	97.73	204.89	126	88.31	179.94	168.12	103.08	192.64	153.71	40.31	65.79	99.4	272.25	211.31	201.94	136.42	242.15	187.53	204.41	112.75	79.77	37.95	13.29	152.14	75.93	298.49	191.69	189.99
73	305.1	164.19	110.23	221.58	128.49	95.06	62.53	102.16	82.6	130.68	151.39	179.84	118.83	293.38	237.2	98.44	234.41	48.54	96.42	31.17	171.92	116.95	190.39	129.07	106.28	167.31	178.41	106.23	194.53	146.5	46.18	67.33	84.9	225.74	213.52	176.11	143.78	248.7	185.89	176.76	110.44	87.68	44.09	16.44	98.53	92.25	312.19	226.61	199.1
74	415.58	194.54	131.21	273.92	139.67	96.75	59.56	100.17	77.52	147.05	192.2	237.54	139.55	386.22	282.65	110.89	320.12	74.14	93.79	11.16	189.8	139.39	237.36	155.3	117.68	216.02	224.22	131.68	238.61	152.98	45.86	57.03	103.12	286.9	275.84	228.07	171.44	294.8	224.95	217.81	103.48	96.04	39.92	18	254.09	204.15	428.18	280.9	251.22
75	481.2	264.62	141.11	301.79	174.88	128.88	85.65	103.85	81.72	148.64	208.59	288.26	163.58	446.33	304.85	124.46	330.45	87.11	112.76	38.43	201.35	151.11	260.47	168.57	128.95	235.27	278.91	148.95	273.69	160.98	51.32	65.31	111.27	291.37	304.22	248.99	187.83	321.73	246.57	226.74	104.8	100.7	66.3	37.41	270.49	235.02	478.85	297.39	278.72
76	490.78	292.92	141.85	305.65	194.25	135.38	101.4	103.45	85.83	147.55	208.66	302.59	176.33	459.44	310.82	121.99	320.14	96.14	124.31	69.7	201.73	140.57	265.54	170.52	130.71	241.17	310.45	158.38	286.65	165.31	54.35	73.14	114.02	283.52	316.09	253.59	193.1	325.07	251.33	224.5	102.39	100.69	91.38	47.92	279.12	248.27	496.78	296.91	281.99
77	578.02	400.62	164.52	353.61	288.41	134.56	184.76	106.83	95.73	151.11	231.44	403.63	262.72	543.06	355.69	145.07	329.85	133.36	185.91	226.95	191.9	176.73	290.31	195.16	156.1	273.54	477.37	210.81	343.81	179.8	60.49	118.07	126.35	284.27	397.27	282.75	234.2	399.74	290	235.23	100.16	107.35	188.87	79.12	258.57	280.68	661.32	338.84	350.49
78	555.42	399.51	167.8	358.65	290.19	136.84	194.88	106.68	99.78	156.35	226.39	455.81	268.87	522.28	351.23	137.42	308.86	138.99	190.64	245.02	189.55	201.61	288.38	201.27	179.03	273.25	490.02	214.34	346.74	184.9	61.77	125.46	129.7	279.33	415.19	278.62	241.8	420.11	287.78	227.87	102.43	106.56	204.6	86.43	250.57	313.64	674.18	344.46	357.65
79	602.69	448.4	179.97	385.56	312.88	139.67	227.97	105.43	102.37	153.58	239.25	504.08	292.29	571.25	375.1	147.49	302.59	153.91	212.78	304.25	188.56	217.26	302.38	214.58	193.72	291.01	559.49	239.29	387.64	191.8	63.17	141.63	128.86	273.15	453.26	291.05	265.03	450.9	312.53	232.23	96.27	109.93	247.41	98.87	241.22	335.65	761.55	359.94	399.45
80	634.83	499.5	185.87	403.07	362.45	144.86	274.05	104.62	112.35	148.48	245.07	614.01	336.68	598.42	389.07	150.92	301.04	177.47	247.97	396.61	182.56	233.43	311.25	227.98	209.04	304.49	652.32	262.76	409.42	196.64	67.71	164.59	134.64	279.35	502.75	301.01	284.28	478.03	317.4	230.47	94.22	111.71	311.54	115.26	231.59	389.95	857.83	371.2	431.03
81	655.57	469.67	191.57	418.73	314.35	147.77	243.78	102.94	121.41	150.65	246.04	714.11	319.82	604.94	398.41	151.49	284.68	158.74	237.53	324.52	175.97	253.88	318.28	241.29	230.1	313.7	632.55	255.61	429.25	193.66	70.06	147.38	132.62	282.16	562.95	313.64	304.98	515.21	322.41	223.55	92.21	113.9	278.11	108.47	214.07	445.02	944.06	383.06	456.67
82	606.88	449.94	184.1	396.73	312.83	152.37	252.45	94.5	123.01	149.16	229.67	794.86	318.28	534.15	375.89	145.05	262.73	160.06	237.17	337.53	148.66	260.82	302.79	242.34	231.14	299.8	630.44	250.28	399.17	176.05	70.02	150.8	130.61	285.39	588.17	299.95	301.21	508.61	295.51	199.23	83.55	107.94	295.1	113.85	201.88	472.66	970.08	375.48	440.06
83	629.58	457.78	186.34	411.15	311.38	154.08	260.05	90.18	129.16	142.61	229.7	892.22	329.89	556.01	391.06	140.43	252.36	160.79	248.62	349.77	138.67	271.87	305.34	247.94	250.11	305.3	668.47	255.58	427.89	175.77	72.2	155.06	124.82	293.12	632.2	305.95	319.81	535.11	295.13	196.25	80.09	108.95	313.21	118.68	190.29	525.17	1046.52	383.35	463.29
84	650.79	479.64	197.91	433.39	326.48	167.36	290.1	88.72	140.28	135.23	239.4	1031.37	353.62	571.46	404.44	147.36	242	172.12	270.59	401.24	119.39	306.23	314.07	266.07	280.94	318.45	730.3	281.34	462.91	179.75	78.56	168.92	124.8	296.62	696.93	312.99	350.13	574.62	311.26	190.45	76.15	113.1	359.47	136.09	177.59	594.96	1172.36	399.59	502.24
85	650.19	455.77	194.94	426.95	302.71	156.43	280.39	82.47	146.56	130.75	232.55	1120.28	359.23	559.58	402.08	143.45	222.34	165.41	271.64	382.93	107.3	312.35	300.24	264.66	288.27	314.45	739.38	274.75	466.19	170.11	79.23	163.13	115.55	295.31	727.01	310.25	356.46	586.4	300.56	174.53	69.41	111.67	359.11	128.33	165.37	639.72	1223.35	397.06	510.15
86	633.23	445.9	190.46	418.34	300.88	154.07	286.72	75.36	146.52	120.66	219.41	1200.8	358.21	530.66	388.62	133.62	203.01	166.97	274.79	398.1	95.68	323.31	282.61	264.09	298.06	301.36	758.19	274.2	459.36	160.7	76.62	165.97	109.34	293.23	755.57	298.99	356.55	591.49	280.57	158.37	63.37	105.39	374.38	132.01	152.57	676	1287.98	392.96	510.55
87	593.63	413.83	180.36	401.35	279.76	146.06	280.42	68.41	144.63	102.49	204.49	1239.85	339.15	497.21	378.69	121.99	180.31	161.76	267.86	389.56	75.73	330.35	262.19	257.8	304.53	286.98	755.12	264.61	453.28	148.65	73.9	158.8	92.88	281.42	762.17	275.73	355.41	603.44	260.99	144.16	58.29	100.92	373.95	129.78	135.99	692.02	1309.38	380.49	510
88	570.44	404.02	171.21	387.06	284.11	148.59	300.17	58.02	151.19	85.81	189.9	1328.36	353.58	479.63	370.68	114.72	149.38	170.8	276.97	445.04	66.45	338.05	224.74	243.54	327.46	258.74	787.84	265.04	465.83	148.66	71.36	176.3	83.14	284.95	782.13	260.11	362	619.8	238.13	131.44	55.62	96.74	422.05	145.4	124.73	755.29	1349.79	373.42	513.93
89	386.05	306.64	130.38	299.92	226.52	123.35	241.79	47	115.55	70.48	144.93	1044.81	281.04	316.82	273.85	80.12	117.65	141.78	217.12	346.45	60.47	288.48	164.23	198.79	285.77	194.69	620.04	207.23	345.81	118.27	52.36	137.88	67.38	228.76	621.77	191.07	286.81	494.84	169.23	97.84	46.63	73.38	333.6	124.13	102.13	586.26	1056.39	295.81	404.66
90	292.29	249.21	105.18	244.18	201.3	108.89	217.7	34.05	97.89	62.73	113.73	924.88	242.8	220.44	214.66	58.9	89.85	128.77	185.2	320.16	39.74	259.42	122.77	171.11	263.29	151.68	538.75	175.29	277.33	91.46	42.38	125.91	55.45	199.71	550.08	151.27	245.99	435.87	121.59	69.07	37.04	58.48	306.06	117.69	87.31	522.01	924.54	255.86	340.22
91	257.34	206.37	94.13	224.01	163.1	96.38	191.98	27.77	87.46	55.24	98.17	867.02	211.41	182.03	197.4	50.74	71.06	110.44	161.55	266.42	22.49	247.55	109.15	163.07	247.4	135.49	483.41	154.2	247.49	74.3	38.48	107.03	48.02	178.15	533.76	134.16	232.16	427.53	102.84	53.11	29.8	50.28	265.77	105.74	74.81	478.85	889.15	244.55	322.68
92	97.96	125.39	59.27	106.08	135.3	85.77	154.06	22.87	69.1	29.67	63.95	338.18	149.85	79.25	85.82	32.8	54.19	94.11	126.62	251.71	26.15	167.6	67.05	95.51	166.41	73.71	282.28	108.83	124.79	65.77	30.66	102.34	40.03	118.29	179.22	84.1	124.52	156.03	56.82	38.27	28.19	44.11	258.74	101.7	65.89	311.35	330.7	86.15	156.93
93	112.88	106.38	67.27	126.54	103.74	79.01	158.5	24.42	68.86	32.36	54.64	408.81	134.14	97.81	85.06	25.97	39.05	94.26	107.39	250.17	57.54	196.16	59.42	107.71	178.51	82.37	279.53	113.57	133.53	69.16	25.1	99.03	39.21	99.63	210.07	86.07	124.4	184.15	53.36	36.26	24.75	41.65	243.9	103.52	37.89	316.36	429.68	109.11	180.2
94	46.06	29.5	12.51	23.24	11.17	10.03	10.56	7.79	5.12	15.16	13.52	15.92	12.67	33.38	20.61	11.37	9.12	6.8	10.72	4	1.96	10.56	33.44	17.91	6.93	26.3	23.66	11.46	18.64	4.25	5.75	3.29	13.97	3.34	21.36	26.06	15.38	15.44	23.2	5.77	1.43	6.55	5.08	5.82	6.64	8.8	26.02	15.8	19.93
95	75.29	56.66	50.72	83.77	76.03	77.12	16.96	83.3	54.08	120.6	41.55	23.02	23.5	51.62	71.63	36.32	100.56	38.66	51.65	0.32	175.8	20.57	106.43	63.14	17.13	75.6	22.25	30.38	21.34	104.64	24.89	55.54	76.51	102.45	55.65	82.74	31.69	42.97	61.39	92.92	90.93	52.37	8.06	4.36	57.01	5.61	19.42	94.6	20.89
96	262.16	131.05	96.31	183.24	92.59	79.47	36.53	98.39	66.38	149.39	96.53	71.39	73.97	228.99	154.66	76.82	133.1	45.65	80.13	11.28	214.21	68.44	184.41	109.37	50.99	150.49	98.13	75.56	123.63	152.5	36.32	57.37	104.33	104.74	148.43	161.56	94.99	159.22	161.11	141.81	100.46	67.53	16.72	8.02	61.81	37.47	161.66	157.57	119.42
97	207.37	101.53	62.83	134.33	98.86	36.93	35.84	44.19	38.71	14.84	136.54	88.26	92.98	230.33	201.47	66.48	233.5	27.67	38.01	7.86	8.78	88.68	83.25	62.25	85.39	88.66	126.69	85.47	166.15	72.94	21.47	30.47	16.01	220.71	139.36	91.72	104.55	228.04	132.22	149.96	75.28	49.76	19.1	4.93	179.02	121.09	225.96	147.79	166.71
98	205.43	144.82	80.85	175.9	189.53	141.52	61.02	100.43	69.71	171.87	120.41	187.03	90.88	135.62	176.17	64.46	295.46	88.21	83.23	24.07	233.65	73.48	165.86	122.97	74.02	132.63	143.4	80.75	70.45	142.38	36.04	74.18	117.68	319.35	226.22	164.73	89.85	187.88	101.66	187.73	120.83	84.49	53.15	31.18	277.29	163.17	235.41	234.74	106.88
99	470.31	272.39	144.53	288.07	207.56	143.92	85.19	119.79	91.86	175.26	201.44	226.31	147.82	428.23	300.96	119.72	336.91	92.75	119.89	54.18	231.11	118.68	275.41	164.73	95.22	241.61	253.87	148.88	244.68	184.07	57.3	83.88	131.33	316.66	239.31	264.36	162.7	255.7	248.37	245.87	122.36	109	76.96	40.37	275.91	219.86	366.64	271.77	231.7
100	519.65	376.78	155.23	309.46	303.46	149.83	162.75	118.79	96.35	175.31	216.14	315.64	233.38	474.46	324.9	135.13	341.89	132.32	177.22	211.35	228.53	138.18	289.69	177.53	116.27	257.74	399.01	188.02	280.76	190.85	59.18	127.41	142.7	325.99	273.27	281.15	189.87	290.32	268.41	249.89	120.36	110.19	178.22	79.96	296.38	260.04	442.84	288.3	268.46
101	615.35	455.04	177.71	374.82	346.48	157.12	216.93	123.92	109.15	187.44	244.05	387.36	286.82	561.38	388.08	149.22	347.74	155.05	214.91	286.67	227.62	182.27	323.63	211.87	169.39	295.86	520.61	223.53	363.69	206.6	66.79	148.79	151.73	324.75	409.18	316.19	250.3	420.97	314.2	259.04	119.28	122.66	227.19	94.6	269.24	277.46	631.2	365.77	360.3
102	686.62	478.59	203.07	426.97	335.17	152.87	221.66	126.69	118	193.45	267.31	495.39	309.46	651.64	432.01	169.86	346.04	152.82	226.66	280.12	219.86	222.65	350.06	240.21	202.69	330.58	573.7	251.18	425.49	216.41	72.8	148.59	148.16	322.74	478.26	340.98	290.34	487.52	355.24	268.79	117.41	126.56	230.12	93	250.22	322.56	786.35	396.8	434.96
103	712.59	512.99	213.26	450.8	358.89	158.95	265.99	125.51	132.03	177.84	276.76	597.4	347.92	684.77	452.31	177.02	339.32	175.64	256.32	365.96	217.69	246.56	352.03	249.22	223.97	335.54	656.73	276.76	466.68	225.93	78.36	170.87	143.74	326	537.06	343.58	320.46	533.33	373.2	271.12	115.96	130.35	298.28	110.57	243.17	387.75	888.47	421.75	469.54
104	743.02	534.57	218.74	469.29	369.29	163.93	278.61	125.88	137.91	179.43	280.47	683.82	359.33	704.34	463.16	179.86	334.15	177.38	267.73	379.3	202.34	263.42	358.95	261.66	238.99	349.86	695.9	287.16	486.95	228.28	80.48	175.22	149.25	328.63	585.01	357.16	338.79	559.57	377.89	269.41	114.09	132.56	310.78	115.39	231.42	428.19	971.94	429.74	495.81
105	798.4	522.69	234.67	501.5	324.82	174.68	253.54	130.32	153.97	186.79	294.96	809.47	362.23	748.88	493.52	191.06	328.13	163.57	269.39	313.01	201.5	292.74	388.76	285.33	265.62	377.82	695.44	291.51	532.24	237.09	89.32	159.57	150.35	340.56	644.88	386.13	370.79	597.35	405.57	272.67	113.58	139.65	284.05	110.4	211.74	497.53	1075.23	450.47	541.62
106	820.5	533.8	243.4	517.62	324.93	177.44	261.81	124.92	157.88	194.08	299.69	918.2	368.54	752.24	507.42	193.33	315.04	166.62	280.91	324.26	191.02	312.96	395.8	297.86	288.18	390.19	732.18	298.81	556.01	229.06	92.84	165.78	146.94	346.7	710.09	392.55	394.13	634.89	412.56	261.84	105.71	140.66	304.16	115.56	198.25	545.89	1181.6	465.27	569.39
107	769.22	517.72	230.73	498.31	332.13	178.35	285.58	115.38	157.62	181.59	278.41	1002.25	369.87	702.17	481.53	178.4	288.58	173.16	285.28	376.18	178.45	320.5	366.56	292.24	293.47	366.5	753.3	300.45	531.99	218.21	88.83	177.23	138.72	341.56	725.56	370.76	386.94	634.23	377.81	240.65	99.37	133.2	340.92	127.4	189.78	582.67	1216.84	453.31	557.46
108	791.71	514.9	235.5	509.9	315.71	168.73	282.9	110.29	164.5	164.82	284.56	1099.53	377.99	709.89	497.96	179.49	271.58	167.64	291.54	362.26	153.32	343.21	372.53	302.88	317.9	376.36	783.92	305.71	561.8	212.6	91.48	169.84	133.69	338.77	776.83	376.5	411.61	674.5	386.9	231.7	91.71	131.74	343.44	124.76	174.75	633.41	1297.32	464.38	590.7
109	834.68	536.23	250.05	542.52	310.18	164.28	293.44	108.37	166.17	158.77	297.57	1171.34	399.9	757.23	521.48	188.52	258.97	167.2	300.71	376.2	142.48	371.01	385.65	319.64	343.39	395.21	824.62	321.85	597.86	218.06	92.01	171.89	130.91	323.59	838.87	387.99	442.34	732.42	409.6	231.66	89.29	130.97	355.5	127.84	159.28	657.47	1413.97	488.49	639.67
110	841.55	515.1	244.55	534.79	290.65	157.15	284.84	102	169.96	145.45	285.24	1228.85	389.2	751.81	518.09	182.8	241.99	160.99	293.61	356	122.8	374.86	378.46	317.22	348.33	394.32	824	313.65	605.87	206.61	92.82	162.21	128.43	319.92	854.64	387.99	440.89	745.4	400.28	223.25	86.25	128.29	346.68	124.1	156.82	689.67	1456.26	484.98	641.77
111	804.9	501.9	236.03	528.56	299.92	164.71	311.01	96.47	176.03	140.05	271.88	1350.33	400.32	711.15	500.77	172.89	219.82	172.21	312.12	412.77	120.45	390.69	360.56	319.99	364.78	379.75	861.52	318.16	595.29	204.29	93.97	178.47	125.54	320.47	892.95	376.31	451.43	747.1	372.63	202.03	80.08	127.61	396.49	136.95	133.95	744.15	1510.54	475.82	642.46
112	746.18	480.98	226.03	508.28	283.58	148.08	299.42	86.01	165.21	122.33	253.7	1342.47	396.71	668.85	475.12	168.92	192.16	162.1	294.2	386.75	103.7	397.15	319.54	304.62	363.82	352.92	850.07	306.1	572.58	188.25	85.22	164.5	105.09	291.41	886.39	341.22	435.54	755.78	347	184.09	73.89	116.18	370.26	128.46	117.27	724.56	1531.73	470.14	632.93
113	630.33	426.43	202.43	455.12	269.04	141.22	292.38	74.07	154.99	115.92	221.86	1334.42	363.05	536.4	413.33	136.29	166.14	159.14	276.73	387.8	85.7	391.05	274.11	286.35	358.78	308.26	802.4	284.43	501.4	165.69	78.07	161.23	96.89	276.78	853.62	297.86	403.45	700.64	289.81	151.57	64.62	106.2	369.84	129.24	99.99	710.16	1462.59	430.63	583.89
114	471.65	303.66	160.12	370.12	199.62	127.43	237.26	56.18	134.27	104.18	172.99	1164.41	296.05	379.12	328.9	102.22	126.1	134.05	221.62	299.57	59.44	344.91	204.8	247.73	341.37	236.73	651.5	225.99	407.09	133.06	64.16	134.55	75.7	246.97	767.52	230.65	348.85	632.06	210.1	112.9	58.57	87.03	313.27	117.04	84.95	621.28	1271.13	377.26	494.01
115	387.15	252.2	135.34	323.9	168.61	112.82	215.36	48.32	116.46	82.74	144.87	1057.3	257.4	300.45	277.86	82.85	103.89	118.77	196.56	272.11	64.1	313.56	175.35	223.06	311.94	204.32	571.52	199.22	343.39	117.68	54.07	117.48	71.26	218.92	692.47	195.36	306.81	556.76	168.06	91.59	50.87	71.05	284.92	109.72	70.76	556.72	1143.83	329.35	435.06
116	362.77	244.71	136.64	326.8	170.72	124.28	224.56	48.42	126	80.61	131.52	1240.37	260.93	272.45	273.5	70.99	81.99	121.3	210.19	282.89	69.1	343.73	147.05	225.86	332.44	192.59	621.23	199.73	347.77	126.46	51.26	123.4	61.13	224.77	765.33	180.51	319.66	598.04	148.58	78.54	51.64	71.84	300.99	110.92	53.44	621.33	1297.13	347.91	453.5
117	272	235.97	140.72	320.82	175.16	117.03	236.01	38.78	136.12	117.11	113.96	1385.73	251.54	166.2	249.05	58.18	60.76	127.19	210.34	288.59	43.15	368.97	149.04	241.56	342.72	195.13	638.19	193.73	307.06	88.13	58.07	130.67	51.46	232.02	835.35	155.77	316.72	616.59	125.43	50.36	38.64	75.66	308.72	107.05	35.56	665.62	1368.16	361.43	447.02
118	32.88	22.38	7.47	17.15	15.98	9.96	6.69	6.58	4.63	4.48	12.68	12.31	11.06	30.46	20.69	7.71	18.52	5.17	8.34	5.89	10.87	5.83	18.99	8.91	5.4	15.49	20.26	8.96	17.25	11.73	3.41	4.4	8.63	17.44	14.22	16.71	10.93	18.01	16.37	15.34	7.84	5.1	8.07	4.96	17.81	13.26	16.22	11.02	14.63
119	66.76	74.91	43.77	104.93	174.01	142.71	23.49	103.53	70.68	119.66	87.16	63.48	48.13	90.47	147.42	25.21	279.76	74.77	59.9	11.44	311.89	22.35	47.85	35	32.6	48.41	57.83	41.54	43.12	176	17.41	74.31	68.87	329.15	68.64	84.65	32.43	106.82	54.04	210.9	146.34	83.03	40.82	20.75	282.06	128.17	46.22	145.67	29.7
120	385.56	241.32	123.67	251.51	213.85	151.26	68.53	123.29	94.03	160.31	183.2	126.95	143.36	413.84	296.94	102.52	331.74	90.07	111.58	60.92	299.45	87.17	189.36	113.87	89.29	170.43	221.29	120.93	235.21	213.7	43.68	98	94.43	351.64	169.83	216.74	138.53	252.66	215.71	271.3	148.19	110.04	78.4	37.44	284.28	177.25	264.58	263.89	193.63
121	389.34	310.61	126.87	257.11	304.26	156.6	138.1	124.7	88.21	202.17	175.97	213.97	175.96	311.49	270.93	98.07	328.59	128.84	157.34	181.3	279.24	100.7	277.45	168.16	86.74	223.88	304	146.34	175.41	189.21	51.76	127.5	170.08	348.3	244.01	263.2	142.05	236.19	202.77	231.65	132.63	101.39	158.24	66.47	277.3	194.22	271.2	276.75	172.76
122	537.49	412.15	161.92	330.61	347.51	165.4	190.39	137.58	104.5	204.13	221.02	290.3	248.67	481.72	346.39	134.76	347.16	151.54	203.17	263.38	265.32	143.76	314.87	191.84	127.5	270.16	429.61	196.03	285.35	218.65	62.56	153.13	169.15	346.96	299.8	308.2	203.33	314.92	279.86	261.08	137.01	118.21	210.2	92.14	282.29	247.22	416.56	315.52	273.47
123	707.6	479.7	207.35	443.31	342.84	174.92	217.15	153.92	134.1	228.08	280.15	396.14	305.1	655.25	453.08	179.62	367.73	157.13	240.72	267.32	289.06	209.47	394.29	248.13	197.76	344.93	533.35	237.83	420.3	263.11	82.85	159.81	183.75	353.4	471.9	372.3	299.62	498.98	380.93	304.84	151.73	143.74	223.28	91.32	257.26	295.27	660.05	418.5	410.4
124	715.97	481.23	211.72	450.34	334.59	175.6	217.71	150.52	134.38	225.93	283.93	464.41	314.12	656.61	455.66	183.68	361.26	159.12	244.47	269.07	273.07	223.34	397.18	258.28	209.7	347.95	558.38	243.58	432.58	255.25	83.5	159.62	178.59	356.4	500.36	374.78	315.54	510.92	380.74	295.67	142.76	145.02	235.12	93.45	249.9	332.85	710.25	427.36	431.62
125	769.63	541.19	217.62	448.99	380.52	178.27	259.71	144.42	146.08	209.61	288.28	542.15	354.16	714.21	461.78	189.35	353.26	180.62	273.21	364.7	240.22	222.85	408.2	253.81	206	364.75	642.51	267.24	469.5	250.5	91.25	184.03	180.96	348.68	465.67	398.07	318.97	470.61	397.24	285.27	130.42	146.83	307.27	114.23	242.75	395.98	713.8	401.72	437.45
126	827.65	534.12	233.7	486.94	340.53	182.16	238.41	143.25	156.53	220.62	302.9	665.98	347.4	760.48	497.03	198.09	349.5	164.15	271.2	303.4	232.26	254.34	434.94	276.75	234.35	393.83	649.83	272.51	517.83	244.57	94.8	170.37	177.76	358.16	547.51	424.68	359.47	530.64	420.93	287.86	125.04	151.35	277.78	107.71	222.47	459.41	849.08	429.15	488.29
127	916.36	573.46	256.51	547.94	341.43	190.5	263.93	146.91	166.89	228.45	329.01	809.64	386.19	817.62	552.75	214.37	346.22	172.66	298.32	325.02	216.75	305.28	469.77	317.77	291.37	428.31	730.47	298.44	588.05	257.68	101.44	175.03	185.74	366.11	709.93	453.88	422.15	662.36	461.83	289.2	123.28	155.58	300.32	115.68	205.35	520.28	1067.56	505.62	575.82
128	968.34	592.95	269.44	578.8	341.94	189.46	280.83	147.52	173.02	221.77	342.98	881.71	406.63	868.05	585.83	227.47	338.9	176.22	310.01	344.69	213.71	332.49	487.6	335.38	317.76	450.45	775.96	318.56	625.58	260.02	107.32	177.56	185	359.23	774.89	471.38	454.44	721.93	488.45	293.65	121.56	155.95	317.94	120.31	192.1	547.73	1180.85	528.71	626.05
129	961.64	596.58	268.9	581.18	349.43	188.95	299	140.85	180.11	203.96	342.59	944.37	426.48	883.09	590.92	230.36	327.22	180	322.55	382.96	199.65	348.81	464.22	328.71	333.97	436.8	817.32	327.43	650.48	261.29	108.48	186.79	165.87	355.91	782.12	455.54	466.33	744.35	485.33	288.34	118.96	157.2	348.18	129.44	180.22	586.29	1226.89	528.35	647.12
130	975.84	578.52	275.71	599.09	314.08	176.39	280.54	139.88	181.92	201.42	342.54	1043.49	420.31	893.63	593.13	230.96	306.08	167.39	316.39	339.12	186.54	370.93	467.08	341.22	351.1	448.87	822.97	328.61	667.87	258.48	109.64	173.56	162.47	343.75	830.81	463.92	481.89	780.04	489.97	278.75	117.85	156.11	325.43	119.61	170.23	621.7	1331.78	539.02	675.91
131	991.46	581.38	282.15	612.56	302.88	171.45	283.28	134.55	180.5	202.58	346.33	1096.5	424.66	909.19	602.2	235.81	295.28	164.39	318.15	334.35	175.52	395.44	470.28	352.08	371.09	453.97	844.69	331.57	688.71	253.08	108.75	170.45	156.07	329.9	866.48	466.36	500.87	823.56	499.45	276.24	107.62	152.23	325.05	119.17	156.11	645.33	1400.76	552.23	698.48
132	1005.22	585.01	285.2	623.58	299.76	175.62	312.49	127.98	194.61	184.86	349.46	1242.59	453.75	917.54	610.56	237.36	276.78	176.29	339.33	391.4	153.87	415.27	467.89	359.35	393.45	455.83	897.59	349.6	717.45	251.92	114.92	185.54	150.65	335.23	921.09	468.75	526.59	846.09	500.56	263.63	100.14	158.48	380.09	132.64	143.34	732.25	1499.92	556.18	727.34
133	1033.84	594.49	295.05	647.13	284.9	152.89	301.2	126.12	184.13	172.13	353.03	1225.15	450.9	968.75	623.42	242.2	259.54	160.8	323.71	352.17	147.58	444.29	465.71	364.74	402.29	470.95	911	356.4	740.64	250.3	110.31	165.06	139.93	296.77	929.69	465.83	532.26	889.73	518.15	265.12	98.57	150.71	336.71	120.69	128.66	689.46	1575.44	566.78	764.26
134	968.66	565.35	273.35	622.92	291.75	159.06	319.38	112.73	190.67	157.46	326.3	1341.15	453.47	885.22	611.7	216.31	231.59	169.64	334.55	390.22	133.4	453.12	415.04	357.33	430.26	428.58	947.14	341.31	724.33	239.18	104.79	176.14	124.18	314.26	1019.56	430.74	545.11	951.55	466.01	242.8	96.5	143.08	377.03	128.33	117.65	743.75	1666.58	584.74	774.82
135	992.96	531.63	277.56	636.63	252.25	157.67	293.26	107.84	194.53	153.87	323.17	1454.28	434.29	910.17	626.09	215.69	224.29	153.12	321.28	325.76	111.34	475.24	417.03	367.13	442.65	440.66	942.3	337.05	749.74	227.05	105.57	155.9	114.5	318.3	1079.49	439.53	561.14	995.67	466.29	236.04	89.58	140.54	344.08	118.52	101.9	794.3	1788.08	601.27	799.97
136	790.48	444.15	237.15	540.76	209.27	139.76	269.35	95.36	169.79	136.17	277.99	1237.48	391.11	719.74	503.98	188.5	190.26	142.32	278.91	307.34	122.19	430.5	344.27	320.34	412.9	363.31	799.67	296.41	620.62	207.38	93	143.53	105.98	268.57	906.73	360.07	476.86	830.04	386.89	194.27	82.09	127.7	319.88	119.22	79.25	681.54	1505.12	504.77	680.59
137	604.46	344.22	194.57	446.32	172.76	127.25	228.28	87.35	147.59	121.7	218.08	1126.34	318.92	531.43	397.67	144.85	149.69	123.08	234.83	251.17	122.15	381.87	274.62	275.98	361.7	296.19	667.87	245.86	488.68	175.14	76.55	121.06	93.62	231.14	789.63	287.34	394.84	699.59	292.54	153.03	79.04	104.4	270.89	103.34	65.94	604.45	1312.75	427.79	562.19
138	633.66	352.91	210.9	477.9	175.62	126.01	246.45	70.36	159.24	121.27	214.38	1442.46	333.63	535.81	424.53	135.94	125.69	128	249.77	269	78.47	446.18	264.4	303.83	406.21	310.9	773.83	262.27	531.38	151.36	74.82	125.27	75.83	252.32	952.7	292.41	436.61	807.23	291.43	133.38	58.3	98.34	297.87	101.78	42.84	719.57	1620.53	479.4	634.48
139	409.56	242.2	149.78	322.84	121.4	90.21	187.86	51.7	110.64	102.28	159.8	789.26	249.57	341.57	284.57	114.51	91.93	93.73	177.35	194.04	24.22	319.23	203.98	226.79	306.91	214.73	521.86	191.6	355.39	95.47	66.37	86.91	58.43	161.72	623.43	200.97	305.91	546.19	203.5	78.36	37.13	76.49	213.69	83.92	15.01	464.29	1020.17	335.25	435.9
140	0.34	1.24	0.6	0.54	2.58	2.26	1.32	1.24	0.94	1.12	0.67	1.58	0.99	0.28	1.35	0.25	1.93	1.55	1.14	2.56	2.19	0.7	0.53	0.45	0.95	0.33	1.65	0.87	0.59	1.59	0.31	2.4	0.72	2.96	0.49	0.83	0.6	0.77	0.42	1.43	1.96	1.14	2.51	1.68	3.13	2.42	0.67	1.36	0.23
141	2.16	2.3	1.27	2.75	2.36	2.96	2.17	2.35	2.39	1.01	1.87	2.95	2.85	2.93	3.2	1.5	2.52	1.7	1.78	2.3	3.32	2.2	1.2	1.24	2.32	1.52	3.5	1.74	3.19	2.53	1.01	2.32	0.75	2.44	2.66	1.87	2.6	3.72	2.07	2.1	2.82	2.09	2.3	1.66	2.87	2.93	4.07	2.9	3.09
142	113.15	135.86	68	143.86	228.07	166.65	47.23	122.44	80.78	158.5	105.36	100.48	68.73	127.3	179.65	41.44	306.49	94.94	86.03	52.31	360.69	37.96	84.57	67.09	45.76	74.85	113.28	64.32	62.94	208.87	22.95	99.58	91.33	372.05	103.1	115.9	49.16	141.33	81.24	240.95	166.32	91.2	69.61	33.97	300.97	141.93	93.08	197.81	51.5
143	230.81	244.09	107.55	209.4	299.19	170.09	113.89	135.44	96.49	196.96	145.53	168.78	141.47	239	239.82	72.86	323.73	127.04	145.58	173.42	356.34	72.43	163.92	111.67	74	139.7	243.77	118.97	132.43	226.37	37.3	144.94	124.77	383.01	172.33	186.57	99.98	200.12	148.7	258.57	165.34	104.85	150.26	59.73	289.42	174.31	184.32	251.33	119.66
144	574.8	415.54	179.41	367.45	353.83	187.87	183.05	166.07	124.92	236.24	238.23	282.62	245.4	529.9	386.57	147.01	376.53	154.97	215.36	247.91	362.73	141.56	349.57	209.05	128.31	295.68	418.78	201.59	305.61	266.68	69.35	164.78	189.34	388.62	310.23	336.25	213.9	330.71	309.34	305.15	170.96	135.89	202.64	85.15	287.55	238.15	414.59	353.1	281.95
145	598.34	438.47	183.5	393.72	353.27	188.55	187.9	164.31	124.35	267.22	230.96	351.93	245.33	528.94	386.64	145.73	353.7	158.03	219.29	246.69	350.62	154.43	388.77	233.37	143.74	325.85	438.04	202.16	315.32	256.22	73.76	169.55	204.99	371.97	358.52	361.75	236.69	356.97	302.98	294.95	163.5	135.06	209.17	86.08	266.27	256.01	466.73	362.39	305.5
146	818.15	523.31	238.06	492.99	357.19	195.5	208.66	179.45	151.21	272.78	306.27	451.66	316.23	753.17	493.89	202.52	397.04	159.95	260.28	251.08	340.53	213.32	475.47	282.88	192.22	409.97	553.31	255.44	461.52	293.57	94.52	171.74	222.49	382.54	456.73	451.87	319.46	471.82	432.55	335.83	167.19	159.71	224.45	91.57	251.26	330.66	652.34	429.24	431.4
147	794.12	548.69	230.11	477.79	398.31	199.67	258.03	167.97	159.61	262.19	295.67	566.71	353.97	705.29	474.92	204.14	372.71	185.9	291.97	354.48	301.2	224.76	462.54	284.19	207.44	398.37	636.49	268.02	458.06	275.07	98.58	195.74	220.88	384.04	491.16	441.92	327.92	468.21	411.36	305.76	150.93	155.78	300.99	112.12	244.94	397.59	695.28	430.35	430.74
148	867.78	584	254.45	523.02	390.52	205.07	266.59	173.86	171.96	262.26	322.41	639.07	381.12	790.01	523.59	213.56	376.69	187.67	302.29	354.36	311.71	253.97	482.56	301.12	239.93	425.74	680.79	291.69	527.9	289.28	102.98	199.59	213.19	382.78	551.58	462.29	366.44	541.79	453.47	321.88	156.51	166.01	311.12	115.1	232.11	438.17	820.21	467.92	491.3
149	934.78	568.95	267.71	557.19	343.75	203.59	241.71	170.27	180.39	259.63	332.84	749.81	366.62	855.06	553.24	221.84	367.64	169.71	294.53	289.69	301.81	286.88	501.15	319.3	260.71	448.77	683.62	294.52	577.08	287.7	107.86	177.65	207.59	382.13	617.61	488.12	403.13	585.67	481.35	322.5	147.48	167.66	273.06	106.81	214.05	491.73	952.69	482.46	544.34
150	1074.21	627.89	302.67	647.91	342.53	204.02	270.19	179.31	192.54	272.24	381.41	847.58	423.12	973.52	643.29	258.51	377.4	176.28	326.74	302.19	283.18	350.92	565.61	375.12	330.54	509.77	780.09	331.92	676.88	304.01	120.14	179.58	217.64	387.39	801.8	535.35	490.14	769.25	554.12	338.71	150.52	178.7	287.41	110.99	202.83	531.29	1194.11	584.51	670.87
151	1095.88	656.79	311.23	660.68	372.37	208.35	306.61	173.46	200.32	274.44	385.92	960.17	451.29	968.88	650.84	266.62	356.42	189.94	344.86	356.8	239.92	377.1	581.4	393.81	349.79	526.95	844.69	352.82	692.15	291.11	127.55	194.34	224.08	381.73	863.49	549.71	511.7	806.64	558.99	320.41	142.4	179.26	329.79	127.87	190.69	579.29	1293.09	595.63	692.77
152	1170.55	655.08	326.23	699.62	324.49	187.58	288.39	171.6	200.89	254.28	404.22	1025.35	460.93	1065.33	695.04	280.96	350.46	172.33	343.7	314.13	229.52	412.07	587.35	406.42	383.32	541.65	871.76	361.42	764.53	301.48	126.52	177.11	208.27	367.83	909.94	563.23	549.99	884.63	598.23	331.34	139.55	181.44	305.57	115.12	174.65	612.53	1410.05	624.31	763.42
153	1116.12	624.7	319.74	670.93	308.02	180.97	276.61	164.38	195.69	249.41	382.44	1060.5	435.55	1008.33	647.44	269.96	322.69	165.13	328.93	303.34	219.15	407.1	576.04	395	356.67	533.02	832.87	355.62	718.16	282.67	127.23	170.82	206.15	348.63	849.15	550.01	515.46	793.67	570.4	305.45	127.13	174.09	298.96	112.36	159.61	622.2	1373.4	574.75	717.55
154	1098.78	621.24	312.75	662.35	316.92	186.43	299.01	153.22	205.67	228.2	375.51	1185.53	457.8	994.45	645.96	261.83	310.08	173.69	350.28	357.53	195.34	417.46	548.1	386.45	379.85	512.95	886.99	360.32	736.99	278.24	128.47	186.58	189.46	354.85	889.97	534.26	532.84	817.93	553.98	295.33	118.4	173.72	355.1	126.73	149.88	706.34	1437.61	567.06	729.23
155	1226.39	674.6	342.1	756.06	317.33	181.25	326.45	160.3	215.51	237.25	414.52	1297.34	505.39	1114.97	736.02	287.44	310.33	178.82	373.78	357.3	191.71	491.33	587.38	438.3	455.46	561.26	999.05	391.1	842.69	298.07	132.76	184.27	193.72	350.02	1096.94	572.32	624.2	1049.16	614.62	311.59	126.81	177.64	354.94	126.44	139.84	737.86	1724.2	681.71	875.04
156	1231.09	653.24	346.23	769.33	291.45	172.49	327.39	154.5	217.05	220.23	415.06	1360.17	511.69	1129.57	738.35	292.22	294.71	172.71	371.06	346.74	181.08	519.33	574.1	443.17	473.98	560.87	1019.64	398.37	862.96	293.95	131.71	173.79	179.38	326.91	1132.43	561.33	639.05	1079.61	617.97	302.58	118.83	175.91	347.8	122.23	121.99	752.03	1821.77	690.1	905.75
157	1228.23	624.91	349.27	773.59	240.19	167.42	303.88	148.39	217.31	211.28	414.44	1399.19	492.59	1142.44	742.8	289.87	281.43	157.16	349.49	294.65	163.9	537.23	551.46	438.81	489.42	553.65	994.37	393.36	880.27	284.6	128.01	158.58	157.84	319.28	1148.13	549.77	646.47	1103.61	610.87	296.05	111.98	173.87	319.63	114.74	101.47	758.67	1892.71	695.84	929.78
158	1200.45	622.16	341.49	763.54	246.98	169.89	314.67	143.97	216.61	200.42	399.54	1453.86	492	1112.51	721.24	275.5	261.05	163.88	357.82	333.76	170.05	540.13	540.06	436.41	492.95	540.59	1009.19	393.36	864.33	286.57	125.99	171.36	156.9	315.26	1146.94	539.08	643.86	1091.03	594.04	288.41	111.15	174.54	355.54	124.78	93.3	809.92	1918.47	678.2	919.26
159	970.16	497.77	290.43	647.6	178.14	138.85	257.85	124.69	190.79	166.72	337.58	1254.99	426.05	915.16	598.87	243.08	219.35	131.7	290.52	231.93	154.9	483.51	439.51	373.47	445.84	453.5	835.43	331.66	733.2	243.39	110.49	126.27	123.23	252.46	978.01	435.56	542.17	936.29	493.89	237.67	103.23	154.31	264.51	98.81	76.29	684.04	1649.2	583.18	789.71
160	738.71	391.93	241.25	514.95	143.1	125.02	214.65	104.35	169.34	160.78	271.27	1007.13	348.43	695.31	469.79	196.07	166.51	120.08	234.1	195.06	114.9	405.55	346.88	306.65	378.53	361.12	669.76	269.79	583.89	190.22	92.62	107.7	96.78	199.9	778.37	343.33	439.85	747.51	394.18	180.58	78.5	129.64	221.16	87.62	46.07	549.19	1312.04	468.12	634.59
161	625.2	342.67	214.42	448.47	122.86	101.69	197.57	83.67	143.57	152.36	237.26	915.34	314.02	583.48	402.91	176.75	137.46	108.96	210.18	181.03	74.9	374.25	298.4	281.56	352.75	312.28	603.58	239.39	507.17	147.87	82.95	99.99	78.76	178.3	701.17	296.37	392.17	666.22	344.91	141.52	54.73	114.52	206.47	80.38	27.53	489.65	1178.17	417.56	565.15
162	11.2	13.89	7.15	14.67	10.96	8.19	8.65	5.32	6.48	4.2	11.54	20.91	13.27	25.17	20.16	5.9	19.25	11.7	7.53	11.19	9.01	9.77	7.8	6.77	9.72	9.35	23.59	10.41	18.98	7.67	2.5	7.6	1.96	21.96	16.96	10.48	11.97	20.27	13.32	12.34	5.42	6.66	13.47	5.67	27.48	30.21	27.03	15.18	17.8
163	63.62	50.96	24.39	42.11	33.68	20.2	23.64	14.33	14.01	39.88	21.51	63.06	29.67	52.05	33.95	17.59	19.28	20.43	23.59	28.9	22.61	24.15	40.37	29.21	21.43	35.17	57.18	23.02	36.03	18.16	8.73	21.15	18.42	22.81	44.79	40.04	29.48	43.35	36.51	17.93	10.16	17.88	28.88	12.79	19.21	35.52	68.75	37.88	39.04
164	46.58	106.45	45.88	123.97	231.14	175.24	45.88	132.75	86.99	130.79	85.74	68.24	54.34	95.36	168.85	20.19	306.33	95.38	88.61	61.67	427.23	23.83	33.3	33.28	38.25	39.64	93.19	46.99	43.67	238.13	15.56	104.06	84.92	378.8	78.51	81.86	33.13	134.48	47.6	258.28	190.19	93.21	74.01	32.58	300.33	125.72	46.91	167.25	25.3
165	187.03	230.77	104.96	205.25	304.58	184.53	104.87	144.99	102.52	223.28	137.84	140.71	132.27	183.21	232.18	69.62	328.41	130.11	143.75	163.85	414.87	61.19	148.91	102.65	71.85	125.27	217.26	107.29	120.78	251.81	36.47	154.44	129.79	399.93	151.84	171.78	88.54	188.39	141.4	274.97	184.65	110.89	142.91	57.01	295.51	165.74	128.7	249.77	97.54
166	305.07	284.13	131.19	258.46	319.37	189.78	129.59	152.74	117.89	237.69	164.96	240.2	165.68	268.12	274.25	90.44	336.88	140.36	169.49	191.59	401.26	92.06	228.39	144.63	92.16	188.18	282.69	138.21	167.81	255.54	49.05	160.81	156.63	401.44	229.45	230.92	133.17	238.3	186.29	277.8	180.02	117.71	171.46	68.26	284.39	198.51	244.48	293.96	151.47
167	472.6	394.78	164.55	327.27	390.28	202.47	197.45	165.56	133.6	270.17	202.8	354.28	247	397.05	334.37	129.97	351.83	170.78	228.64	293.32	392.55	130.52	309.87	195.66	122.54	257.1	414.74	185.17	238.9	267.93	69.59	193.67	194.52	411.63	315.95	312.4	189.46	295.62	254.96	288.15	177.98	135.87	239.99	95.86	283.68	270.79	380.82	334.2	223.2
168	704.42	475	228.03	457.54	361.33	214.21	200.23	192.94	159.86	303.8	279.9	447.24	286.26	627.87	458.57	184.22	391.99	167.13	254.77	241.95	400.58	197.42	439.44	269.15	178.1	372.72	492.18	235.9	392.76	303.06	91.81	184.81	221.45	413.39	430.58	416.6	285.46	427.63	385.85	331.32	186.08	165.62	220.25	88.63	261.8	322.75	580.29	420.09	368.93
169	844.67	529.44	256.67	519.05	368.11	215.08	210.47	195.53	172.73	316.02	313.81	528.23	324.11	763.61	517.15	211.08	401.53	171.67	276.14	252.1	376.62	228.76	505.85	305.34	211.8	427.35	577	261.45	480.8	307.83	103.25	188.08	237.65	417.55	492.55	481.16	341.08	491.52	446.96	346.11	180.31	173.26	236.76	93.86	252.81	375.91	678.86	462.41	440.86
170	967.71	599.08	286.9	584.55	393.03	220.2	258.45	202.32	187.54	315.47	351.58	633.39	377.34	871.28	573.65	239.64	409.22	192.15	310.31	324.58	369.04	268.91	563.4	342.33	245.05	489.63	675.37	308.13	564.08	324.35	115.72	204.4	256.51	408.65	576.59	527.73	394.5	554.64	515.14	359.05	180.86	182.69	292.5	110.4	244.24	424.29	831.79	500.3	522.33
171	1002.66	597.63	295.68	605.46	356.27	214.22	236.12	196.29	189.84	309.51	361.7	691.51	374.93	915.65	602.93	244.56	394.93	174.58	303.31	269.56	344.82	297.12	562.56	347.71	273.24	495.7	677.28	307.06	602.23	324.69	114.42	188.29	236.38	405.34	629.75	536.41	423.58	621.43	530.93	359.91	175.14	181.77	256.83	100.03	222.19	453.55	938.06	524.68	569.85
172	998.97	590.5	295.86	596.2	346.01	214.17	239.33	189.81	195.8	303.25	356.02	815.79	377.03	892.16	596.94	243.61	375.9	172.53	305.37	267.38	307.89	314.84	554.56	355.52	282.19	496.84	699.49	309.05	609.53	301.91	118.84	185.03	231.04	402.62	676.96	534.1	428.18	636.33	519.01	337.17	165.13	180.94	263.41	102.86	207.58	518.4	1017.69	527.3	576.83
173	1161.42	687.51	339.19	689.61	382.48	219.43	291.14	198.82	210.49	321.68	408.78	911.21	449.68	1036.01	668.76	286.38	389.16	192.58	352.05	337.71	280.96	372.94	647.84	412.32	326.68	574.58	819.8	364.43	704.25	322.87	134.72	203.74	254.45	395.3	778.9	601.64	506.32	735.87	608.63	354.88	160.98	193.07	314.49	122.37	195.97	573.9	1182.62	584.26	681.63
174	1162.88	647.22	337.59	698.14	331.64	200.77	263.46	195.6	205.73	301.34	405.3	937.75	431.28	1049.06	672.97	284.39	373.71	171.05	334.34	275.78	298.14	388.56	632.22	413.07	339.3	566.36	795.69	356.67	716	321.23	131.02	179.62	243.05	378.89	809.69	591.08	513.24	774.4	606.09	352.08	158.71	188.74	272.14	105.38	183.33	569.47	1260.2	595.88	705.54
175	1179.05	650.55	344.19	701.46	316.57	190.29	268.9	184.87	207.18	286.59	408.83	1010.11	442.86	1078.18	685.53	290.56	357.04	166.78	333.27	278.34	251.96	413.74	616.17	411.54	359.19	567.05	828.13	365.97	750.56	307.21	131.22	175.33	220.81	364.39	845.89	587.44	527.37	815.56	616.5	342.18	147.85	188.07	276.97	106.44	167.88	599.44	1361.11	599.94	738.66
176	1248.97	676.2	357.52	739	328.04	204.44	300.14	186.57	228.1	285.61	428.85	1164.33	484.94	1130.72	720.23	302.74	356.99	181.12	372.09	334.77	253.74	444.64	645.35	434.93	400.45	590.67	910.28	388.95	811.28	328.6	141.85	197.04	230.33	380.46	939.74	617.37	578.47	884.62	643.78	345.25	148.7	197.54	343.15	123.85	155.01	702.66	1483.49	635.14	793.33
177	1275.7	695.96	366.54	766.61	319.58	189.99	311.24	183.33	223.66	269.15	433.72	1208.48	501.46	1172.64	737.76	310.36	338.53	177.68	374.33	335.81	231.9	476.14	639.08	445.08	420.94	600.23	956.65	403.49	842.21	324.75	140.28	186.85	219.02	343.38	986.86	612.07	598.92	948.89	658.11	336.64	141.85	193.34	332.13	120.78	138.51	698.24	1605.55	659.71	842.57
178	1370.74	708.99	385.68	844.08	291.13	178.68	325.61	179.53	230.51	266.65	464.28	1302.76	537.36	1267.1	805.65	331.57	331.55	174.3	385.17	316.47	214.67	541.58	662.2	484.94	485.82	632.5	1036.92	423.42	930.61	321.54	144.67	177.92	208.39	332.29	1156.07	633.74	680.07	1127.72	695.68	339.46	132.55	196.6	318.98	116.07	119.12	718.95	1854.35	749.73	966.62
179	1348.37	665.47	380.67	835.41	237.31	166.73	297.12	172.22	223.45	251	454.25	1309.91	504.13	1259.53	791.8	328.86	316.66	153.94	352.51	258.52	199.36	550.7	637.19	476.7	486.82	620.68	986.87	413.34	926.64	310.83	141.51	152.1	190.76	308.72	1149.52	614.03	671.59	1131.97	684.16	331.55	126.64	188.45	279.28	103.56	110.99	715.29	1882.28	737.04	967.24
180	1324.7	656.29	377.65	819.25	232.04	164.33	283.01	167.29	220.03	236.27	434.58	1380.23	480.91	1242.16	765.56	309.32	297.45	145.55	344.02	245.69	210.27	550.9	612.36	458.23	471.16	610.19	978.31	407.75	906.81	308.87	134.56	148.37	180.85	301.9	1121.62	599.65	645.23	1088.71	667.48	327.34	123.71	181.88	270.84	100.09	93.21	745.63	1907.87	696.42	940.84
181	1298.56	636.02	379.01	812.72	205.21	152.84	277.41	158.64	219.16	225.83	435.31	1394.2	484.96	1229.91	751.97	317.73	282.52	136.62	334.49	218.2	170.93	569.12	602.73	460.72	478.62	606.42	970.81	409.1	907.96	289.14	135.82	133.61	165.13	276.14	1104.63	584.63	645.64	1083.3	662.68	306.64	109.89	180.18	255.58	92.56	76.51	750.18	1917.7	689.03	956.13
182	1107.01	547.27	333.97	721.14	162.01	137.46	257.69	142.43	207.28	201.04	391.37	1198.28	455.93	1070.76	669.78	287.85	246.21	130.29	297.58	199.5	152.97	524.91	508.2	408.32	470.59	517.08	866.39	362.47	822.36	254.06	125.29	119.14	127.73	232.26	995.85	492.5	591.84	999.77	584.33	262.98	97.41	173.18	233.72	90.11	53.65	659.33	1709.08	632.2	871.95
183	848.03	432.96	274.1	568.53	122.23	102.82	211.44	107.08	167.45	182.85	315.11	926.65	373.5	818.07	516.52	239.45	189.75	110.88	231.49	162.65	87.58	426.89	413.44	336.56	386.56	416.82	674.18	296.3	643.49	184.9	105.03	97.01	103.1	176.97	768.27	391.37	469.27	771.64	471.98	194.04	66.97	142.52	189.69	76.22	36.75	509.81	1321.67	493.37	689.97
184	65.41	70.75	46.9	70.47	35.77	34.95	54.19	27.16	38.08	57.51	55.67	76.58	78.41	68.71	62.21	51.92	36.48	40.69	47.36	52.27	21.81	65.7	72.55	59.58	77.7	56.2	89.56	52.91	72.93	31.6	29.19	32.67	25.55	35.57	71.29	49.87	64.98	83.32	70.31	24.54	16.26	41.34	53.76	32.42	17.81	63.23	97.47	67.61	82.11
185	73.67	46.04	26.96	51.5	27.99	27.37	16.46	24.22	21.41	44.18	24.54	34.03	27.2	70.31	44.87	21.11	23.76	21.95	24.22	11.22	57.86	24.06	42.53	29.18	20.72	38.67	46.35	21.38	43.29	34.48	11	18.13	21.92	23.57	43.72	43.5	31.06	47.51	42.86	30.06	20.38	19.59	14.06	9.49	29.16	36.27	62.61	49.38	40.23
186	60.07	56.71	35.19	53.43	28.21	20.53	36.78	16.13	20.73	42.25	38.94	55.9	53.14	56.78	46.81	39.24	24.97	22.83	34.63	39.12	4.53	42.59	60.39	44.3	35.31	45.74	63.61	40.05	46.63	17.69	18.98	22.3	18.34	20.75	64.54	38.59	43.82	60.89	56.3	15.49	6.28	22.37	37.25	19.86	7.51	43.69	84.15	48.78	56.93
187	0	0	0	0	0	0	0	0	0	0	0	0	0	0	0	0	0	0	0	0	0	0	0	0	0	0	0	0	0	0	0	0	0	0	0	0	0	0	0	0	0	0	0	0	0	0	0	0	0
188	37.29	87.92	25.14	108.25	214.05	159.59	55.28	129.48	85.2	46.92	72.74	67.65	64.68	85.29	157.36	15.86	276.48	80.47	89.85	87.48	402.39	16.45	24	18.98	32.16	34.09	96.89	49.22	41.09	232.78	12.78	89.39	82.9	321.94	75.23	54.68	30.14	126.53	24.3	233.79	191.33	75.4	80.52	37.25	262.46	109.03	54.5	141.73	24.41
189	125.84	178.31	78.02	178.16	296.84	190.8	94.17	153.46	108.26	184.28	112.29	143.34	108.76	170.33	217.75	43.3	325.46	125.23	137.41	157.37	479.19	48.27	81.48	65.45	60.78	82.15	187.27	85.63	93.89	279.45	25.77	149.13	111.66	413.17	127.6	132.87	67.87	178.97	93.89	288.09	207.6	108.69	139.08	51.92	294.37	157.43	123.14	221.96	68.62
190	241.15	258.97	117.61	242.17	341.36	207.43	130.22	166.56	127.2	239.98	144.9	242.94	160	250.36	263.95	75.18	338.65	147.22	181.66	207.4	502.53	81.17	161.38	118.08	90.34	142.34	278.7	125.35	147.55	301.04	42.68	177.58	143.58	428.11	209	195.72	113.71	236.29	152.56	303.88	210.53	122.94	179.34	68.57	285.52	206.64	237.89	283.56	125.91
191	356.5	313.83	147.49	298.55	356.56	218.46	153.64	181.04	143.67	270.25	175.05	348.34	202.09	325.98	307.99	110.25	360.19	155.3	209.81	220.43	488.7	115.2	234.46	163.17	117.38	201.31	342.1	150.83	202.3	303.2	59.76	185.99	170.58	441.15	280.39	260.09	159.29	276.05	206.87	311.27	209.32	140.18	197.82	76.85	277.66	260.84	334.77	318.82	182.59
192	561.77	426.22	200.73	396.5	399.2	225.79	201.85	194.79	159.24	341.41	226.27	462.9	263.17	451.63	374.33	150.85	374.27	181.22	258.61	282.47	474.21	164.06	394.01	249.89	149.22	320.96	442.73	205.76	273.67	311.91	82.47	211.06	240.68	442.99	397.87	382.57	226.13	336.9	302.67	317.83	198.77	156	242.8	96.12	274.33	309.98	471.19	382.09	263.44
193	611.52	428.04	214.38	416.35	365.16	223.56	190.4	196.9	164.11	335.89	242.09	489.52	263	506.85	403.7	164.58	370.54	171.58	254.66	241.87	435.01	188.57	410.96	263.32	168.84	340	455.54	211.94	320.07	303.62	87.42	196.77	229.29	428.1	420.23	395.87	254.03	382.26	333.82	315.53	196.7	162.33	223.88	87.51	250.88	331.14	529.25	401.54	307.83
194	983.96	599.27	301.64	607.79	398.2	231.17	245.59	219.96	197.21	351.97	356.51	635.42	366.05	885.79	588.52	243.78	424.6	190.51	312.05	296.82	437.98	276.81	587.35	353.25	241.73	506.8	659.83	307.59	560.74	354.44	116.52	210.09	269.7	435.3	577.93	549.77	395.17	564.51	524.94	383.95	200.88	193.72	270.93	103.73	250	413.83	831.29	518.67	521.8
195	869.2	534.89	279.13	562.39	370.49	235.85	221.81	213.57	197.06	356.52	320.78	704.32	327.1	740.73	527.66	215.96	397.5	180.34	296.93	250.18	432.06	269.78	550.24	346.07	236.17	468.49	595.1	276.1	481.43	335.62	113.86	198.77	267.34	433.68	598.52	513.85	369.12	542.86	464.89	353.65	197.73	184.47	248.26	96.85	234.84	439.19	815.64	499.58	469.91
196	1196.51	672.74	357.2	721.43	362.85	234.94	242.06	233.28	220.25	371.83	424.37	788.1	414.35	1088.13	686.43	298	433.7	178.25	335.77	243.51	405.61	352.26	691.29	421.31	302.58	602.1	734.35	355.21	700.69	372.92	138.28	194.65	281.05	420.26	718.82	637.94	494.49	702.29	641.56	408.07	197.99	209.78	246.54	99.97	213.83	494.74	1078.58	591.44	662.31
197	1236.73	695.34	367.7	739.85	371.57	240.02	273.43	231.16	229.16	365.1	432.85	915.38	444.13	1116.04	708.76	309.83	426.22	189.09	358.12	290.54	375.77	382.69	697.82	439.68	328.39	616.79	799.33	375.96	738.32	369.97	144.99	205.1	279.88	421.06	798.02	648.26	521.71	752.51	656.7	402.3	189.82	212.67	285.78	110.65	198.44	565.65	1214.56	617.58	707.52
198	1276.37	696.29	380.1	767.5	351.13	219.53	265.85	227.57	225.44	371.36	446.58	911.74	456.35	1151.83	727.6	323.85	422.68	179.17	352.21	254.88	358.01	409.17	720.65	458.67	348.49	635.33	806.82	384.97	761.39	362.8	147.75	190.71	282.95	400.21	843.99	662.85	539.94	815.09	679.52	396.09	188.08	215.21	255.48	99.85	187.2	546.08	1292.93	648.63	748.51
199	1257.67	678.4	374.96	759.16	342.13	221.42	283.67	220.08	231.76	360.32	433.27	1073.12	455.39	1109.46	714.54	311.8	394.26	186.24	361.23	292.25	332.25	432.37	708.43	462.54	368.59	629.57	834.48	386.28	758.19	354.47	148.55	201.91	278.83	403.94	900.86	653.97	550.36	832.75	656.92	374.5	181.18	211.79	297.77	111.58	173.67	636.62	1379.19	645.42	751.86
200	1407.58	738.01	409.9	833.82	345.71	232.66	300.47	225.57	255.72	364.17	480.95	1216.19	514.54	1255.68	788.49	346.98	402.14	189.39	407.07	303.86	320.07	483.07	771.47	502.24	419.32	688.66	942.61	424.16	871.38	378.88	164.78	208.13	286.79	411.66	1002.66	714.39	626.03	922.28	725.84	392.64	174.92	226.88	331.97	120.52	159.23	740.48	1555.68	692	853.48
201	1427.61	754.83	412.7	854.23	334.5	207.81	307.72	221.05	242.72	339.96	486.4	1172.2	520.9	1300.84	798.07	355.84	394.21	180.74	392.73	298.52	304.64	501.01	763.12	503.53	421.81	695.84	958.85	435.24	891.06	372.06	159.52	190.87	274.52	367.56	1003.88	705.21	629.53	960.3	741.11	389.59	166.23	218.84	301.51	111.97	143.8	676.68	1617.38	708.37	886.33
202	1421.59	709.43	414.72	860.49	279.83	188.85	289.97	212.78	235	329.95	481.57	1212.53	496.77	1297.81	793.23	352.93	374.33	165.39	363.54	250.95	269.8	529.58	749.9	507.15	435.18	695.9	929.18	434.92	893.65	352.35	155.01	170.89	262.14	336.79	1035.25	693.52	634.7	1002.45	736.85	374.27	158.31	212.15	266.57	102.56	133.91	673.52	1704.05	711.33	911.67
203	1461.29	721.86	423.23	887.05	260.39	182.33	294.72	205.38	237.36	314.78	492.1	1263.62	513.48	1342.06	814.31	360.74	361.76	161.13	365.82	239.29	256.03	557.83	757.5	520.28	460.79	710.21	968.29	442.29	933.99	340.97	157.6	157.72	250.13	314.4	1088.83	698.9	665.71	1060.73	754.67	364.91	144.3	210.9	257.48	98.23	108.74	692.69	1805.24	741.7	960.89
204	1502.04	728.7	433.56	919.93	239.23	175.37	293.18	204.33	238.1	300.6	498.84	1344.02	520.87	1399.46	836.94	369.25	351.59	154.1	369.54	217.98	257.62	593.32	749.2	530.24	481.7	720.46	1004.64	452.56	975.67	346.82	155.99	148.13	241.01	300.62	1144.9	701.39	690.24	1121.32	773.19	367.82	139.04	210.14	244.51	94.56	94.88	727.7	1944.2	761.45	1014.27
205	1477.42	703.54	430.58	906.31	206.63	160.25	278.74	184.47	229.54	295.15	494.77	1361.62	513.81	1371.97	825.33	362.57	335.7	137.79	349.15	182.68	194.12	606.15	736.31	528.51	495.76	706.79	992.17	444.71	972.2	311.07	153.84	134.19	215.58	286.52	1162.07	683.88	694.91	1141.54	761.87	342.96	119.13	201.47	229.34	85.57	77.63	717.5	1977.57	758.51	1026.34
206	1428.96	673.52	419.06	892.55	175.55	149.23	271.89	176.61	230.21	258.12	480.4	1338.6	512.55	1365.22	815.14	360.17	312.37	128.45	337.32	166.89	199.74	601.59	683.95	507.92	502.28	674.83	980.55	435.41	978.79	309.03	149.27	117.01	184.34	258.01	1146.88	639.62	690.69	1141.71	745	335.01	113.38	199.67	208.25	79.07	57.65	691.92	2004.9	749.66	1037.87
207	1151.09	555.12	356.88	747.71	139.56	117.7	246.41	144.58	202.1	233.72	410.38	1138.7	451.32	1101.87	687.33	310.83	256.5	120.75	283.66	148.08	110.09	534.09	558.97	435.92	465.98	557.64	834.71	372.56	829.19	233.16	132.8	103.45	137.87	217.95	989.56	521.72	598.98	997.48	625.71	260.22	87.64	178.11	185.17	73.65	43.73	596.95	1712.89	641.58	888.92
208	1029.68	485.5	319.77	668.17	105.51	92.78	216.37	113.6	175.93	206.09	373.07	999.97	413.68	977.17	615.68	282.79	218.82	100.51	246.14	114.18	42.83	500.84	501.64	400.36	446.88	496.52	757.48	330.19	757.54	185.04	121.1	82.8	112.84	188.96	921.28	466.37	556.09	938.1	562.11	215.35	64.66	154.85	159.62	62.35	31.27	547.73	1562.7	592.45	822.71
209	69.32	72.74	43.5	70.12	32	26.1	55.71	24.16	35.7	41.49	59.48	77.06	82.02	73.5	64.13	50.33	37.72	36.32	47.03	52.86	8.94	66.99	75.05	56.15	77.26	58.73	93.48	54.79	76.17	28.39	27.53	28.07	24.06	27.08	73.84	50.23	67.16	87.12	68.73	22.33	14.53	37.33	52.02	29.5	18.43	64.12	100.52	60.61	86.8
210	8.75	25.42	19.72	37.75	24.41	27.82	8.9	26.51	21.25	40.74	19.54	20.95	16.47	17.29	21.38	13.13	32.56	18.71	21.34	7.95	82.96	14.38	23.1	15.51	9.02	24.62	17.15	14.75	10.67	42.82	7.14	19.31	13.26	35.07	18.77	16.29	18.51	19.47	28.38	36.71	25.04	19.98	10.84	4.16	30.63	28.28	24.12	30.28	9.66
211	117.38	72.11	41.66	67.69	39.63	27.42	29.07	26.26	23.18	71.7	36.21	58.13	40.62	83.7	53.65	32.75	30.03	28.2	33.08	30.24	29.04	30.5	87.1	53.24	24.99	68.09	63.51	34.6	50.94	28.22	17.4	27.35	40.89	30.94	65.39	76.01	43.16	50.47	63.7	27.49	16.21	23.27	26.72	12.32	21.1	40.45	81.29	66.15	52.57
212	0	0	0	0	0	0	0	0	0	0	0	0	0	0	0	0	0	0	0	0	0	0	0	0	0	0	0	0	0	0	0	0	0	0	0	0	0	0	0	0	0	0	0	0	0	0	0	0	0
213	6.9	5.05	3.98	9.63	12.39	10.79	2.63	9.07	7.05	9.13	8.41	8.06	7.12	9.46	11.2	2.63	23.25	11.11	5.9	2.76	25.76	2.91	5.05	3.66	5.87	5.13	6.17	6.29	6.52	14.66	1.72	5.87	5.74	22.61	7.36	6.4	3.98	10.43	5.22	17.03	11.68	7.72	4.19	2.18	30.41	31.02	7.09	12.72	4.41
214	0	0.94	0	1.67	68.85	33.72	0.22	13.7	1.73	0	49.52	19.64	11.49	1.12	51.72	0.01	176.65	20.68	1.76	0	16.87	0	0	0	7.97	0	10.91	17.65	0.41	10.06	0.01	14.82	2.57	192	2.8	14.67	0.02	7.58	0	69.35	24.22	21.05	20.51	6.9	158.21	66.81	0	44.95	0
215	29.03	72.64	14.65	101.33	199.64	137.94	47.65	121.39	58.08	24.74	66.55	66.13	51.44	79.15	144.04	10.25	253.78	61.35	85.18	79.39	389.13	14.32	17.94	15.37	32.59	19.83	82.23	45.46	31.22	239.69	7.52	89.82	81.59	305.06	74.64	44.12	21.41	127.77	17.71	231.34	193.88	67.4	75.81	37.11	253.52	104.93	50.93	117.24	22.66
216	118.77	162.35	75.72	186.49	298.6	199.63	88.27	164.41	117.42	180.62	112.57	169.2	102.85	176.59	231.26	38.52	333.56	121.61	143.55	144.28	532.28	53.39	65.82	54.91	66.83	75.96	183.33	82.98	100.81	312.55	24.34	150.86	114.44	431.05	137.56	128.02	71.12	198.8	86.74	313.45	230.17	110.75	132.96	48.9	292.75	169.19	138.01	205.71	74.54
217	205.44	228.54	107.87	234.85	334.95	213.49	117.71	174.59	135.96	230.04	133.24	253.83	146.02	229.66	259.41	65.74	336.57	141.49	177.19	188.31	538.53	76.45	131.98	103.7	88.56	123.21	258	112.31	138.26	321.35	41.23	174.73	139.19	442.01	202.25	179.11	104.82	236.95	134.76	316.96	226.47	127.37	168.39	63.46	287.99	207.72	227.19	279.9	113.68
218	327.16	288.95	145.96	290.58	349.63	223.87	141.15	186.05	148.02	277.41	165.82	338.12	186.02	311.88	305.77	95.57	344.31	155.42	203.74	208.21	513.91	112.51	211.47	152.63	117.45	185.44	320.69	143.19	195.51	321.85	55.97	190.76	163.19	442.92	278.41	243.4	153.02	290.76	195.15	320.57	225.49	139.65	189.43	71.45	274.93	248.21	340.8	327.78	174.38
219	461.45	368.4	179.26	357.31	387.91	231.36	176.89	195.61	160.86	313.91	200.71	434.79	232.06	410.97	354.38	125.53	361.1	173.23	240.68	258.49	521.47	147.11	285.25	196.82	145.52	246.71	407.69	181.14	259.41	336.81	68.43	210.66	193.44	455.51	348.55	311.16	197.39	338.05	256.11	336.7	218.19	151.28	227.89	84.42	270.64	295.3	458.37	368.84	235.98
220	598.56	436.26	217.13	428.55	410.19	237.86	211.59	214	170.31	369.19	237.6	510.34	272.3	474.48	396.4	161.17	383.11	187.09	273.77	288.91	509.56	182.79	433.74	277.38	162.89	348.33	464.16	219.7	291.29	340.21	89.88	224.56	267.19	459.59	448.17	413.13	245.51	380.7	322.35	333.2	225.22	166.06	250.59	98.25	276.64	327.31	526.1	418.31	287.83
221	740.6	465.7	250.92	499.32	383.5	245.36	203.81	222.38	191.14	383.56	275.23	635.18	287.58	607.97	460.13	190.85	394.81	181.04	282.63	241.95	511.38	228.14	495.71	312.95	196.92	410.21	511.42	241.94	376.85	356.64	103.46	213.25	278.32	463.39	519.5	474.24	301.58	452	385.41	357.92	224.38	179.93	237.36	91.54	255.98	395.37	673.55	461.76	369.2
222	872.08	521.41	285.82	570.1	366.66	240.55	207.39	220.48	201.98	373.97	314.37	722.51	317.53	755.38	529.48	216.8	401.81	178.17	291.16	225.54	465.7	271.14	549.71	349.27	236.29	472.47	586.2	273.26	482.41	352.63	113.48	200.34	268.75	455.39	594.31	519.94	363.57	535.6	461.34	371.18	213.58	187.66	233.36	89.11	245.36	437.39	837.14	506.5	470.23
223	1152.85	649.05	357.32	713.5	369.71	242.64	236.91	241.55	225.63	397.13	411.32	803.41	401.87	1039.54	670.45	292.33	438.63	182.43	333.76	233.77	443.23	352.37	679.83	421.75	302.42	594.08	713.35	348.12	670.5	387.96	137.14	203.69	287.07	441.8	714.89	628.11	476.91	701.98	620.88	418.36	213.92	213.15	239.02	94.46	220	490.6	1067.21	600.41	639
224	1225.9	680.8	378.74	750.54	369.22	236.18	257.78	242.49	230.83	398.11	434.55	881.19	434.2	1103.21	705.39	313.95	442.95	184.36	348.52	248.7	415.76	390.09	716.71	449.91	322.15	627.52	762.45	376.5	715.78	384.71	145.37	202.03	295.12	429.71	784.51	658.43	507.55	750.09	660.48	418.4	207.15	220.31	248.69	98.36	201.92	524.54	1195.37	619.88	694.83
225	1314.26	711.16	398.15	794.34	363.54	252.84	263.4	244.23	246.38	400.75	459.63	997.06	458.24	1179.38	748.69	329.86	445.72	185.69	368.87	245.72	398.29	425.43	751.35	475.41	361.87	658.7	822.24	393.48	782.97	392.53	155.28	204.69	296.07	439.04	865.08	691.86	561.16	822.18	698.44	422.73	204.64	230.23	271.51	107.23	192.87	608.92	1322.79	656.14	761.93
226	1330.04	696.16	402.64	802.57	344.72	232.62	271.12	239.3	241.84	395.2	458.38	1039.32	458.87	1182.38	747.53	334.58	429.77	184.13	366.81	255.7	376.17	445.99	764.09	487.91	367.7	671.94	828.42	403.09	786.36	380.82	156.62	199.87	301	419.4	898.47	699.17	564.76	844.34	705.22	409.01	194.86	222.27	268.75	102.28	177.37	615.12	1386.29	664.59	775.67
227	1435.85	748.28	426.93	862.62	350.54	244.7	292.06	243.2	262.16	396.37	492.42	1182.99	511.27	1285.1	799.75	360.48	431.68	189.94	406.97	278.38	376.28	491.74	806.76	520.51	412.05	714.7	928.45	435.56	871.3	396.79	169.77	209.25	304.57	426.26	989.96	740.28	624.17	912.38	749.58	415.23	190.46	236.73	307.02	112.72	158.77	716.14	1555.32	706.07	855.83
228	1430.16	751.46	430.58	871.28	343.13	216.15	295.57	238.01	246.35	391.5	484.65	1163.01	506.54	1279.78	787.42	359.36	418.02	183.1	387.78	265.27	360.7	509.05	800.84	525.83	409.41	718.04	929.91	436.48	856.43	381.32	162.23	193.17	304.64	377.67	1008.19	729.73	616.59	947.2	753.62	404.65	184.64	225.86	269.71	102.34	148.33	651.37	1609.16	719.17	869.08
229	1537.15	749.88	453.56	930.8	278.04	199.71	287.56	232.91	249.41	369.45	521.15	1212.02	516.28	1412.46	848.98	385.93	413.86	164.78	372.43	218.48	314.55	557.92	825.35	549.94	448.48	756.16	948.38	462.25	949.91	385.1	167.94	169.58	285.74	353.38	1068.3	751.77	670.25	1045.79	806.45	410.85	172.59	229	240.84	94.2	131.77	666.57	1770.58	759.74	968.99
230	1594.56	775.89	467.53	966.5	270.87	194.16	297.43	233.97	253.22	365.85	535.17	1256.5	536.85	1477.87	874.97	401.05	404.89	165.79	383	225.84	328.71	591.28	836.52	562.74	469.84	780.35	994.96	475.8	996.76	389.42	169.74	168.02	281.6	331.93	1110.99	767.65	698.13	1096.23	835	414.17	166.15	231.9	242.68	92.14	112.06	685.85	1875.23	789.27	1019.88
231	1632.37	781.99	475.84	991.8	238.81	191.34	285.12	228.91	253.77	345.09	537.52	1353.69	533.55	1515.54	890.68	397.19	395.06	153.13	378.7	183.12	315.51	612.58	834.16	573.95	485.92	792.13	1017.23	477.26	1029.05	379.77	168.28	147.88	274.98	320.07	1184.06	775.48	720.89	1148.75	850.99	407.4	156.39	227.78	219.57	85.86	93.7	717.97	2009.83	809.65	1060.28
232	1668.64	776.8	484.69	1006.62	206.42	167.5	276	213.05	245.12	339.08	541.34	1384.5	528.99	1558.46	914.16	401.6	377.34	139.56	359.18	149.8	247.1	635.56	834.29	581.03	511.53	798.63	1027.33	480.42	1066.03	347.22	165.41	132.52	250.19	302.08	1232.11	771.38	745.18	1206.16	865.39	396.12	134.24	220.48	193.42	77.19	75.44	720.19	2132.48	821.66	1107.69
233	1588.17	734.4	469	977.37	188.16	163.07	275.66	200.62	245.38	321.67	527.83	1379.4	530.96	1486.6	876.51	397.95	360.04	134.68	354.84	146.34	217.21	647.68	799.07	570.01	518.29	772.51	1015.05	471.26	1035.07	326.89	167.08	123.87	230.32	280.13	1201.12	737.45	734.16	1187.84	827.19	364.66	122.48	217.7	198.4	75.29	64.69	715.22	2105.08	811.69	1096.96
234	1525.58	704.38	456.96	946.92	166.15	140.31	275.01	179.59	239.17	289.84	515.56	1346.07	529.11	1448.13	864.5	389.15	332.18	127.68	335.54	140.42	148.39	656.57	743.15	550.47	535.07	734.95	1011.53	465.14	1034.71	291.94	162.25	111.66	192	261.08	1196.05	691.9	727.66	1199.59	803.49	338.12	105.61	208.91	191.25	71.9	46.31	707.9	2129.84	793.06	1100.67
235	1239.28	563.94	388.51	790.28	112.25	104.82	228.75	148.91	197.59	263.97	436.76	1110.04	443.19	1173.92	711.82	334.6	273.75	108.56	266.52	92.78	86.79	566.17	628.11	472.08	467.06	614.92	809.45	390.69	849.46	226.62	138.88	88.84	158.3	204.1	992.95	571.96	610.14	1005.81	677.27	268.67	83.02	183.19	140.69	61.99	35.08	558.51	1760.05	660.65	923.83
236	898.08	427.36	292.17	599.41	72.59	58.84	184.84	103.9	136.52	171.64	341.64	660.27	355.33	872.01	529.37	270.28	207.82	75.21	190.54	64.09	31.85	451.4	471.38	368.03	377.67	459.42	605.6	304.52	635.76	159.09	108.46	50.86	111.62	126.36	740.51	405.01	462.65	792.08	514.17	194.77	58.43	136.19	89.86	47.39	32.26	364.97	1284.38	510.52	720.41
237	253.1	203.15	130.02	261.83	49.62	26.33	135.29	54.69	99	71.35	187.18	279.06	258.8	301.36	223.51	161.19	112.41	54.16	113.98	60.21	14.64	259.32	174.77	160.1	258.81	168.22	304.07	152.68	298.96	93.58	69.93	29.77	32.53	68.68	278.99	127.29	227.72	375.9	232.78	89.11	47.16	100.9	63.52	30.6	25.42	195.74	418.6	216.63	342.92
238	47.86	37.52	34.72	45.63	36.67	33.79	18.81	29.44	27.61	68.3	29.35	26.73	26.39	43.33	38.86	23.49	38.55	26.6	27.11	19.1	73.63	22.45	37.35	28.81	15.91	31.75	30.35	24.66	28.03	40.27	11.93	28.91	22.25	43.22	33.9	40.94	23.2	32.32	48	33.2	24.66	26.86	17.45	7.86	22.27	23.5	40.25	60.8	25.12
239	174.74	94.08	55.66	98.01	42.14	24.15	32.48	27.89	24.34	78.93	57.84	83.45	56.19	135.94	84.17	48.08	45.14	23.97	43.2	23.77	23.89	48.09	120.54	74.05	39.87	93.73	88.11	49	83.28	30.43	23.77	26.76	47.2	38.37	102.49	99.75	67.19	86.35	95.71	36.44	15.11	28.48	25.43	11.59	16.26	45.64	135.34	87.82	87.78
240	156.63	76.19	43.59	94.2	17.53	15.47	29.32	19.41	24.85	17.24	54.84	118.65	58.14	162.73	92.66	41.19	35.52	13.51	35.44	21.37	16.73	59.57	66.19	47.82	54.28	68.25	105.03	48.36	115.21	37.91	15.82	12.95	13.81	24.71	109.16	63.54	74.5	122.9	83.87	41.06	13.86	22.75	26.03	10.08	6.24	63.75	202.31	76.85	113.93
241	27.74	18.14	14.85	25.82	18.13	16.38	8.47	16.27	11.5	32.1	13.14	28.34	16.14	23.83	21.21	9.58	20.54	21.1	12.21	7.89	39.02	11.68	23.75	16.96	11.32	18.97	24.31	12.08	14.49	21.42	5.63	14.46	14.35	27.79	19.63	23.23	14.81	19.39	19.24	20.55	17.42	13.07	15.67	7.33	58.53	43.69	20.61	28.24	16.11
242	120.61	87.36	36.34	70.07	40.51	33	34.21	19.48	19.68	36.82	40.53	76.09	48.64	106.99	61.59	31.94	29.4	30.65	32.99	31.84	26.54	35.87	73.07	43.86	30.21	63.04	88.76	39.45	68.83	27.26	14.7	18.43	28.01	21.6	69.83	63.01	49.71	64.82	65.23	27.48	11.04	20.17	35.09	21.18	42.11	67.82	108.27	55.32	67.82
243	51.43	89.56	20.37	126.92	237.61	155.65	48.49	140.97	66.86	33.47	87.07	49.65	56.62	114.59	178.19	14.36	316.19	66.33	95.79	74.49	468.08	15.33	32.36	21.43	39.42	29.47	86.27	51.61	39.65	293.66	8.77	94.57	101.2	381.83	84.79	61.11	23.24	162.98	29.76	294.35	232.46	75.39	73.68	32.99	292.35	102.46	44.58	136.74	26.87
244	117.6	150.11	58.17	196.47	280.99	206.99	82.92	177.77	121.71	97.86	113.86	158.33	100.11	182.54	233.9	35.5	345.83	104.18	146.67	131.45	576.82	45.49	70.47	50.54	62.31	72.61	167.74	81.19	98.87	348.33	22.87	126.56	123.63	420	147.21	106.96	74.66	213.97	80.14	335.62	251.59	106.04	118.44	44.88	289.42	159.92	139.85	209.09	70.57
245	196.63	208.09	101.16	243.46	331.58	223.72	110.81	191.09	141.04	224.25	129.02	239.09	136.45	235.52	271.28	58.02	345.58	140.33	183.82	176.02	598.65	76.95	118.99	93.46	91.1	117.71	243.57	104.56	140.19	357.71	35.53	176.39	146.3	453.74	209.74	174.66	106.27	258.61	128.05	343.08	253	130.23	160.7	58.08	283.13	193.24	228.48	266.96	114.16
246	301.59	269.2	144.22	301.39	343.28	234.03	128.75	201.68	159.92	275	164.56	312.56	175.96	317.39	312.31	94.97	351.54	150.17	206.12	185.63	609.03	115.8	184.5	141.38	120.74	169.18	296.53	136.99	196.03	374.22	52.25	188.51	166.17	454.07	274.27	228.3	147.63	311.35	197.16	353.32	255.16	146.83	171.76	62.9	278.18	231.65	325.97	337.94	168.39
247	436.9	323.4	180.83	363.42	353.55	242.3	144.92	211.91	173.06	322.12	195.57	401.32	203.73	415.31	366.76	123	361.18	160.72	224.29	190.03	583.42	148.48	265.77	191.2	151.65	236.8	359.55	168.63	263.31	370.5	65.85	201.05	186.04	462.91	351.84	297.53	196.5	371.37	251.88	361.18	250.71	158.27	179.74	68.08	267.67	271.05	464.27	389.08	237.49
248	551.28	407.18	210.9	420.14	411.99	248.16	195.22	223.68	185.19	367.28	229.46	504.67	259.78	472.74	403.08	150.83	378.17	185.69	270.88	268	581.55	184.9	354.4	241.05	170.19	302.63	450.83	204.99	297.69	379.25	81.55	228.99	233.71	477.1	424.68	374.16	238.97	414.12	304.15	366.63	247.07	169.33	234.34	87.14	267.49	322.99	526.25	425.25	281.08
249	691.58	424.11	250.2	490.45	373.52	250.98	182.87	231.49	196.44	419.1	255.09	599.76	263.6	565.23	453.08	182.5	381.46	180.2	270.78	208.91	558.65	218.33	467.32	308.15	194.53	389.12	461.88	222.42	353.13	370.19	99.15	218.85	273.91	474.12	524.81	462.35	287.36	464.46	366.72	364.41	240.62	181.54	207.49	79.89	250.01	353.87	663.79	481.01	350.57
250	822.14	482.07	283.82	558.53	361.18	253.52	192.13	238.05	210.66	415.54	297.74	694.89	294.89	699.95	519.79	210.19	393	178.64	284.74	195.69	530.54	265.26	530.66	344.76	230.8	452.66	537.85	255.37	444.4	375.42	111.88	208.46	276.27	469.02	589.81	510.28	346.19	532.86	437.28	379.87	236.88	193.65	209.68	81.57	245.68	411.31	798.65	516.77	439
251	898.98	522.91	305.05	598.59	373.78	253.56	216.17	240.52	215.29	434.35	320.71	750.12	328.86	751.84	543	235.6	399.66	187.6	306.63	224.29	504.77	290.98	587.35	379.58	248.1	498.74	582.2	282.19	482.24	372.4	121.6	215.63	295.74	459.63	648.22	551.04	377.45	567.38	478.9	378.43	229.24	199.96	229.48	88.83	228.2	434.17	878.16	543.68	482.85
252	1061.41	595.32	348.93	686.1	375.64	261.53	234.31	250.43	235.42	444.04	374.44	873.25	370.35	909.89	628.41	267.68	420.24	190.55	335.01	237.94	496.7	344.37	661.38	426.26	294.17	567.71	672.22	328.2	594.2	395.49	136.19	221.4	306.3	464.45	738.67	615.1	452.79	662.27	565.29	406.08	230.02	214.79	249.67	95.83	210.96	504.44	1058.6	597.29	591.78
253	1380.12	723.71	427.67	837.71	364.8	280.4	255.04	270.11	272.19	458.59	480.63	1007.79	463.36	1231.88	783.25	353.04	463.63	191.72	384.2	218.61	464.78	433.01	801.74	501.62	368.66	699.79	815.67	405.07	813.4	429.32	168.96	217.94	322.79	469.93	891.79	742.18	580.95	832.29	742.95	451.55	226.66	248.39	265.18	104.21	192.26	624.68	1337.31	695.89	777.21
254	1424.82	735.04	441.35	871.45	351.51	251.37	268.77	270.81	264.49	458.1	496	1017.76	478.98	1286.89	804.38	367.95	463.29	190.88	384.38	230.36	455.38	467.14	818.16	520.44	385.92	720.6	844.9	422.21	843.61	428.73	168.73	212.56	323.43	446.88	926.46	753.83	601.93	894.13	761.44	454.11	221.57	246.09	252.31	96.35	181.54	596.54	1422.06	728.15	825.45
255	1491.89	782.66	457.23	919.19	371.49	240.83	294.6	276.83	263.85	458.4	512.11	1037.67	515.66	1355.18	836.51	387.37	455.66	194.2	403.75	251.06	456.51	506.44	848.81	547.9	407.47	755.63	914.45	450.51	881.13	436.61	173.76	213.54	333.1	413.66	987.09	775.05	628.95	960.87	795.88	456.79	218.88	248.19	258.5	99.01	163.98	590.42	1554.39	762.72	881.7
256	1531.59	787.58	467.98	939.06	347.44	223.38	291.91	265.04	258.94	455	520.89	1100.84	521.02	1386.47	844.84	395.25	445.5	185.07	395.68	231.34	412.01	531.8	861.61	563.35	424.05	772.82	933.38	459.34	907.35	416.85	174.27	201.49	326.24	390.24	1032.87	784.62	647.02	1002.8	813.35	444.56	205.71	245.1	243.09	92.92	148.45	609.73	1648.51	777.12	920.52
257	1542.19	746.91	467.53	952.38	289.09	213.95	270.75	260.31	256.32	435.59	520.72	1132.02	498.91	1393.86	847.47	394.64	429.75	167.77	374.18	180.49	402.59	549.21	862.73	570.37	435.05	780.86	902.08	454.56	916.36	404.13	173.27	175.3	320.98	363.14	1066.67	780.85	658.82	1033.3	812.88	429.57	196.27	240.98	206.11	82.64	135.42	607.16	1722.83	787.58	945.42
258	1618.98	778.48	486.45	993.61	272.9	209.72	288.63	257.58	263.23	426.74	539.41	1204.09	526.52	1487.83	885.24	414.27	426.28	170.31	387.91	195.91	384.44	582.43	881.77	585.21	463.8	805.78	957.84	475.24	983.89	409.02	178.93	177.36	312.78	350.63	1107.71	801.98	697.72	1088	855.5	434.63	185.92	246.78	223.24	86.37	117.08	645.36	1824.52	811.79	1011.17
259	1634.33	767.29	488.65	1009.3	234.56	206.14	272.9	251.97	263.21	406.46	542.9	1257.69	524.64	1500.5	885.05	409.29	410.13	157.32	381.78	151.86	377.66	612.09	884.05	595.81	482.15	813.82	970.73	476.8	1001.63	402.59	177.13	154.08	305.69	328.09	1154.66	801.21	715.59	1121.51	857.72	421.34	173.1	242.32	196.08	78.07	96.21	670.73	1938.45	825.19	1043.74
260	1640.44	763.51	494.29	1014.45	211.23	184.49	270.66	235.86	255.35	401.29	541.2	1289.93	530.41	1512.17	892.41	417.34	389.55	147.74	369.2	128.27	302.53	633.09	870.59	600.08	498.72	815.45	983.4	477.2	1018.5	361.51	177.75	142.23	279.61	304.73	1181.57	793.82	732.67	1154.87	863.99	395.63	150.26	238.45	183.22	71.78	74.83	662.77	2019.14	828.08	1080.49
261	1726.91	795.86	519.11	1062.85	205.79	173.75	282.51	233.74	259.55	402.73	570.54	1298.71	556.99	1606.37	938.77	441.06	391.85	146.58	373.07	123.5	277.73	674.97	899.54	624.15	528.43	852.09	1030.8	502.68	1080.06	361.17	183.28	135.49	275.41	282.8	1234.14	817.26	771.28	1236.66	911.89	405.56	144.49	243.61	173.98	70.35	64.03	656.87	2147.12	869.66	1153.11
262	1381.22	652.61	434.28	875.27	165.03	138.27	248.87	192.83	223.57	335.95	479.16	1081.72	482.03	1301.48	779.29	376.15	322.21	130.6	307.26	105.27	196.93	584.19	733.14	524.33	470.15	697.37	862.21	423.01	903.73	287.16	157.89	108.16	212.11	227.8	1022.84	654.95	645.31	1041.77	756.46	325.13	116.68	213.05	141.21	60.97	45.65	540.26	1784.22	731.98	970.17
263	1128.05	530.08	372.62	733.99	108.03	94.81	208.28	156.54	177.8	286.46	413.17	815.96	406.83	1085.55	655.16	328.58	265.11	102.05	238.22	63.17	118.28	513.85	602.83	442.34	420.52	578.89	696.26	362.32	760.17	218.71	133.26	85.37	156.71	165.32	843.44	531.35	542.27	902.58	644.44	260.16	89.88	180.95	92.71	47.47	32.69	395.92	1510.53	615.81	836.19
264	68.25	75.19	54.43	80	45	49.69	47.75	46.17	54.28	74.04	65.86	73.16	77.28	74.66	79.31	57.85	60.6	43.56	52.94	28.91	62.44	68.63	82.11	62.12	74.15	62.86	85.57	54.14	75.88	52.96	32.17	36.44	31.14	58.6	73.08	52.49	63.74	92.31	77.09	44.84	39.63	53.67	33.8	20.18	37.58	59.34	92.17	83.9	82.08
265	613.09	414.64	245.93	442.75	84.2	46.57	142.66	115.81	124.03	157.14	344.22	206.53	358.58	630.44	377.9	321.63	237.7	53.55	183.82	48.01	40.79	268.08	478.14	272.76	188.48	394.73	341.27	261.63	425.18	162.67	120.39	35.99	138.99	65.17	326.66	336.9	314.62	377.82	498.16	176.86	57.81	144.38	47.05	31.04	26.25	169.2	416.26	302.74	437.34
266	373.16	291.75	179.53	323.35	56.53	31.58	129.8	89.57	110.69	92.35	266.69	203.09	304.85	459.66	299.73	252.72	180.9	46.51	151.44	48.59	21.7	223.21	294.44	178.9	166.26	259.55	280.7	207.93	342.63	129.61	95.57	30.96	60.66	49.37	250.8	200.33	245.78	322.44	366.78	135.25	46.84	128.2	48.81	29.79	24.39	161.15	367.42	207.17	353.57
267	24.96	24.13	15.23	28.53	15.25	11.27	20.35	10.48	13.07	15.41	21.62	28.94	30.58	28.49	23.95	18.04	18.59	13.53	16.84	19.92	14.33	25.77	22.95	20.05	28.76	19.67	33.98	19.73	28.78	17.12	9.65	10.15	10.99	14.64	27.84	17.33	23.87	35.5	24.69	13.7	9.68	14.75	19	12.28	12.8	24.35	38.36	27.26	32.35
268	0	0	0	0	0	0	0	0	0	0	0	0	0	0	0	0	0	0	0	0	0	0	0	0	0	0	0	0	0	0	0	0	0	0	0	0	0	0	0	0	0	0	0	0	0	0	0	0	0
269	26.52	24.38	10.42	15.57	23.72	13.34	23.94	6.02	8.62	6.41	12.85	38.91	22.93	24.6	18.53	6.7	12.97	17.47	19.33	42.19	8.36	24.17	14.59	10.75	24.43	13.17	45.9	15.28	22.31	12.7	5.16	18.17	7.65	17.92	21.6	17.99	18.82	26.27	13.79	10.67	5.84	8.6	38.68	16.65	16.23	45.56	39.38	17.25	21.62
270	0	0	0	0	0	0	0	0	0	0	0	0	0	0	0	0	0	0	0	0	0	0	0	0	0	0	0	0	0	0	0	0	0	0	0	0	0	0	0	0	0	0	0	0	0	0	0	0	0
271	35.86	22.82	22.38	42.88	33.95	32.57	9.3	30.38	25.46	58.02	15.61	18.72	14.65	44.11	38.28	10.89	30.72	21.16	22.56	10.68	94.4	13.97	20.18	15.79	14.11	23.56	23.4	12.6	26.92	49.9	6.25	27.82	20.04	48.39	29.27	33.45	19.5	36.56	27.67	43.01	32.95	22.05	12.37	5.09	23.95	16.72	36.8	41.17	20.87
272	104.25	59.82	44.29	71.79	36.54	27.48	22.34	29.13	27.66	85.68	35.67	54.01	33.31	79.15	56.11	31.95	33.43	25.06	29.7	15.15	53.08	34.29	78.44	54.77	27.94	62.35	51.83	30.32	50.12	34	17.12	30.49	35.95	39.79	62.84	71.58	44.26	65.47	63.52	34.61	22.62	26.65	15.28	7.29	14.94	25.29	76.72	79.36	55.07
273	60.19	63.05	28.04	42.54	43.37	44.36	20.63	21.73	20.32	54.06	26.2	48.49	30.95	53.16	36.9	19.26	34.06	30.68	22.73	16.71	54.09	22.04	39.97	27.32	19.79	32.77	54.76	22.08	34.03	31.66	9.64	23.33	20.03	41.96	33.52	41.1	23.92	33.91	40.09	30.8	19.29	20.78	26.98	18.83	73.55	55.31	46.36	50	28.99
274	161.86	126.88	49.31	92.85	68.6	38.48	50.65	23.05	22.24	53.47	52.72	97.68	66.3	138.06	78.81	41.44	40.37	37.82	46.27	56.11	24.33	48.69	100.8	62.05	38.52	84.41	128.93	53.64	85.44	32.65	19.51	29.68	40.7	29.93	96.58	85.79	63.74	89.38	86.33	36.16	13.69	25.61	52.75	27.46	49.95	73.19	146.67	75.71	89.34
275	44.8	42.9	20.93	44.5	24.71	19.44	41.24	7.76	18.63	8.18	31.85	62.05	53.34	49.82	38.84	25.44	20.35	23.98	27.8	52.31	1.89	43.3	28.6	28.46	47.45	28.19	67.24	35.12	53.3	20.25	13.06	19.16	10.69	20.52	54.99	24.54	44.95	66.18	37.77	15.43	7.51	17.71	50.28	31.37	18.93	56.23	82.39	36.55	61
276	2.17	2.19	1.09	2.72	2.22	2.28	2.22	2.26	1.46	0.2	1.9	2.57	3.06	3.14	2.79	1.38	2.72	1.49	2.33	3.34	4.32	1.76	1.28	1.11	2.27	1.28	3.25	1.92	2.84	3.76	1.08	2.81	1.27	2.62	2.25	1.51	2.23	3.05	1.96	2.63	3.13	2.07	3.35	2.2	2.74	3.1	3.25	2.3	2.72
277	68.49	84.79	26.16	147.32	238.37	160.27	42.38	155.73	76.25	44.41	91.44	83.06	55.3	140.59	202.39	18.95	330.87	59.34	107.52	61.59	513.67	23.05	35.52	25.23	45.81	34.16	92.42	51.69	55.92	323.02	10.72	103.07	105.42	412.45	106.07	73.24	34.12	188.9	39.51	319.04	250.88	82.83	69.85	27.06	289.27	100.3	74.15	144.72	40.8
278	110.33	129.62	56.44	193.66	276.42	214.71	72.77	187.95	127.04	100.63	102.7	166.92	88.72	175.28	233.08	29.38	336.32	104.7	142.36	114.47	616.59	45.22	67.98	49.67	61.46	77.53	149.73	74.09	90.73	363.98	22.33	128.07	132.03	419.48	150.4	109.47	66.59	218.2	66.02	339.62	273.26	107.27	108.34	40.87	290.13	155.2	137.62	216.09	64.98
279	214.15	217.44	114.17	274.24	332.94	230.69	105.78	209.27	152.1	241.4	139.11	229.2	139.46	263.12	285.35	65.72	351.07	140.66	185.25	160.11	651.04	87.96	136.16	100.09	93.85	132.43	234.57	112.92	151.6	387.17	37.39	182.44	157.21	450.27	217.38	189.51	118.64	274.98	150.59	365.31	274.65	137.73	149.73	52.87	284.83	195.79	244.27	276.67	123.76
280	334.2	261.68	149.03	322.78	344.29	238.55	118.57	218.21	166.65	285	165.72	301.28	167.14	359.11	335.42	94.89	358.2	147.7	204.28	169.08	640.27	117.01	196.47	143.51	118.08	187.6	290.66	137.01	212.38	394.9	53.45	191.12	173.77	466.22	270.91	246.53	153.54	326.37	204.54	374.91	276.82	153.39	156.35	56.27	275.55	211.79	344.6	335.93	183.24
281	398.65	302.12	169.21	358.05	366.96	253.03	143.02	224.81	178.92	317.8	178.68	385.84	194.08	386.82	357.68	110.71	354.15	161.17	230.76	199.87	659.42	139.71	237.39	177.46	142.08	215.35	345.14	154.75	240.16	408.25	61.21	207.48	192.23	474.19	334.04	277.84	181.41	367.01	230.01	381.12	277.15	160.46	183.04	67.55	272.39	254.4	427.83	385.89	213.89
282	502.59	357.07	208.44	415.65	367.32	257.88	159.37	237.19	195.98	363.99	217.9	471.71	230.15	473.66	399.46	148.07	361.91	171.83	253.08	207.26	641.02	178.75	320.42	224.45	167.87	282.64	394.65	191.33	297.66	411.07	78.97	219.99	216.47	472.57	396.51	346.26	227.79	403.79	292.96	381.39	273.58	175.98	195.59	72.69	253.64	300.12	516.57	427.39	273.64
283	705.32	420.3	262.92	512.27	374.9	265.52	172.78	251.74	208.9	459.38	258.53	587.52	258.8	580.89	459.93	187.68	390.01	182.43	276	189.77	640.3	219.32	488.05	317.61	192.61	404.25	438.5	222.4	352.43	409.67	102.49	227.31	293.34	491.34	520.13	479.58	287.29	460.88	379.38	390.32	268.05	192.08	192.09	77.95	262.23	349.12	637.35	493.54	344.73
284	793.05	459.09	290.79	571.19	352.58	270.87	173.68	258.16	221.11	469.69	287.01	686.73	281.34	665.79	508.34	210.32	389.1	178.32	285.51	158.02	625.5	260.75	538.71	354.57	225	455.87	491.37	245.97	415.84	410.46	114.05	216.21	296.11	481.7	592.52	518.45	336	519.35	435.09	391.73	258.36	202.37	182.75	72.96	241.65	390.23	772.62	533.01	417.71
285	951.51	537.96	326.38	643.33	384.74	275.43	208.44	264.06	235.02	482.86	328.51	771.54	327.79	786.08	570.17	240.88	405.35	194.65	324.85	203.06	592.23	303.56	642.29	411.48	261.34	533.23	594.64	285.42	497.37	414.19	131.57	227.47	330.31	485.23	691.78	596.11	400.47	600.74	510.49	406.92	256.33	214.18	226.5	84.87	237.92	443.18	905.01	585.1	502.68
286	1065.79	594.75	358.2	708.06	377.6	280.73	224.35	271.67	246.8	496.75	367.06	886.52	358.85	886.36	628.63	266.59	412.58	193.37	342.17	202.27	575.96	351.82	693.17	450.05	298.82	584.86	655.31	319.53	578.23	421.89	141.65	226.5	336.6	482.9	785.02	641.35	453.71	681.92	568.01	415.42	248.44	224.52	226.33	88.23	213.72	495.56	1074.41	632.7	583.58
287	1177.58	632.76	386.87	762.93	362.75	293.45	235.98	273.81	263.49	491.03	401.76	943.33	391.88	1004.32	684.37	296.74	418.51	194.54	358.95	199.23	549.82	390.37	729.46	478.62	334.96	627.47	709.9	347.19	662.2	428.46	154.51	223.23	331.3	474.96	844.29	676.95	508.4	746.56	624.79	425.01	244.91	236.82	239.95	96.68	194.18	558.41	1204.67	666.19	663.13
288	1268.27	659.57	413.59	822.82	346.12	259.88	242.89	279.11	253.44	499.26	431.96	924.59	412.76	1100.57	723.32	323.98	423.18	189.76	354.42	185.9	527.89	434.64	774.07	508.05	353.31	677.09	737.54	378.36	709.59	427.4	157.23	213.58	339.07	434.66	897.29	707.47	540.13	836.44	679.77	434.06	240.4	236.45	211.33	83.94	181.29	500.45	1335.84	713.02	730.71
289	1562.14	798.1	483.75	966.46	361.43	257.22	276.02	302.51	277.26	507.65	533.33	981.41	513.19	1421.13	866.13	409.51	472.33	192.82	409.08	210.86	534.96	508.03	910.73	575.09	408.61	800.57	881.13	457.26	901.79	479.96	182.61	218.4	364.99	425.04	981.75	825.89	643.39	963.69	842.8	492.17	245.07	265.66	232.59	94.13	168.63	556.78	1528.21	785.11	896.29
290	1600.02	822.27	494.31	990.01	376.76	232.06	300.18	293.89	270.17	507.51	539.62	1014.6	538.24	1451.77	877.43	416.49	454.23	195.08	415.03	233.98	484.72	535.65	925.21	591.55	416.97	821.77	934.82	476.51	924.07	456.8	182.59	213.46	364.26	390.41	1026.36	833.92	657.12	1008.19	863.47	474.24	227.64	260.06	227.61	90.77	150.95	555.4	1619.35	803.66	935.32
291	1676.37	804	513.77	1038.01	295.03	234.64	275.19	296.72	279.54	506.03	556.82	1127.29	524	1521.17	914.47	435.63	454.93	177.99	400.64	155.55	478.8	574.65	957.83	621.83	454	857.35	924.43	479.73	980.05	452.94	191.43	187.58	361.02	378.87	1102.38	863.83	703.46	1075.5	896.8	473.26	221.48	268.03	191.48	78.18	135.13	600.73	1775.47	846.1	1004.07
292	1721.43	843.55	524.61	1063.29	306.17	224.72	313.57	288.14	276.71	495.04	569.28	1156.83	559.27	1561.87	926.28	446.26	444.7	190.58	417.98	223.44	446.46	602.54	979.33	640.21	472.78	882.57	992.94	509.37	1011.7	438.98	195.08	196.23	366.71	346.67	1140.42	881.62	728.88	1103.14	917.28	455.22	200.67	266.55	231.77	95.35	111.61	611.18	1875.77	864.15	1047.54
293	1771.54	822.08	533.67	1091.32	246.16	214.84	273.16	281.98	275.04	487.75	581.31	1217.65	541.9	1599.47	947.17	448.59	431.9	164.64	393.06	116.49	420.13	633.4	997.38	659.13	494.3	900.37	974.6	501.36	1039.42	425.06	192.41	159.09	354.69	333.01	1212.48	888.62	752.85	1172.21	933.68	445.85	191.3	261.94	164.96	70.44	98.67	619.15	1997.67	896.28	1094.05
294	1700.99	792.6	520.31	1057.28	221.81	203.01	272.51	268.4	269.95	464.53	561.36	1167.8	536.65	1541.68	911.84	440.04	401.89	158	383.98	106.08	375.71	631.18	959.25	641.75	493.56	873.37	955.07	486.22	1012.25	395.03	194.94	149.14	334.39	293.93	1170.85	850.35	738.11	1130.04	907.07	414.83	174.29	262.17	160.86	67.84	77.41	602.52	1945.71	859.93	1079.15
295	1641.7	765.32	508.99	1030.85	190.81	171.64	265.25	252.54	252.42	439.28	550.66	1117.47	525.88	1520.3	886.67	436.08	376.01	148.08	357.3	84.43	326.91	634.37	910.88	617.76	495.29	841.95	928.2	476.99	1006.47	369.32	183.47	129.39	299.67	243.29	1131.11	804.12	721.08	1130.94	895.33	395.05	158.5	252.41	127.68	60.17	56.02	552.62	1921.34	833.62	1072
296	1387.95	661.76	447.4	881.89	159.55	147.01	240.77	213.21	231.93	387.27	484.39	973.23	474.26	1285.97	770.15	390.04	318.21	136.25	306.6	77.8	214.81	571.74	783.06	540.55	454.38	722.3	814.94	420.17	881.74	287.65	166.6	110.61	239.04	202.27	986.19	675.62	635.48	1002.96	777.63	319.3	123.98	224.07	114.29	53.79	39.61	489.22	1670.07	728.85	946.81
297	69.32	76.32	55.96	81.72	43.04	58.19	55.38	58.62	63.77	77.61	66.75	75.96	83.66	75.34	77.41	59.29	56.5	49.48	61.29	46.74	73.78	68.52	86.54	65.84	80.53	66.03	92.63	58.5	79.57	55.09	36.02	48.37	33.74	50.55	74.57	57.16	69.71	87.32	78.22	41.59	44.11	59.68	48.75	25.5	27.63	62.35	98.15	83.71	84.16
298	23.89	27.08	19.52	28.64	20.06	23.17	20.26	22.18	22.83	26.66	24.56	26.71	30.52	26.88	30.07	21.02	24.1	19.05	21.2	18.16	26	24.09	28.96	22.4	29.62	22.45	32.53	21.84	28.86	21.3	12.76	21.98	13.4	23.74	25.9	20.59	24.37	32.59	27.3	17.51	20.42	22.53	19.12	12.25	18.41	22.86	34.41	30.17	29.67
299	174.8	136.92	96.45	146.6	69.38	55.42	61.48	60.47	65.82	135.08	102.43	116.03	113.31	172.2	135.49	97.31	80.6	48.5	82.18	37.58	83.05	89	156.45	109.73	82.75	117.02	132.28	85.69	124.24	75.6	48.52	57.42	50.96	83.52	132.33	112.26	100.83	141.48	147.34	72.36	45.18	71.57	44	22.64	32.35	79.09	184.94	152.94	132.1
300	79.6	80.02	58.02	94.79	43.28	42.74	51.74	44.65	52.42	65.94	69.76	93.87	85.78	87.79	84.79	64.01	54.55	36.3	60.69	30.87	64.53	79.15	88.38	72.53	79.53	69.8	103.37	59.63	83.59	59.99	34.81	34.91	31.82	51.9	95.1	58.7	78.44	118.5	84.61	47.88	38.51	52.63	35.75	18.51	26.1	71.23	129.66	95.91	101.32
301	24.89	27.59	19.93	30.5	19.73	22.13	21.11	21.07	22.36	26.17	24.77	31.24	30.91	27.29	30.3	20.03	23.43	19.21	21.5	18.02	26.21	27.18	29.61	23.56	32.31	23.46	35.38	22.18	29.94	21.24	11.77	20.25	13.35	23.27	29.79	20.44	25.74	36.43	26.81	17.1	19.09	21.3	19.07	11.67	17.17	24.74	40.9	32.13	32.77
302	556.25	366.99	212.72	422.16	42.36	19.67	119.16	90.45	115.62	63.59	333.71	166.54	352.99	694.2	412.11	296.56	217.14	29.6	157.34	31.7	20.72	258.36	322.06	192.81	213.32	306.34	354.32	240.47	503.81	171.63	94.07	20.62	42.21	64.25	333.58	246.19	332.7	488.48	477.2	196.93	59.3	129.35	29.76	18.89	23.29	147.23	516.86	284.95	487.6
303	256.98	156.7	96.5	228.22	26.86	18.64	79.96	45.24	70.51	46.46	151.26	195	193.8	310.82	212.2	124.71	93.16	27.98	80.55	26.11	43.05	168.61	124.76	112.26	185.26	130.9	225.47	110.45	274.37	96.4	47.58	17.83	17.92	62.13	254.55	105.54	196.09	348.44	200.02	96.27	49.92	73.89	27.08	15.09	19.68	95.54	398.64	199.15	290.76
304	101.48	49.16	26.84	54.24	12.83	9.4	10.64	15.21	14.46	15.49	35.47	11.28	30.63	111.47	58.73	27.85	27.47	6.49	18.63	6.04	23.65	20.85	45.18	22.6	17.9	42.15	44.69	25.77	67.5	28.26	9.51	8.57	10.41	14.54	27.49	41.46	36.04	49.54	58.36	33.01	12.78	15.11	6.18	3.11	9.82	16.54	58.06	36.17	54.7
305	0.98	7.79	12.26	22.82	30.39	33.15	0.71	28.26	21.03	45.17	11.2	15.94	7.77	13.3	23.1	2.7	43.68	25.03	13.86	0	98.07	2.56	1.58	3.95	4.77	6.04	11.72	4.42	6.35	45.79	2.61	21.62	13.73	57.11	6.31	15.41	4.66	15.66	9.49	42.38	34.23	20.72	11.82	5.89	74.93	36.08	0	34.22	0
306	111.6	129.79	42.92	69.26	106.5	47.33	69.22	29.05	27.13	74.06	41.65	69.71	72.33	85.7	59.87	31.78	46.37	56.02	59.54	112.19	52.64	33.29	77.19	50.16	29.24	62.93	132.48	51.69	53.7	40.47	16.83	54.97	44.02	50.06	67.06	72.62	43.9	57.98	63.84	37.55	22.98	27.5	85.68	35.72	56.12	57.49	88.47	74.86	52.84
307	210.37	167.33	60.46	121.01	104.16	42.62	89.44	32.09	31.84	55.21	71.85	135.27	102.86	173.6	106.67	54.78	56.65	52.78	76.47	125.77	31.18	65.54	134.69	81.65	53.15	111.38	181.06	79.78	112.56	46.11	26.67	48.71	59.96	40.66	132.6	110.71	86.99	119.55	109.31	45.17	18.37	31.64	92.39	44.33	37.26	90.18	191.8	101.55	117.06
308	199.15	139.34	56.69	118.59	73.05	31.02	79.19	23.31	35.12	30.05	71.47	181.93	106.05	192.97	114.72	53.39	44.41	42.39	71.35	111.33	17.71	78.23	96.36	67.29	74.81	93.23	189.91	78.22	144.95	45.71	23.88	41.3	31.06	36.21	146.92	89.3	98.83	147.62	106.9	44.33	13.53	30.62	90.74	37.13	24.31	116.97	252.3	94.64	142.21
309	19.44	35.85	10.44	42.1	160.84	72.29	14.21	60.06	28.42	14.33	61.3	21.88	22.36	31.78	142.11	9.17	222.21	25.24	23.5	12.97	104.85	8.97	20.16	12.66	28.63	16.35	34.22	27.32	25.58	109.85	4.34	59.62	37.75	303.02	60.5	39.44	13.74	126.22	17.96	170.11	137.33	32.44	30.24	15.02	239.75	51.41	17.96	67.07	17.17
310	68.5	75.79	25.86	148.25	219.42	160.22	39.1	151.49	73.99	32.31	88.7	87.28	53.6	134.12	191.22	19.26	321.1	51.89	102.69	51.31	504.62	26.58	40.26	30.2	48.14	37.59	88	51.65	57.27	316.4	10.59	96.13	105.82	386.87	106.87	67.97	37.22	186.95	39.2	309.07	246.36	80.29	64.11	27.04	276.46	94.87	81.52	144.9	46.4
311	135.26	130.55	67.82	225.66	281.56	239.45	68.77	213.95	152.02	120.55	113.31	164.01	86.91	213.35	270.21	36.24	359.79	105.54	150.57	97.1	696.64	52.35	75.28	56.97	71.21	93	153.76	76.51	115.19	406.65	26.63	130.15	143.65	460.42	177.33	124.55	82.03	263.55	82.31	379.2	302.46	121.24	96.86	36.38	299.5	133.64	172.4	254.32	84.22
312	233.11	192.58	97.17	275.87	307.27	230.76	97.97	213.72	153.63	158.46	137.72	236.62	131.39	289.92	296.32	60.91	350.14	123.44	180.66	146.54	679.23	86.09	135.2	95.76	96.01	138.07	228.08	108.71	163.46	409.44	36.85	153.42	162.06	434.44	234.6	174.7	120.05	302.3	134.04	375.52	292.33	129.37	132.94	47.36	284.18	180.24	271.05	281.68	137.91
313	290.65	227.26	139.24	317.83	327.9	243.65	107.41	230.97	172.9	286.83	150.31	313.71	148.95	322.88	325.07	81.21	351.77	154.15	200.08	147.84	686.41	113.79	178.11	133.22	119.52	176.01	259.8	125.92	196.44	410.19	46.98	193.84	177.21	466.46	285.61	233.88	148.19	327.71	182.82	381.6	295.48	154.74	147.36	51.7	280.41	231.85	341.08	315.04	169.92
314	410.09	298.37	182.05	385.31	361.43	263.44	136.51	244.1	191.88	342.52	183.66	378.11	197.5	413.89	374	123.99	368.17	164.7	235.39	179.13	718.38	148.2	245.44	187.71	147.56	228.01	336.16	159.05	252.44	434.84	66.58	212.69	200.12	485.01	349.26	290.22	190.61	389.41	246.77	403.07	298.49	172.81	169.91	61.63	266.83	249.56	448.18	410.83	227.88
315	494.37	328.36	206.41	429.55	346.71	268.08	139.13	251.19	205	360.57	209.78	456.17	216.38	486.61	411.88	147.5	374.08	164.93	247.62	165.37	710.07	173.27	303.59	219.49	172.09	274.79	371.16	177.9	307.41	438.36	77.75	209.75	213.64	484.79	400.41	338.08	229.56	432.26	291.69	406.02	295.9	182.51	168.3	61.11	254.76	287.63	521.73	445.86	278.24
316	617.28	362.77	242.7	485.46	339.28	274.49	142.13	255.07	217.7	419.21	234.69	565.89	231.94	565.35	455.03	170.09	376.52	169.09	257.57	141.54	693.98	209.74	379.85	270.99	199.02	336.6	409.43	199.28	360.55	432.29	90.85	213.45	238.53	494.11	499.22	410.51	274.76	487.02	341.57	408.1	287.47	191.65	159.67	61.07	247.53	334.09	665.57	496.59	340.69
317	771.09	438.09	296.42	574.98	353.76	288.86	163.79	274.05	236.15	501.46	284.36	680.19	275.89	659.25	516.79	212.7	395.91	180.8	290.84	137.24	685.72	262.82	520.69	352.96	234.75	440.25	474.9	241.1	421.23	438.03	115.31	225.57	288.64	507.81	611.54	508.26	336.7	548.11	430.68	416.16	282.58	213.99	172.3	69.83	244.62	382.16	802.92	559.67	417.9
318	932.7	518.95	332.18	650.34	373.85	283.67	193.8	274.16	246.63	511.18	322.47	783.41	314.1	784.24	579.74	239.26	402.86	189.17	316.8	170.31	631.5	301.99	620.3	409.22	263.52	525.24	571.25	279.77	502.76	432.47	130.4	228.94	321.53	501.88	701.79	588.36	399.99	616.07	508.91	420.44	271.76	219.63	198.57	74.57	225.26	428.93	935.01	604.23	505.45
319	1018.48	550.01	355.31	697.3	365.39	282.33	201.15	281.94	254.38	519.58	350.3	820.07	335.63	868.85	611.26	263.99	406.6	189.32	328.87	168.56	638.74	334.22	665.21	434.41	280.01	566.9	599.5	304.32	551.92	446.14	138.49	227.55	332.67	483.95	742.41	624.89	427.87	652.7	550.5	431.44	269.78	227.19	197.46	73.78	213.17	448.66	1023.5	627.28	550.89
320	1147.27	614.63	391.26	773.06	360.51	279.12	217.4	289.7	251.22	546.18	388.01	821.43	359.69	961.81	661.02	291.4	412.38	191.95	338.23	166.34	618.2	378.32	753.52	493.02	308.77	641.95	642.24	340.92	603.62	444.65	148.72	224.85	362.9	458.21	817.38	687.07	477.38	723.82	623.36	433.77	261.39	235.28	190.5	78.45	193.64	431.53	1148.86	677.08	630.69
321	1277.72	678.46	424.82	845.95	366.16	275.87	246.21	296.7	261.7	545.33	430.06	886.78	411.41	1104.25	718.89	329.75	429.72	197.63	366.83	191.87	619.39	428.4	804.95	522.58	343.81	697.01	723.67	380.7	690.6	461.54	160.71	227.68	368.15	438.85	884.33	729.68	529.84	814.56	689.83	454.7	256.83	246.76	205.01	85.8	179.31	462.91	1302.37	729.62	721.14
322	1344.54	701.35	446.23	885.54	362.37	255.16	254.93	301.53	261.04	545.29	451.3	929.41	437.46	1168.6	755.19	349.36	424.88	193.38	374.94	183.68	593.76	467.32	833.92	551.08	364.09	724.88	774.48	401.32	732.99	463.34	163.55	217.89	370.61	422.37	949.86	749.45	556.79	884.68	727.75	457.59	257.01	249.06	189.31	75.76	171.28	464.55	1432.39	766.53	775
323	1492.59	735.7	482.42	958.37	312.8	244.76	245.56	300.8	269.56	549.09	502.8	1000.99	468.78	1332.21	827.41	393.27	437.74	179.39	375.12	129.46	547.06	522.69	887.18	584.33	410.08	785.8	821.17	433.1	848.05	456.55	175.18	198.69	359.71	399.48	1016.44	806.77	625.4	978.61	809.33	464.15	236.95	256.08	161.93	68.65	146.69	512.04	1590.13	813.02	882.86
324	1734.54	829.86	544.87	1092.43	291.87	241.48	273.43	318.99	287.75	559.59	579.1	1059.87	533	1586.23	935.91	458.99	475.39	182.13	404.61	132.61	544.73	594.88	1004.14	650.61	458.07	897.95	918.61	497.93	1000.37	482.77	197.02	192.88	382.31	363.11	1114.08	895.68	717.67	1106.91	943.48	500.51	236.54	279.08	163.22	72.38	127.27	543.99	1812.07	896.67	1036.1
325	1721.78	846.34	541.47	1095.47	306.05	236.32	307.8	321.15	287.6	531.05	576.7	1077.46	557.43	1580.86	929.78	456.91	452.09	194.26	421.62	191.83	553.63	605.45	1003.94	655.59	470.09	900.99	960.03	511.51	1001.5	490.39	199.98	201.28	390.25	334.38	1120.6	891.6	726.06	1106.02	939.39	489.64	233.12	282.89	199.08	86.91	115.62	539.04	1834.85	887.09	1049.6
326	1690.13	803.49	536.18	1076.29	245.82	217.97	266.3	307.91	275.76	518.26	570.68	1024.71	530.99	1553.01	916.15	455.25	441.05	171.3	385.49	89.25	483.59	613.32	985.47	648.88	477.85	887.37	901.58	489.05	990.82	448.52	195.03	160.91	362.05	309.3	1109.66	862.27	715.89	1104.1	930.04	463.96	215.66	282.29	128.61	64.2	101.39	503.45	1829.32	872.53	1049.26
327	1749.24	819.22	549.51	1108.5	223.3	202.48	272.27	297.73	275.28	503.83	583.06	1101.79	541.2	1612.32	944	465.43	425.86	164.84	383.14	77.95	446.97	650.83	997.48	665.68	492.65	911.1	943.04	504.87	1033.37	431.26	195.62	144.82	351.23	280.96	1170.11	872.18	743.4	1168.14	955.05	452.71	197.7	275.79	115.04	57.67	77.1	526.83	1962.68	899.42	1106.1
328	1534.53	727.23	495.36	983.29	192.31	181.83	252.76	264.3	252.85	466.86	523.26	1010.19	493.79	1402.11	830.53	425.63	377.05	153.47	341.51	66.58	355.97	599.5	893.95	605.64	462.32	811.1	849.61	454.03	917.59	359.37	182.06	130.12	307.51	243.93	1061.64	769.57	671.6	1052.93	850.33	381.39	168.31	253.8	102.22	51.85	56.95	477.2	1765.33	810.61	995.98
329	1328.5	627.62	444.07	858.7	138.79	141.87	219.91	212.73	221.82	414.08	467.82	886.68	436.61	1222.71	730.55	383.2	318.72	129.33	278.73	36.23	224.67	547.52	777.37	536.27	419.63	712.53	738.06	406.32	818.29	266.61	162.77	101.59	242.98	193.32	935.18	660.3	595.72	935.64	756.41	304.59	117.22	219.1	69.23	38.81	33.6	406.39	1585.43	713.1	896.9
330	424.92	339.01	251.19	410.94	102.31	97.55	166.08	147.29	171.41	263.74	307.89	291.89	346.89	451.35	356.65	295.37	227.81	97.48	186.57	33.35	89.89	327.94	432.38	305.03	278.74	345.19	356.56	245.09	381.73	142.89	130.38	60.97	113.43	124.07	363.95	270.83	311.34	432.61	424.64	149.39	82.92	168.98	46.05	29.51	29.21	187.03	475.62	358.79	435.84
331	244.2	172.66	131.97	260.8	63.42	67.77	118.18	90.32	117.27	146.93	166.69	250.77	204.39	231.98	229	144.68	122.44	64.99	114.77	20.28	56.15	208.43	226.56	198.13	227.45	191.02	244.65	140.89	240.85	82.2	76.91	42.2	68.23	104.11	314.92	145.26	212.31	345.56	205.66	80.13	68.68	103.84	38.75	22.9	30.65	111.21	422.86	246.99	306.01
332	109.97	73.49	64.35	106.33	51.79	56.66	42.09	51.44	55.28	103.82	59.46	96.29	72.89	94.41	85.3	54.96	61.57	45.5	53.64	24.7	113.98	79.63	81.48	83.56	90.46	64.53	97.31	50.11	87.7	71.95	28.77	43.06	36.89	81.61	98.48	63.95	72.25	123.2	81.6	62.63	50.11	49.68	30.73	12.94	29.18	59.55	143.79	134.94	96.94
333	258.32	144.3	107.06	181.79	52.62	51.84	62.18	63.85	64.16	136.66	111.18	147.48	111.39	209.67	157.95	96.4	85.06	45.98	77.75	12.32	77.3	121.52	199.77	143.52	117.54	152.93	156.1	91.82	156.26	68.73	48	41.29	67.59	78.65	183.99	141.94	128.02	189.98	161.52	68.99	43.48	61.78	21.93	13.39	23.24	81.6	264.54	192.38	179.18
334	91.83	83.61	63.06	100.03	36.2	30.85	50.56	44.92	51.46	67.7	76.39	94.12	84.73	99.49	97.19	68.27	62.22	31.52	54.65	12.7	39.3	87.95	99.43	74.45	79.5	77.59	101.12	60.92	89.37	47.35	33.6	29.08	29.54	55	104.31	63.11	79.14	132.44	95	45.94	38.13	52.69	19.1	11.81	25.01	65.93	137.32	96.77	109.79
335	31.26	32.11	22.55	36.22	17.9	20.37	22.02	22.4	23.99	27.69	28.73	31.43	35.31	35.4	36.35	24.64	25.84	17.84	24.1	15.87	27.15	29.88	34.8	26.02	34.15	27.24	38.14	24.41	35.88	24.32	13.7	20.91	14.76	24.95	33.75	23.6	29.71	42.42	33.25	20.04	20.89	23.41	17	10.09	12.13	23.99	45.14	34.86	38.51
336	129.72	68.09	47.36	90.9	31.78	32.65	30.79	42.69	32.42	82.19	48.02	59.73	47.99	74.25	58.22	44.71	44.88	26.17	45.8	6.18	77.31	45.69	122.34	74.22	36.27	89.79	53.42	39.36	43.8	44.61	26.69	19.27	65.43	25.02	82.07	87.35	52.01	51.63	73.91	32.24	25.69	35.81	9.87	7.82	7.73	23.55	78.31	73.05	59.7
337	0.06	0.32	0.37	0.69	1.3	1.48	0.14	1.66	0.76	1.07	0.33	0.3	0.42	0.27	1.12	0.3	1.6	0.85	0.53	0	3.2	0.07	0.13	0.31	0.31	0.15	0.15	0.23	0.26	1.87	0.21	1.67	0.6	2.11	0.14	0.77	0.26	0.47	0.34	1.55	2.45	1.16	0.35	0.45	3.04	0.91	0	1.29	0
338	59.64	108.84	36.49	61.82	109.39	62	58.63	36.27	32.28	77.65	35.24	49.59	60.25	69.4	59.41	23.15	65.11	56.65	53.31	95.18	101.22	26.63	45.54	35.33	25.23	40.9	109.89	40.23	43.33	60.29	12.58	56.77	35.22	79.28	50.53	53.27	33.9	59.98	48.45	59.18	37.84	31.08	76.36	35.1	82.46	52.14	54.94	78.96	40.76
339	152.97	153.51	54.79	96.77	125.57	62.47	83.38	37.7	37.94	92.71	54.58	137.21	91.87	112.55	83.33	44.49	63.84	63.03	79.06	126.34	71.77	50.15	108.04	71.51	46.17	86	170.66	64.02	76.81	56.81	24.39	66.28	60.62	76.95	110.82	99.93	67.68	81.41	81.47	52.37	31.01	36.95	104.79	43.08	55.83	88.88	138.25	95.68	79.72
340	265.02	199	74.75	147.83	124.4	54.87	101.07	41.79	43.85	76.93	87.27	198.58	122.63	214.39	132.81	65.32	72.33	60.65	96.8	144.35	40.74	77.72	163.82	99.35	70.23	136.8	220.56	94.38	143.99	59.5	33.48	63.36	73.19	63.49	175.07	141.94	109.39	142.96	133.51	58.46	26.36	41.54	113.42	47.51	33.85	122.31	248.59	119.27	143.26
341	308.68	183.81	83.81	175.27	83.47	38.81	86.95	37.29	49.39	52.7	103.9	260.53	131.59	285.87	167.6	76.87	71.47	46.02	94.62	111.7	28.93	103.42	161.89	102.35	91.15	147.18	238.53	101.59	200.79	65.04	35.84	47.42	55.28	58.77	209.19	146.44	140.07	197.41	160.11	67.66	22.12	43.72	99.32	37.73	21.63	159.07	338.69	132.8	194.86
342	8.9	8.56	6.94	42.19	151.11	67.49	10.58	72.3	33.54	13.33	60.82	22.56	20.99	29.8	143.44	10.39	225.37	22.69	30.4	8.31	153.05	13.72	5.8	7.02	28.31	4.77	21.37	27.46	15.97	136.79	5.69	62.39	40.38	317.94	59.86	34.09	8.82	130.12	5.81	183.43	154.14	36.21	27	9.4	237.53	50.72	19.38	62.08	9.03
343	69.25	79.89	34.26	187.5	243.45	180.43	37.75	181.75	90.43	45.21	97.99	76.44	52.74	184.91	235.77	27.17	345.3	54.28	120.39	43.98	627.27	30.84	53.68	36.7	53.87	50.4	83.4	55.21	69.66	395.57	14.03	101.17	130.16	446.04	134.29	86.88	44.6	239.7	54.1	374.35	294.62	92.18	56.73	22.42	299.64	88.09	84.19	163.01	57.05
344	159.81	136.22	62.72	228.34	273.14	189.06	66.06	193.7	109.61	103.79	110.27	144.69	93.26	231.43	261.09	47.57	335.4	79.31	149.49	88.17	644.3	56.26	92.67	65.71	74.32	87.7	148.22	78.85	106.83	398.81	23.54	131.41	146.06	438.04	178.34	130.83	74.15	266.69	91.59	369.66	293.54	108.45	90.97	34.23	287.02	118.28	176.78	204.3	94.06
345	262.85	194.6	103.83	295.24	303.04	239.14	93.15	229.94	165.01	161.59	136.91	228.47	130.61	322.2	319.48	67.19	342.63	117.98	184.72	128.79	721.7	87.32	145.77	101.19	98.54	150.63	226.91	108.98	182.49	435.51	39.49	152.27	170.91	437.61	243.72	185.53	127.94	322.5	147.02	392.13	309.81	134.44	119.19	44.09	284.18	161.63	282.22	290.79	150.57
346	316.1	253.92	150.29	352.55	352.57	258.92	119.34	254.48	186.43	305.32	150.15	306.18	162.77	361.84	343.49	86.35	341.08	161.6	223.78	165.82	791.33	120.9	188.07	140.03	123.63	189	285.26	131.79	207.92	463.84	48.82	207.74	195.78	463.09	298.69	248.04	156.65	353.69	197.61	409.06	321.78	164.42	151.47	52.28	276.93	205.38	367.29	333.89	183.25
347	425.13	300.79	180.41	396.39	354.34	256.79	134.98	252.67	194.39	330.12	184.7	353.39	193.56	450.11	394.7	119.11	345.26	164.7	234.23	171.18	712.45	151.21	253.19	183.25	152.12	240.9	339.8	157.76	277.41	440.19	63.7	209.74	201.37	459.22	356.22	298.69	204.13	416	258.46	402.67	305.55	172.93	160.79	56.07	262.01	229.25	451.46	383.55	248.8
348	469.73	312.89	205.86	429.26	365.49	275.68	144.46	264.36	211.24	383.6	198.42	463.04	212.97	471.75	401.11	139.8	349.04	173.2	255.19	177.8	765.76	176.42	283.95	216.61	166.38	263.56	364.51	178.67	283.97	465.32	75.63	222.33	220.51	482.26	399.11	333.73	216.72	427.43	276.04	410	312.87	185.33	170.55	60.56	253.76	282.18	531.42	448.03	262.02
349	605.48	357.35	252.57	504.2	329.42	282.82	135.48	271.18	230.16	434.98	234.03	552.85	232.54	583.05	470.49	178.11	358.44	172.16	259.72	129.78	729.74	217.1	370.94	273.15	208.04	337.71	398.1	201.72	372.94	457.24	93.14	220.25	232.3	487.04	496.82	403.56	281.36	505.71	356.81	418.98	307.5	201.91	155.51	57.2	240.63	323.82	680.3	512.39	352.18
350	702.68	401.3	280.04	556.12	325.05	292.5	141.98	279.59	245.54	458.23	261.01	646.47	251.28	660.93	505.8	189.17	354.54	174.37	276.67	123.42	741.25	244.09	438.22	309.24	229.66	391.43	448.47	218.32	426.2	473.53	102.64	221.25	253.32	488.8	561.6	454.52	323.87	544.48	401.58	425.52	305.58	211.91	159.29	59.64	234.95	375.66	769	546.87	402.12
351	806.79	458.69	312.33	610.52	339.1	288.93	172.52	282.79	251.01	485.65	290.42	712.86	285.09	717.72	540.51	218.74	359.65	187.11	299.64	150.97	696.82	284.57	517.66	362.4	254.89	455.38	509.56	255.13	467.43	455.33	117.24	227.22	279.85	469.65	642.81	509.57	365.78	591.3	459.96	417.41	292.62	219.25	180.32	65.23	212.23	399.42	888	582.75	464.24
352	995.1	534.77	362.28	710.82	354.06	281.55	193.51	297.87	250.38	560.17	337.31	719.39	317.67	844.16	594.56	261.84	384.23	192.87	318.94	143.53	702.13	337.16	670.7	446.06	272.93	573.98	557.03	295.92	514.81	462.92	136.31	227.85	351.35	443.12	738.04	624.15	413.43	660.28	548.6	430.33	285.01	231.08	165.25	64.73	203.23	365.45	1006.5	650.26	538.73
353	1104.53	579.88	394.69	776.33	345.9	272.3	215.37	301.73	255	571.19	373.29	797.02	350.65	939.14	647.4	290.04	385.28	194.68	335.05	159.08	683.48	385.69	724.06	484.26	307.68	624.2	613.07	335.1	584.97	470.21	145.69	230.75	360.81	426.19	822.6	663.93	461.81	747.92	608.36	436.85	278.4	238.43	172.25	67.92	183.4	394.86	1172.22	698.63	621.59
354	1280.08	666.95	436.71	870.26	354.43	292.24	232.82	319.47	269.68	593.45	422.83	858.13	399.82	1090.76	716.98	334.55	399.36	197.03	368.78	142.11	694.57	438.89	833.56	546.78	349	714.97	693.57	371.57	672.98	493.01	164.1	224.63	394.93	414.75	911.04	750.21	534.27	827.36	696.37	456.21	278.56	254.58	169.53	78.3	166.42	429.86	1316.03	763.34	720.31
355	1309.91	682.14	449.4	894.23	344.19	267.98	241.72	316.81	271.28	582.16	434.4	934.57	421.69	1140.93	740.3	346.38	391.72	194.1	376.1	153.44	685.8	467.33	825.22	552.82	364.66	719.06	742.59	387.96	712.77	494.66	162.26	221.67	381.39	401.65	959.12	748.52	554.08	883.55	716.92	458.64	272.33	254.61	166.13	70.79	156.07	454.41	1435.5	784.68	760.67
356	1438.38	697.13	482.82	952.55	300.14	252.67	233.82	314.46	271.09	599.87	472.66	957.25	432.21	1250.96	789.72	379.33	400.7	181.89	365.62	100.76	618.47	510.98	894.35	595.08	391.37	784.69	757.29	414.82	780.9	469.78	174.04	202.03	387.57	377.64	1008.21	806.05	598.37	940.71	780.63	452.31	252.19	257.43	132.07	57.99	139.57	457.73	1543.41	818.56	839.78
357	1578.02	752.09	518.2	1024.8	289.2	250.83	245.95	317.46	280.7	599.87	514.48	1026.16	470.15	1397.6	851.43	410	419.54	182.27	384.26	103.78	607.82	555.65	949.25	627.18	423.72	840.03	825.85	449.47	873.35	481.06	184.62	200.21	390.94	364.88	1078.85	852.09	652.23	1018.84	858.39	469.32	245.88	268.12	141.49	61.57	122.88	502.91	1693.61	861.92	929.27
358	1639.47	781.69	533.88	1073.3	270.2	239.99	257.86	330.56	284.3	576.56	534.45	1030.05	495.14	1482.66	885.76	439.51	410.56	178.63	392.48	91.53	627.13	585.86	980.73	649.27	436.97	874.76	857.13	474	918.95	498.95	191.29	184.9	396.1	331.41	1094.92	864.94	677.36	1064.53	896.88	478.02	249.2	276.85	119.14	57.38	108.43	482.01	1766.75	888.4	987.97
359	1499.9	724.35	497.18	981.26	212.85	214.05	238.31	305.06	273.24	510.99	520.2	868.91	486.6	1387.69	829.05	429.78	381.22	163.44	353.55	59.83	490.61	556.23	904.01	597.46	435.8	804.52	788.94	442.6	886.05	425.66	187.68	151.57	333.92	263.09	982.81	776.48	643.91	991.26	851.38	417.67	217.87	270.3	95.49	52.47	82.98	427.14	1591.91	809.03	938.92
360	1338.12	654.75	455.31	888.62	177.18	193.8	221.45	273.77	254.19	458.71	473.81	815.14	449.55	1246.71	748.87	394.91	334.76	151.2	322.07	52.36	424	524.2	814.96	544.3	405.91	728.28	726.48	407.41	807.83	370.47	173.46	138.38	291.69	222.49	893.03	690.25	590.26	898.96	774.43	362.37	186.17	251.71	88.28	47.82	59.23	407.12	1466.56	728.11	865.67
361	831.48	529.26	368.62	704.39	142.92	154.26	193.35	222.51	212.46	378.77	386.72	491.85	375.86	911.07	593.78	330.12	266.76	129.46	259.38	45.38	319.7	438.41	652.4	444.65	340.48	569.53	563.85	328.51	642.27	285.63	145.86	110.22	226.62	169	686.54	516.02	473.73	730.99	624.33	278.88	143.98	209.53	64.35	37.69	41.05	302.4	910.35	589.13	698.45
362	20.25	24.8	17.63	25.02	20.61	23.85	19.37	22.26	22.14	25.05	21.95	23.59	27	22.35	27.72	18.59	22.79	18.77	20.15	18.64	26.78	20.68	26.52	20.11	26.33	20.04	29.38	19.85	24.66	20.55	11.87	23.49	13.15	23.97	22.49	19.85	21.49	27.77	23.51	16.6	21.5	20.83	19.49	12.05	19	20.88	29.23	27.25	25.04
363	74.2	79.77	58.07	86.09	46.46	60.45	47.69	63.25	68.15	85.66	69.1	75.94	84.09	80.89	85.55	63.33	54.99	45.32	63.53	32.23	80.39	62.43	91.67	66.76	77.33	69.39	91.63	56.34	85.04	61.91	38.07	46.73	34.68	51.95	79.69	59.62	73.33	96.37	84.06	47.04	52.89	61.84	36.42	18.39	22.59	47.42	106.71	89.44	85.5
364	25.5	28.54	21.63	31.02	19.74	23.11	18.96	23.89	25.06	30.59	25.66	29.31	30.78	27.3	31.62	22.27	24.8	18.35	22.32	12.81	27.38	26.6	32.12	25.4	31.58	24.75	34.68	21.84	29.83	20.99	13.57	21.16	13.5	25.05	28.99	22.07	25.66	34.93	28.84	18.07	20.97	23	15.06	8.55	15.04	22.67	39.08	33.32	31.85
365	123.98	103.49	74.76	132.83	44.19	55.09	52.74	68.73	71.55	99.93	86.47	88.13	99.39	131.5	116.25	78.82	64.58	44.33	73.18	14.01	123.5	80.33	130.92	86.55	84.14	103.45	103.16	67.42	109.59	85.53	41.11	37.64	52.62	50.23	113.96	85.15	93.35	135.26	114.67	64.59	58.28	66	15.32	12.9	20.99	40.23	141.93	126.5	118.32
366	4.03	4.29	3.09	4.66	3.24	3.43	3.11	3.45	3.55	3.96	4.04	4.6	4.7	4.23	5.01	3.39	4.13	3	3.41	2.31	3.54	3.94	5.03	3.81	4.74	3.82	5.21	3.43	4.46	3.02	2.07	3.53	2.12	3.88	4.53	3.65	4	5.16	4.26	2.67	3.24	3.4	2.75	1.49	2.46	3.67	6.02	4.78	4.91
367	33.71	30.92	23.54	39.21	14	17.65	16.64	23.41	24.37	28.89	30.29	25.16	34.44	39.37	38.22	27.84	26.65	13.6	21.43	2.71	26.88	29.37	36.42	27.18	29.85	28.98	31.68	23.61	36.99	23.52	14.56	15.65	13.55	22.69	34.31	22.63	29.11	44.39	36.89	20.96	21.22	23.63	3.74	4	10.93	16.65	46.65	37.27	39.81
368	32.12	28.99	22.71	37.76	11.81	16.76	17.07	22.47	24.7	29.02	26.96	29.61	32.85	35.88	34.74	25.42	20	13.87	21.29	3.04	25.88	29.34	34.93	27.02	31.34	27.89	33.07	21.82	36.19	22.55	13.69	14.3	13.36	17.13	36.1	22.01	29.28	44.84	34.15	17.69	19.84	22.3	4.98	4.22	6.37	18.19	46.36	34.71	39.71
369	0	0	0	0	0	0	0	0	0	0	0	0	0	0	0	0	0	0	0	0	0	0	0	0	0	0	0	0	0	0	0	0	0	0	0	0	0	0	0	0	0	0	0	0	0	0	0	0	0
370	21.1	97.17	27.44	56.33	112.13	75.49	53.65	44.1	36.73	69.83	27.46	64.74	52.38	55.79	58.22	13.89	66.72	57.53	53.35	86.69	144.8	18.55	24.37	20.5	22.64	26.98	103.86	31.91	36.58	80.3	8.93	57.65	33.88	92.42	36.52	41.67	26.8	56.56	33	70.53	52.56	33.77	75.64	37.05	102.34	70.66	30.99	64.82	27.29
371	114.54	138.39	50.75	88.12	126.96	75.54	75.71	45.37	44.42	100.45	47.27	131.36	85.22	95.17	78.94	41.58	69.37	65.74	76.99	115.41	116.31	39.78	79.08	56.78	39.71	65.17	150.19	54.36	65.35	73.28	22.19	70.92	51.72	97.57	85.21	83.87	54.15	79.51	69.08	66.47	43.9	41.92	98.38	44.42	79.78	93.21	105.99	100.28	59.61
372	239.24	186.02	77.12	143.58	131.07	70.56	93.67	50.57	52.36	104.08	80.9	211.66	113.63	184.1	124.42	61.28	78.18	64.74	100.2	137.65	90.22	72.61	163.26	101.62	67.35	130.46	202.02	86.61	125.18	77.68	34.82	72.43	81.1	89.53	163.63	143.31	100.29	124.37	123.5	69.76	38.28	46.43	113.27	47.22	39.15	132.07	216.07	130.12	120.22
373	308.94	198.38	92.66	180.79	113.08	55.81	99.11	52.02	57.64	97.91	100.59	275.41	133.22	254.29	158.01	78.48	78.99	61.61	111.52	136.95	71.74	101.08	193.37	119.81	85.48	162.08	240.83	105.3	173.92	78.86	41.13	67.96	84.34	78.04	212.01	170.3	133.85	169.82	158.74	71.93	33.67	51.19	117.37	43.93	25.52	164.04	308.21	144.06	172.38
374	350.91	172.67	100.37	204.49	53.67	36.82	66.43	46.37	52.91	73.91	116.24	273.95	121.16	313.36	184.64	89.97	79.9	33.74	84.64	48.18	32.82	125.71	194.33	126.76	101.59	175.62	218.2	104.62	214.07	70.7	40.54	31.19	64.78	57.9	240.54	170.97	153.99	225.05	183.44	75.87	26.03	49.2	54.38	22.6	14.15	148.7	393.56	160.8	221.01
375	0.11	0.54	0.99	1.01	1.65	2.72	0.17	2.58	2	3.4	0.34	0.33	0.48	0.29	1.45	0.56	1.66	1.75	0.72	0	4.52	0.23	0.23	0.62	0.45	0.39	0.16	0.27	0.65	1.91	0.51	2.38	0.61	2.6	0.11	1.21	0.53	0.37	0.96	1.69	2.77	1.99	0.52	0.46	2.93	0.95	0	2.03	0
376	64.17	67.93	29.09	176.44	235.69	178.43	33.31	185.24	91.72	57.71	87.68	48.55	52.15	154.8	214.07	25.92	323.68	53.31	121.93	38.67	652.08	28.27	40.71	30.7	46.73	36.68	69.41	49.26	49.96	398.28	12.27	107.76	129.11	427.44	104.93	78.19	32.52	213.49	40.8	361.35	295.61	94.21	50.51	19.44	285.47	68.99	51.57	148.78	36.8
377	173.05	136.84	63.36	241.59	274.24	197.27	68.08	204.5	114.76	100.22	111.16	134.83	92.65	247.37	269.58	47.4	335.33	79.85	158.33	98.48	694.6	57.19	103.62	67.81	74.32	94.33	150.03	82.99	113.31	429.23	25.41	130.93	160.25	444.71	180.04	134.93	76.44	272.34	96.75	388.54	307.51	109.2	93.46	35.68	279.61	109.74	161.47	203.92	93.61
378	241.64	179.94	99.67	293.71	297.06	248.81	85.86	238.74	171.88	167.06	127.07	198.23	118.62	303.3	308.14	62.59	345.58	115.25	186.8	113.24	768.6	77.21	145.47	97.52	91.32	147.92	200.98	99.4	163.13	453.46	41.14	151.85	180.65	438.56	231.91	182.91	120.14	306.28	137.01	402.75	324.14	141.55	107.93	38.05	270.05	133.44	242.2	276.56	132.31
379	338.12	235.31	135.36	351.4	317.79	251.39	107.67	251.64	183.21	230.08	151.58	263.64	155.24	384.65	351.22	88.31	339.12	134.89	212.11	140.82	776.32	115.17	201.53	137.95	119.64	197.34	264.19	128.12	217.58	465.39	49.61	173.52	199.45	434.17	298.69	236.28	161.46	366.69	193.07	410.62	321.97	153.53	126.83	45.12	263.76	170.69	348.89	325.44	190.94
380	437.57	289.27	185.45	416	342.24	269.29	119.92	268.97	204.51	353	178.03	360.1	184.07	468.28	392.81	117.61	350.64	157.88	239.58	145.64	820.09	153.16	249.58	179.32	148.37	241.05	320.74	152.07	272.29	487.01	61.81	212.38	215.28	471.56	354.78	308.2	198.98	412.15	260.15	432.04	326.33	179.28	141.91	49.57	255.49	218.04	455.63	382.99	241.05
381	486.1	286.52	203.79	440.12	329.99	287.65	118.5	279.05	224.72	389.04	186.93	437.78	194.37	491.77	411.44	139.87	347.06	163.69	248.72	126.66	813.86	169.71	286.98	210.97	170.36	266.56	332.21	157.18	306.49	485.89	76.83	215	224.7	485.17	403.07	342.73	226.8	442.56	280.15	427.33	329.57	192.1	144.36	50.97	250.59	270.61	510.34	441.03	265.59
382	553.57	320.2	237.13	484.38	303.41	297.77	115.9	277	240.54	418.63	216.17	528.17	211.33	540.94	446.84	161.32	338.66	166.41	259.4	102.44	782.63	203.26	344.32	253.24	201.52	309.81	365.46	178.8	357.02	476.74	90.52	212.52	224.71	475.51	470.26	373.25	271.47	474.94	334.03	419.45	311.88	204.25	144.12	50.51	225.69	340.04	611.46	478.3	323.13
383	651.47	363.8	272.98	544.81	301.94	295.2	125.38	286.57	248.64	472.52	242	610.78	230.5	612.6	487.63	182.38	341.97	172.19	270.4	93.15	776.61	241.71	413.06	298.75	228.36	367.18	408.93	203.35	405.81	476.33	100.64	219.41	244.42	478.82	551.32	430.62	311.56	542.1	380.46	424.05	311.17	214.79	137.57	48.94	214.86	359.81	748.07	535.37	384.59
384	757.17	433.21	309.27	595.22	334	275.88	159.49	289.59	241.07	502.84	275.12	572.98	273.24	700.47	526.39	213.44	345.41	183.98	281.03	134.25	738.76	279.76	485.77	343.94	243.21	430.29	459.08	241.82	441.21	467.72	107.99	228.13	270.12	451.85	584.46	483.16	336.32	592.45	448.47	426.91	305.34	217.82	145.99	59.83	223.28	316.32	819.6	574.11	438.84
385	979.78	514.3	363.35	716.09	318.11	283.04	169.86	306.71	258.11	534	341.6	672.03	315.74	895.58	620.32	265.61	379.87	182.71	309.1	106.23	737.67	343.85	610.39	417.55	291.29	540.85	545.54	290.6	557.76	490.8	130.34	221	307.68	444.65	713.56	587.11	424.22	704.14	560.12	456.87	303.62	238.69	139.64	56.35	201.74	354.34	1037.85	656.47	568.24
386	1028.47	540.87	379.64	744.63	327.05	277.04	183.29	307.64	254.68	570.53	350.82	709.21	320.1	895.75	623.89	274.91	369.93	187.56	314.85	111.07	711.5	363.06	672.93	455.13	295.7	586.98	559.76	304.7	553.91	479.07	137.94	221.84	340.28	431.4	760.76	633.48	439.8	714.31	576.57	441.65	293.56	237.35	136.36	56.96	186.99	349.64	1083.95	677.95	584.29
387	1216.77	656.09	429.61	847.56	369.82	287.28	228.88	326.71	271.67	605.43	401.64	809.86	388.37	1044.1	697.57	323.31	389.83	200.33	363.45	146.89	734.93	416.52	795.43	526.59	328.97	685.65	672.03	357.16	637.88	503.65	158.76	231.28	389.27	420.63	873.2	722.28	504.44	803.83	671.76	462.2	294.42	254.28	155.6	69.06	168.41	388.58	1251.16	753.62	682.27
388	1337.58	676.96	460.48	912.9	324.21	266.44	221.6	329.05	269.98	608.83	439.74	827.24	403.5	1168.4	747.85	355.36	396.96	188	363.24	109.58	716.53	463.48	853.2	565.64	355.88	738.37	701.08	384.15	711.52	504.77	163.78	212.85	393.9	388.52	936.79	763.83	553.4	882.12	739.17	471.18	281.23	255.59	126.17	57.49	146.64	389.21	1391.57	800.96	763.26
389	1401.59	679.6	479.51	950.5	294.09	256.68	226.48	327.13	267.23	624.7	456.07	870.83	408.86	1197.88	763.02	374.12	395.84	183.62	357.29	84.37	681.72	495.51	904.4	601.43	373.03	781.79	702.24	401.7	727.4	486.75	172.58	200.12	411.57	361.24	1000.12	795.6	574.61	932.63	769.14	453.97	266.16	260.48	106.51	53.59	130.97	383.78	1484.15	837.77	805.63
390	1425.79	691.04	487.63	971.89	271.49	242.86	233.58	332.46	268.85	609.28	473.13	855.41	436.12	1249.52	781.2	390.13	388.42	181.42	357.92	72.29	643.57	520.05	908.49	610.32	397.92	791.27	729.65	412.05	769.47	471.25	176.45	189.2	393.03	325.28	1002.58	792.29	598.46	955.77	791.91	444.16	263.51	268.8	93.51	48.21	111.77	369.78	1526.41	840.83	853.55
391	1639.48	770.4	540.87	1086.78	258.37	239.19	244.64	337.33	282.97	625.17	533.19	958.93	478.63	1463.54	868.67	434.98	408.04	176.32	382.63	58.17	664.86	580.9	1001.51	663.78	425.68	885.66	815.5	466.8	892.58	505.47	190.96	185.2	413.72	302.33	1111.42	875.2	671.35	1073.63	897.8	481.1	249.36	278.44	85.3	45.38	95.24	420.51	1751.47	913.61	976.29
392	1192.54	585.14	419.57	819.24	183.16	199.92	198.64	275.98	245.79	475.77	423.38	714.56	395.8	1091.3	670.86	356.36	318.76	148.04	300.4	35	483.77	462.61	754.33	509.33	362.17	662.43	628.72	362.47	700.26	376.72	160.9	141.17	292.02	225.74	834.37	631.71	525.56	830.16	693.41	355.7	203	240.87	67.41	39.35	70.81	329.62	1304.7	699.36	763.29
393	1094.35	547.78	393.44	763.99	152.47	178.9	191.14	251.74	229.16	434.49	398.73	659.47	376.85	1012.99	614.9	339.19	289.35	138.3	276.23	29.64	433.44	443.32	700.2	476.49	346.69	618.22	592.5	343.31	656.98	333.76	151.62	122.3	263.51	183.25	768.32	577.72	493.33	765.41	650.45	313.42	172.62	223.94	51.53	33.26	48.16	298.14	1222.05	650.04	722.38
394	447.44	365.16	287.84	499.49	130.22	155.55	187.96	213.3	213.77	364.73	311.69	351.36	355.81	490.02	397.22	317.2	242.91	126.66	244.99	32.18	338.24	362.96	452.48	338.25	275.7	367.72	393.97	262.65	384.16	253.22	147.11	105.84	149.74	145.58	440.4	290.84	339.84	524.51	451.63	206.56	136.75	211.03	48.38	31.78	30.52	221.84	571.61	463.91	471.67
395	168.34	162.59	127.62	180.89	70.03	93.03	92	97.75	129.65	176.7	135.09	155.84	160.27	175.43	172.95	133.52	96.49	80.14	102.2	30.28	87.25	150.18	194.32	145.56	154.73	151.44	178.94	111.63	178.02	77.23	75.88	63.78	53.93	90.92	176.79	122.06	147.04	208.17	183.34	70.79	68.03	110.75	40.78	23.46	28.49	106.45	224.11	180.51	191.17
396	76.32	71.76	56.41	89.62	32.97	52.09	44.12	49.62	66.89	78.7	62.54	78.87	83.94	83.79	78.19	62.76	45.92	40.59	50.07	23.71	62.15	74.2	71.76	65.64	82.47	62.33	90.41	52.29	93.13	48.87	36.17	35.2	24.79	46.66	85.06	53.25	75.37	106.16	83.94	39.88	39.27	56.01	29.41	13.82	13.02	56.6	116.04	92.38	95.72
397	3.96	4.49	3.24	4.75	3.51	3.88	3.39	3.87	3.96	4.57	4.14	4.24	4.99	4.39	5.26	3.51	4.28	3.46	3.51	3.35	4.32	3.75	4.8	3.71	4.75	3.75	5.27	3.77	4.75	3.44	2.17	4.18	2.28	4.34	4.35	3.72	4.1	5.28	4.48	2.95	3.64	3.76	3.33	1.96	3.32	3.63	5.76	5.18	4.86
398	27.64	26.78	23.25	32.83	10.6	20.6	12.83	23.23	24.19	31.11	23.96	25.26	20.51	33.76	32.17	22.92	18.31	13.1	20.22	0.85	27.54	23.28	37.6	26.42	23.09	28.27	28.24	19.61	30.23	18.2	13.6	14.23	11.91	17.07	32.73	23.58	24.86	34.88	31.82	15.53	15.02	21.27	4.6	3.34	3.74	17.42	34.95	33.54	31.73
399	3.27	3.31	2.22	3.4	2.92	2.11	2.76	2	1.79	2.9	2.46	2.55	3.19	3.32	3.68	2.22	2.73	2.23	2.12	3.13	1.7	2.33	3.26	2.6	2.39	2.72	3.74	2.6	3.06	1.87	1.4	2.72	1.41	2.73	3.17	2.41	2.6	3.69	3.28	1.85	2.04	2.21	2.61	1.93	2.74	2	4.05	3.56	3.37
400	44.23	90.2	22.94	64.35	98.27	70.81	45.15	45.91	31.02	32.26	33.55	89.36	53.63	58.88	57.45	16.66	74.47	52.2	53.93	66.66	156.33	23.03	38.27	24.86	22.85	34.46	95.41	36.28	33.41	95.43	9.5	43.76	37.84	95.71	51.23	35.03	30.3	62.33	35.64	82.33	61.21	30.39	66.12	32.94	119.78	119.59	57.42	52.94	29.62
401	100.95	129.66	49.11	93.98	127.03	90.47	67.76	55.15	52.15	98	41.69	165.61	78.49	97.36	84.92	29.2	70.34	75.38	76.69	104.66	166.5	43.76	59.67	49.06	48.76	56.41	150.89	52.22	72.27	99.32	20.18	72.96	48.92	110.9	102.85	75.1	56.19	96.3	61.28	83.02	61.68	47.75	97.6	43.1	105.44	145.87	138.73	101.7	63.72
402	196.63	184.76	76.17	136.97	147.31	84.17	98.09	55.57	57.83	120.42	69.71	216.65	111.64	167.24	117.93	53.83	76.34	76.91	100.33	146.94	130.57	71	125.97	88.25	66.95	107.39	212.11	82.27	116.71	93.92	31.29	85.36	69.63	103.63	153.53	124.36	90.47	131.44	110.41	81.59	50.97	51.33	125.2	53.26	71.91	131.28	218.94	133.39	111.51
403	285.37	185.11	94.49	179.86	118.23	64.12	93.55	60.03	61.95	123.87	93.64	273.6	123.17	226.87	150.91	73.54	82.88	64.89	110.88	127.67	109.76	99	186.87	122.56	83.33	155.58	223.43	98.9	154.11	91.86	40.25	75.26	89.37	94.26	213.12	167.27	125.19	168.48	149.18	80.75	44.17	55.37	110.39	40.73	28.75	152.81	300.94	158.43	158.23
404	341.54	164.12	107.29	208.7	52.89	45.61	61.19	55.2	56.94	113.49	111.47	269.44	108.43	285.38	176.49	89.04	82.11	38.63	81.45	34.17	64.42	123.68	210.88	139.51	98.48	182.5	193.97	99.14	191.65	71.9	42.65	37.85	78.96	68.55	247.51	182.53	148.87	214.76	180.36	75.12	32.43	53.18	44.29	20.43	15.88	135.8	379.19	177.35	206.51
405	0	0	0	0	0	0	0	0	0	0	0	0	0	0	0	0	0	0	0	0	0	0	0	0	0	0	0	0	0	0	0	0	0	0	0	0	0	0	0	0	0	0	0	0	0	0	0	0	0
406	0	0	0	0	0	0	0	0	0	0	0	0	0	0	0	0	0	0	0	0	0	0	0	0	0	0	0	0	0	0	0	0	0	0	0	0	0	0	0	0	0	0	0	0	0	0	0	0	0
407	35.06	46.33	24.4	161.28	212.05	175.1	18.81	183.92	93.03	53.32	64.83	53.56	35.06	129.04	198.34	14.67	284.14	47.11	110.96	20.63	646.48	16.62	25.5	20.76	39.56	26.25	46.66	33.03	37.95	387.06	9.45	102.6	121.68	396.08	96.52	63.94	23.75	190.23	28.29	341.47	294.22	89.17	37.11	14.77	270.11	56.94	43.59	134.21	22.58
408	124.25	107.26	61.8	223.5	260.22	197	51.68	210.03	116.89	105.86	99.39	98.68	77.06	198.74	242.43	42.67	314.33	71.92	152.22	67.53	722.66	48.18	85.63	60.05	60.84	76.3	109.46	68.45	77.62	437.92	23.27	127.98	159.99	428.04	157.45	119.63	57.84	242.85	89.28	378.6	314.17	109.46	70.33	29.5	275.2	88.5	104.38	194.67	63.47
409	237.29	183.29	104.69	305.51	307.87	255.07	88.63	254.91	177.69	186.59	122.57	171.79	120	310.86	318.77	63.99	333.45	121.56	194.6	117.56	832.61	76.6	144.84	100.07	91.05	147.33	198.82	97.17	162.02	485.11	39.22	162.33	189.61	441.02	216.9	185.27	118.2	316.49	140.33	417.84	344.01	144.57	104.33	37.34	271.24	116.57	214.57	295.37	128.29
410	368.23	231.23	141.78	374.42	310.16	262.57	95.44	272.35	195.41	234.41	154.65	240.82	150.57	415.61	370.83	94.4	342.37	130.28	215.34	112.63	853.53	110.95	217.56	142.5	121.22	211.1	244.71	125.02	227.08	506.1	52.67	169.47	216.54	447.82	293.72	252.71	163.89	375.35	205.72	437.11	350.86	161.16	107.91	39.58	267.82	151.69	333.81	340.19	191.48
411	448.13	285.4	193.17	439.46	344.08	281.35	116.16	292.62	220.53	371.66	178.07	336.19	188.56	493.42	419.48	129.42	347.65	161.01	248.53	131.52	884.7	154.82	255.64	181.59	152.43	251.46	312.26	151.69	291.16	524.21	67.02	217.67	224.67	479.02	362.25	317.94	208.93	436.7	273.34	456.49	354.86	192.59	130.14	44.37	253.68	203.82	455.75	395.37	251.8
412	466.94	270.53	205.05	448.48	302.01	289.6	104.45	288.48	230.17	385.61	185.44	398.82	179.76	504.24	417.19	140.26	341.88	157.12	244.03	104.16	855.32	167.47	280.47	201.57	165.11	264.16	297.89	152.65	306.93	508.91	74.77	213.17	224.22	473.39	383.67	334.14	227.92	442.74	289.76	442.25	338.8	196.34	126.26	43.19	235.55	250.43	476.05	414.01	265.89
413	513.15	291.52	228.68	459.66	267.23	273.13	109.02	277.38	229.55	403.65	204.14	433.99	200.53	505.62	422.14	166.21	306.18	153.04	235.14	75.44	724.32	199.57	332.12	247.55	191.52	297.4	324.5	169.66	330.83	440.61	91.97	198.04	213.55	423.71	420.83	350.9	256.57	446.4	324.13	384.64	301.9	200.01	110.6	39.24	208.1	262.61	545.41	451.76	311.61
414	643.64	356.13	270.61	538.96	285.06	283.1	128.51	291.02	245.87	447.8	244.89	453.47	238.7	636.62	483.59	197.42	322.43	167.76	257.9	95.85	758.79	237.72	405.29	292.54	225.66	365.76	377.64	207.17	402.75	469.97	103.12	212.98	238.53	422.6	485.59	418.18	303.04	525.01	395.52	414.09	309.48	218.33	126.65	48.22	203.88	269.95	680.84	517.94	384.39
415	687.47	391.24	285.32	555.2	294.22	273.59	150.35	290.2	242.26	457.76	257.57	473.97	262.09	659.48	497.2	210.85	317.91	174.86	269.03	119.95	716.67	257.06	444.79	314.13	237.77	393.75	412.83	223.94	421.72	456.04	109.4	218.61	246.7	403.7	521.97	438.36	321.57	548.78	421.66	403.48	300.78	220.65	137.02	54.99	190.99	269.28	729.56	527.56	411.89
416	714.96	399.74	301.89	571.43	258.48	257.5	138.89	282.95	237.22	471.9	269.98	505.22	262.36	673.78	491.65	225.38	297.76	162.75	256.25	75.26	664.76	283.34	479.7	338.66	246.88	420.48	416.27	232.69	433.39	422.27	114.56	199.15	244.71	360.75	544.93	454.62	334.89	560.28	444.81	374.78	278.26	217.51	102.04	46	173.6	261.86	789.52	536.71	439.5
417	927.27	490.35	358.59	697.31	287.84	273.05	168.74	313.33	259.78	539.38	323.24	603.74	303.37	844.45	588.91	271.61	341.09	180.48	294.41	75	722.52	339.93	598.39	415.19	278.16	526.94	510.13	281.34	525.45	467.35	131.96	207.27	300.04	371.44	689.68	562.06	407.82	692.3	545.48	421.03	295.51	241.66	99.47	44.4	166.82	284.27	998.56	644.8	549.41
418	1126.29	587.62	412.39	811.42	308.42	277.96	196.22	334.6	270.37	593.91	377.38	662.71	355.11	1008.12	663.41	321.27	365.16	188.2	330.82	87.63	755.72	393.77	731.47	491.42	304.22	636.33	589.11	331.08	609.21	500.87	150.72	213.68	355.82	362.39	795.61	660.53	471.11	775.96	646.28	451.93	300.47	259.14	101.57	47.41	152.29	304.33	1150.56	718.39	647.49
419	1202.91	612.73	432.73	853.29	294.24	282.77	213.76	337.92	273.75	600.23	404.35	683.38	376.02	1064.3	686.19	344.55	367	190.96	342.63	88.9	722.24	424.13	790.58	528.97	335.04	680.26	612.61	355.31	649.19	490.64	162.23	209.5	370.99	336.59	843.84	695.54	507.25	812.8	687.13	441.68	289.65	262.72	113.6	58.3	131.32	306.3	1222.07	753.75	700.28
420	974.88	500.3	372.69	713.72	222.19	223.96	177.12	290.55	240.87	507.73	349.81	576.36	323.66	871.34	574.49	301.2	303.54	157.62	277.91	52.48	572.3	376.14	665.95	453.41	297.04	574	503.63	307.11	543.68	396.8	143.47	173.81	299.65	270.06	708.91	567.79	428.17	694.77	582.64	358.55	246.41	232.98	69.55	39.29	107.14	243.91	1049.57	628.64	602.1
421	1069.01	544.86	395.88	767.13	223.26	222.74	187.65	296	245.8	527.64	379.39	568.48	352.04	948.99	612.41	326.39	318.35	158.11	295.09	43.22	563.8	384.44	725.89	490.51	315.62	621.53	537.92	330.96	590.97	402.51	153.97	171.6	316.88	259.79	771.17	605.29	463.71	733.15	632.62	367.27	242.57	239.96	63.63	36.64	93.53	220.63	1125.41	666.98	656.28
422	795.11	459.98	335.58	647.42	170.14	191.2	163.08	255.62	221.99	433.34	335.24	420.15	316.05	803.6	524.79	291.12	270.04	135.68	254.37	30.76	473.07	325.42	606.31	412.28	277.06	518.17	455.05	286.62	519.38	339.28	137.63	139.08	252.95	205.01	640.69	491.18	403.9	623.35	544.86	304.84	201.25	214.49	49.5	31.72	69.11	182.73	868.59	562.3	568.33
423	614.77	447.73	334.46	635.61	147.13	180.01	163.33	241.76	213.58	423.79	334.66	354.4	314.44	683.57	496.15	290.9	261.63	131.2	246.72	19.37	441.18	338.29	604.73	419.03	280.36	497.24	418.61	285.4	483.3	311.25	135.3	122.8	210.56	181.38	601.16	396.21	395.36	603.54	542.78	279.83	175.31	206.75	37.96	26.88	47.69	168.28	751.44	547.55	578.54
424	480.18	377.34	303.92	540.15	133.54	174.73	174.39	235.69	219.73	407.55	323.23	320.03	336.35	521.53	419.82	316.11	261.84	129.84	254.01	14.06	438.24	334.6	478.82	361.93	269.81	390.12	374.24	272.64	395.94	301.71	142.12	113.93	170.23	161.68	480.82	313.41	351.77	552.55	475.15	241.99	161.46	214.37	32.45	24.9	34.78	159.2	615.5	511.52	489.58
425	529.95	408.05	321.51	567.16	140.19	160.86	185.52	228.9	221.36	432.09	342.56	339.45	359.67	563.04	443.12	339.79	264.31	131.42	254.79	15.7	353.08	344.71	519.55	388.59	275.17	424.29	394.91	290.77	423.74	269.18	151.06	113.38	171.74	156.95	517.34	343.09	375.73	579.75	511.98	228.67	147.06	215.17	32.11	25.89	32.17	160.29	659.09	527.75	522.6
426	76.36	80.32	62.85	91.26	43.98	58.96	46.23	61.85	72.5	92.24	68.59	77.23	81.01	83.25	85.16	65.7	57.1	44.66	59.76	19.89	82.57	71.49	93.75	70.42	75.17	71.72	87.74	57.22	84.29	58.47	38.61	45.16	35.19	57.9	83.47	58.52	70.26	102.81	86.64	48.4	49.71	61.21	25.34	14.7	21.9	55.84	104.57	92.33	88.47
427	87.97	84.84	68.35	101.44	31.7	57.5	46.1	60.35	74.71	98.13	75.66	69.51	86.52	95.87	90.71	72.86	53.76	40.91	58.96	11.28	76.61	69.93	106.98	78.37	76.02	82.16	84.32	62.26	92.4	52.54	42.6	34.89	33.6	41.4	89.55	64.12	77.75	103.64	96.97	42.04	40.54	62.47	17.49	12.07	9.04	39.19	112.5	99.51	99.14
428	14.22	36.18	4.12	23.08	62.16	41.29	16.39	28.64	13.8	4.04	16.68	22.67	24.52	26.65	44.95	8.62	60.84	29.22	20.31	17.78	80.15	2.81	7.25	3.48	7.77	6.37	35.92	16.31	10.7	53.17	3.86	22.88	17.62	86.9	15.07	14.7	5.23	35.6	8.18	56.39	48.24	18.02	25.01	18.29	133.73	75.21	7.73	21.27	7.29
429	68.63	88.05	29.14	72.25	97.73	70.52	48.77	50.57	34.2	39.29	37.56	101.76	59.73	74.02	69.2	22.16	71.09	53.59	59.05	67.06	164.55	31.11	42.56	31.02	28.49	37.26	103.61	41.22	42.25	101.19	12.22	44.8	45.6	95.61	72.29	46.12	34.22	78.18	46.26	80.83	65.06	34.44	64.5	32.74	138.38	120.62	83.38	66.77	43.14
430	131.12	132.6	56.52	115.08	122.51	92.67	66.61	64.52	60.32	105.72	49.03	183.65	82.84	132.25	104.77	36.96	70.47	76.34	81.08	89.04	192.34	54.48	71.14	56.72	55.52	70.64	160.49	56.29	91.81	115.22	23.2	71.64	54.56	112.39	116.01	90.14	70.62	116.15	76.7	93.83	71.34	53.21	86.89	40.28	113.38	161.51	165.21	109.87	85.28
431	208.35	186.26	78.48	153.25	144.72	93.51	90.88	64.63	63.4	124.41	66.53	224.14	112	186	126.63	55.21	67.58	83.84	98.84	130.1	174.91	74.72	122.84	89.06	69.41	111.2	214.73	81.1	124.57	112.62	29.6	83.13	72.8	98.32	162.38	127.65	94.4	148.36	113.1	92.79	61.94	53.74	112.57	49.78	90.44	161.49	241.26	147.24	120
432	276.45	206.72	99.15	188.65	136.3	85.32	105.22	68.41	69.93	135.49	92.54	265.51	130.44	235.59	154.61	74.5	76.26	74.5	118.1	144.63	147.98	102.96	173.04	120.58	89.18	150.05	237.4	102.58	162.06	110.82	39.75	86.31	86.27	89.06	214.17	161.38	127.83	181.54	151.58	89.36	53.63	60.28	117.15	48.12	23.66	144.84	314.52	173.69	164.43
433	125.86	97.55	80.85	135.85	29.03	54.83	45.32	61.72	64.07	102.74	86.04	108.19	94.9	135.6	109.61	84.81	62.46	39.33	75.72	6.04	106.81	98.48	127.19	97.03	84.76	101.73	112.5	68.75	114.32	76.28	40.95	31.5	40.49	45.35	121.61	85.23	104.43	137.99	126.07	58.38	37.16	60.91	24.53	14.58	3.37	82.14	160.2	128.48	131.13
434	28.95	14.42	8.98	16.23	8.02	5.3	8.6	4.07	4.51	7.72	10.98	13.11	10.5	20.5	16.07	7.64	11.04	7.14	6.41	7.81	0.53	9.25	21.49	14.31	8.18	16.05	13.88	10.83	12.53	4.68	5.03	4.31	8.32	12.47	19.07	15.81	11.81	18.53	14.45	7.21	4.03	6.1	7.7	3.59	17.75	21.75	21.67	17.57	15.75
435	0.67	1.52	1.09	1.1	2.51	2.25	1.61	1.78	1.1	2.41	0.67	0.47	0.94	0.51	1.34	0.66	1.68	1.94	1.29	2.72	3.35	0.27	1.32	1	0.36	0.98	1.22	1.12	0.39	1.94	0.72	1.85	1.3	2.21	0.47	0.97	0.39	0.46	0.99	1.47	1.73	1.23	2.1	1.63	2.32	0.84	0.07	1.92	0.15
436	49.3	39.2	18.33	164.05	193.25	149.94	15.25	177.15	79.6	28.05	54.91	43.01	31.58	140.95	203.06	13.57	232.64	35.91	105.2	11.49	633.16	18.28	30.76	21.43	40.88	27.06	41.5	29.28	38.44	384.91	6.82	92.74	123.41	367.55	100.19	63.66	23.51	203.89	28	324.66	292.93	77.61	24.32	9.17	248.21	51.61	48.77	121.95	29.79
437	113.12	96.58	55.86	233.61	241.42	198.02	44.1	219.65	119.11	111.87	74.5	94.75	64.49	216.9	248.46	33.73	244.11	70.86	153	58.18	791.55	41.03	65.39	49.88	62.07	64.67	100.79	52.85	83.86	466.06	20.1	134.29	155.01	386.63	150.15	110.17	56.69	251.37	73.7	373.82	330.06	111.26	61.4	23.61	244.76	69.54	121.91	195.3	65.42
438	204.5	164.22	90.98	281.41	273.38	213.71	79.46	234.26	149.4	168.98	107.19	167.51	114.32	270.68	283.55	65.85	248.8	99.19	181.14	102.41	760.83	79.25	136.98	96.83	84.89	128.89	175.15	90.84	131.56	455.45	35.66	153.43	180.56	380.11	212.03	167.52	100.1	285.11	122.43	362.85	323.55	127.21	89.78	34.25	232.17	94.86	212.44	250.56	116.02
439	324.58	212.01	137.99	359.62	281.88	258.81	89.84	270.69	198.27	237.78	134.17	251.89	140.6	372.23	357.35	88.19	260.14	127.82	212.33	107.17	828.38	110.01	209.36	143.54	121.56	201.36	232.5	113.01	214.6	486.74	53.88	175.07	205.7	404.1	294.56	241.69	165.1	352.94	192.35	390.01	342.11	158.7	108.32	40	238.21	154.61	334.62	336.66	184.84
440	404.87	231.63	171.43	408.29	269.48	262.94	99.6	281.59	218.86	283.62	160.99	324.79	171.78	448.92	392.93	125.39	256.87	133.95	230.39	98.66	826.74	147.16	248.81	175.51	148.07	234.86	269.18	138.73	271.86	496.67	68.81	182.54	209.2	389.07	359.26	274.38	203.63	416.04	246.77	395.34	341.87	174.43	109.27	38.22	217.45	210.74	435.69	376.14	242.04
441	453.6	249.77	199.99	429.3	246.46	271.4	93.45	281.82	230.99	368.16	177.7	366.91	187.77	473.5	399.52	149.7	259.68	142.39	241.21	67.82	778.33	168.38	287.78	209.82	180.61	264.97	290.08	144.94	315.79	466.48	85.8	196.3	209.54	390.36	380.67	329.5	239.52	411.71	286.76	372.94	313.25	195.81	113.35	40.12	186.47	261.56	489.42	393.53	274.68
442	452.26	257.54	205.33	429.83	229.02	240.02	87.66	268.81	209.9	366.27	173.82	311.84	177.3	479.53	384.55	147.47	234.3	135.54	206.78	46.25	722.13	173.5	295.77	211.81	167.54	276.44	261.96	145.6	297.39	430.85	78.74	179.26	200.04	334.17	351.86	317.48	221.6	404.61	292.92	353.22	299.32	186.28	71.06	30.4	178.01	168.43	478.57	392.11	279.92
443	594.05	328.43	255.55	506.8	241.76	251.03	113.56	283.66	227.43	428.27	219.01	376.63	217.96	586.42	443.27	191.26	249.15	155.51	234.21	62.51	720.58	220.19	391.8	279.88	200.53	349.09	325.56	189.22	365.02	441.73	97.8	190.7	230.53	334.88	438.91	388.87	275.49	478.2	376.43	366.82	296.58	201.77	83.21	36.36	173.09	205.03	607.42	479.46	353.23
444	694.77	376.31	292.82	580.59	251.86	263.86	127.57	300.04	246.36	470.91	247.97	436.94	245.01	691.83	487.05	217.74	262.9	162.35	256.1	63.89	780.68	261.35	442.27	318.37	225.1	400.77	382.06	217.57	425.08	479.08	108.78	200.5	248.77	326.12	514.91	435.51	316.5	553.95	434.36	398.2	307.57	221.91	82.61	36.18	165.06	221.88	750.87	541.41	421.98
445	629.88	355.43	275.7	524.99	212.72	231.19	121.49	270.22	221.75	432.92	236.41	421.76	232.1	605.22	433.18	208.61	228.46	148.99	229.92	49.26	639.47	251.16	434.8	308.28	217.43	383.71	354.31	208.97	384.7	398.85	106.31	177.5	227.34	269.17	485.21	398.85	296.8	500.64	404.98	329.32	263.91	201.17	66.4	33.68	138.6	205.36	694.3	489.37	395.22
446	393.19	338.22	260.95	436.62	183.57	215.6	133.1	248.74	208.97	357.07	244.19	291.16	244.31	433.12	364.25	216.14	220.58	141.29	219.53	61.78	469.68	254.79	402.32	289.16	207	331.25	316.01	211.48	329.23	345.86	107.26	155.74	176.22	219.16	390.07	274.22	276.06	426.63	404.35	277.1	232.95	192.81	74.54	38.47	119.04	184.99	486.71	429.35	364.13
447	408.92	348.03	267.3	449.1	188.2	207.64	142.82	248.46	211.48	362.31	251.9	309.75	252.77	448.17	375.92	223.49	223.2	143.6	230.87	69.41	461.22	269.66	414.85	300.81	217.38	341.28	337.02	221.82	341.35	340.24	111.44	155.2	175.73	208.8	419.38	280.98	289.85	459.38	412.56	277.81	223.57	193.04	81.27	38.62	104.22	191.97	523.61	438.68	383.93
448	418.51	340.75	248.24	410.49	125.58	155.92	154.02	193.68	177.35	267.36	272.83	307.79	273.9	429.61	355.21	244.73	207.89	108.44	201.2	62.19	210.21	270.28	427.19	305.47	215.89	333.77	339.02	241.5	337.93	194.47	122.54	101.84	131.91	141.24	425.77	262.76	291.36	425.38	401.88	171.29	129.9	164.45	73.95	41.44	46.1	188.8	549.83	392.87	398.85
449	73.93	78.51	60.18	89.55	54.32	67.6	52.65	71.86	72.24	85.6	69.97	77.91	85.16	81.29	93.27	62.02	67.61	49.55	65.62	37.68	90.51	69.52	91.14	69.15	82.58	70.29	93.75	59.36	85.46	68.07	37.98	61.38	37.16	73.26	82.8	63.13	73.26	99.49	83.33	55.31	65.7	64.6	43.03	23.18	37.23	58.08	107.26	92.6	88.3
450	159.52	156.42	122.9	172.55	79.03	122.26	78.77	143.89	137.79	172.92	130.01	101.9	145	179.68	169.86	129.95	116.25	81.17	116.04	33.79	188.32	112.27	193.58	127.22	113.21	144.8	140.25	106.31	152.51	137.5	77.1	87.16	73.12	97.6	133.01	118.74	123.64	161.99	179.44	106.2	121.33	127.94	47.01	28.79	45.45	80.44	156.77	165.15	149.85
451	22.49	24	18.99	28.42	17.11	24.13	15.91	24.6	24.63	27.55	23.19	28.67	28.26	24.22	30.11	19.77	23.15	16.85	21.11	9.07	29.88	23.66	28.21	22.89	31.22	21.59	30.53	18.84	28.49	22.06	12.78	22.25	12.42	26.24	27.96	21.55	25.26	33.13	25.24	18.01	23.74	22.4	14.19	8.46	15.43	23.29	36.97	30.71	29.48
452	24.95	24.61	20.63	30.94	16.14	23.43	15.84	25.9	25.55	29.78	25.06	30.76	27.65	26.71	32.2	21.55	24.4	16.02	20.57	6.12	31.08	25.81	30.45	24.39	31.38	23.86	31.4	19.82	30.96	22.51	13.15	20.63	13.09	26.83	30.42	23.17	26.05	35.7	27.72	18.82	24.1	22.85	9.46	6.03	13.51	22.63	40.52	33.65	31.67
453	27.04	26.47	22.13	33.51	16.03	22.84	16.67	26.45	26.26	31.22	25.76	28.43	29.09	29.4	33.5	23.15	25.42	16.28	21.19	5.45	32.93	27.15	32.39	25.33	30.67	24.99	31.39	20.7	31.72	23.86	13.67	20.67	13.9	25.81	31.49	21.52	25.63	38.14	30.01	20.1	24.9	23.52	8.28	5.44	13.5	21.49	40.39	35.46	33.38
454	27.23	28.75	21.72	33.83	14.84	21.29	17.63	25.01	26.17	31.07	24.66	30.25	31.27	29.84	30.11	23.22	19.96	16.28	21.98	7.41	31.57	28.37	32.2	25.79	30.62	25.07	33.05	20.76	32.42	23.45	13.53	18.05	13.65	18.16	32.63	20.88	26.96	40.86	30.22	17.32	21.84	22.92	8.89	5.68	8.31	20.16	42.16	35.01	34.78
455	72.81	63.07	53.14	69.15	31.46	59.23	25.79	67.43	59.52	85.83	49.27	33.97	41.71	74.98	67.63	50.85	45.32	35.48	49.36	4.12	98.54	36.4	90.13	55.11	24.68	64.65	47.97	41.95	49.08	55.89	31.56	38.14	36.59	36.83	47.77	54.2	43.48	51.7	72.33	43.25	47.36	53.17	7.88	7.82	13.08	20.51	61.59	71.42	49.99
456	3.72	4.45	3.15	4.62	3.99	4.15	3.77	3.79	4.12	4.78	3.98	5.01	5.01	3.81	5.14	3.21	4.53	3.76	3.77	4.24	4.48	3.95	4.64	3.81	5.2	3.58	5.82	3.69	4.75	3.59	2.12	4.17	2.37	4.64	4.83	3.73	4.26	5.72	4.07	2.99	3.52	3.65	4.07	2.18	2.46	3.96	6.29	5.44	4.88
457	1.43	23.97	3.73	27.95	58.82	41.42	18.08	35.72	17.65	11.33	13.21	29.38	20.62	19.68	37.73	1.67	56.26	34.12	25.62	32.86	129.24	0.67	1.98	2.53	7.54	2.01	30.86	13.87	4.68	76.45	1.5	30.8	24.9	83.63	15.05	11.57	2.67	33.92	2.83	65.97	59.32	21.12	34.65	18.14	134.23	75.53	1.92	27.75	0.34
458	79.9	82.8	30.34	78.38	86.38	70.29	39.56	54.31	38.87	51.95	40.81	101.17	58.45	88.55	76.55	27.33	67.21	53.53	59.06	50.01	171.37	31.29	45.88	32.76	32.98	40.94	95.12	40.54	52.97	104.98	14.1	45.19	43.86	91.64	67.97	53.93	38.11	78.03	44.85	82.48	67.08	39.76	56.02	28.71	131.11	120.55	85.64	73.26	45.74
459	158.58	130.44	60.05	129.39	104.16	89.65	59.6	69.81	60.32	96.02	55.99	165.57	80.24	151.8	111.4	41.21	69.14	70.42	79.02	70.1	200.51	57.25	97.03	66.3	53.53	88.94	145.47	58.45	97.4	120.55	24.14	60.41	66.28	91.37	127.85	102.44	75.22	125.74	88.61	95.14	73.62	54.11	71.48	36.62	123.64	147.72	170.92	120.06	90.83
460	222.14	181.86	82.48	164.64	128.11	92.34	84.04	68.66	66.33	127.07	71.07	229.09	110.17	206.94	133.9	57.16	65.17	84.07	99.7	111.38	186.02	81.98	128.39	91.29	72.65	118.35	208.54	81.7	138.49	121.94	31.23	77.69	73.45	84.69	177.45	132.66	103.51	166.62	124.05	96.07	65.53	59.92	100.19	45.85	106.51	177.05	260.32	151.06	133.28
461	280.9	225.86	105.16	195.71	143.79	94.36	118.39	76.07	74.8	143.82	96.41	234.63	147.39	253.81	155.13	82.1	73.76	98.16	121.87	161.57	170.86	105.71	171.54	119.99	92.83	150.98	257.34	112.7	172.5	120.74	41.46	93.21	84.37	74.32	196.94	155.92	129.03	185.86	162.51	93.48	58.23	68.85	131.92	61.39	66.56	168.84	308.08	179.98	171.61
462	38.75	22.25	15.37	26.14	13.09	14.17	8.94	12.75	12.3	26.51	20.7	19.52	13.21	30.75	21	11.95	22.72	11.39	14.02	7.37	20.16	13.21	29.33	18.73	10.93	23.62	18.82	12.72	19.13	17.6	6.43	10.38	14.93	13.02	25.03	25.49	17.03	22.05	23.03	14.63	10.3	13.86	8.61	4.62	29.92	18.41	32.14	38.79	20.69
463	17.53	16.65	9.15	17.17	8.94	7.43	14.45	3.54	7.5	7.52	12.81	23.03	20.05	18.39	13.97	10.13	7.92	9.45	9.81	16.27	1.45	17.41	12.45	11.82	18.6	11.93	24.47	12.84	19.79	6.87	5.1	6.74	4.56	6.46	19.83	10.78	16.49	23.56	15.22	5.17	2.64	8.29	15.73	10.66	8.97	20.46	29.83	16.47	22.34
464	12.33	20.32	4.8	9.14	25.48	16.54	21.77	5.59	8.06	6.7	8.55	26.72	22.14	11.52	10.83	3.91	11.55	19.61	18.14	43.79	15.27	5.35	8.09	6.26	11.7	6.74	31.48	13.21	12.93	13.02	4.07	18.21	7.38	16.87	12.73	11.5	12.17	9.22	7.27	8.35	5.66	10.28	40.81	20.11	30.26	35.96	19.21	10.63	9.31
465	0	0	0	0	0	0	0	0	0	0	0	0	0	0	0	0	0	0	0	0	0	0	0	0	0	0	0	0	0	0	0	0	0	0	0	0	0	0	0	0	0	0	0	0	0	0	0	0	0
466	0	0	0	0	0	0	0	0	0	0	0	0	0	0	0	0	0	0	0	0	0	0	0	0	0	0	0	0	0	0	0	0	0	0	0	0	0	0	0	0	0	0	0	0	0	0	0	0	0
467	124.99	112.02	58.65	229.13	241.85	186.58	57.15	218.12	121.25	119.93	59.72	68.17	75.29	217.1	223.6	40.24	194.15	78.52	155.8	82.72	751.93	38.61	78.81	52	54.9	79.88	108.29	54.53	81.91	449.1	21.3	136.87	163.36	341.01	120.14	119.67	57.73	217.43	78.37	345.02	323.28	106.41	67.24	28.16	227.41	53.28	104.1	174.57	62.41
468	181.91	149.79	90.78	198.88	174.18	164.44	70.84	188.51	119.12	138.3	94.97	143.69	107.29	189.59	211.16	71.54	178.36	83.02	137.98	84.44	432.56	79.35	137.95	95.92	85.8	121.82	152.49	84.54	128.52	300.21	38.32	128.25	128.73	267.63	158.24	140.06	103.76	184.21	136.32	230	244.95	109.52	78.69	32.02	169.05	99.98	190.7	195.34	125.26
469	254.66	173.05	120.63	265.51	207.01	209.57	77.43	222.8	167.53	209.86	113.99	186.71	125.36	261.11	264.58	87.37	200.57	108.65	170.91	85.88	593.5	95.08	185.38	127.19	107.5	167.61	181.7	98.47	177.98	358.24	55.3	147.76	159.13	294.58	211.98	192.4	140.44	247.61	170.01	281.92	264.22	137.26	93.5	38.02	166.56	131.53	241.66	257.7	154.07
470	306.27	175.95	134.73	299.79	197.2	219.57	85.16	228.43	187.03	228.58	128.62	216.29	135.91	325.94	297.55	101.59	202.28	114.93	185.12	87.76	605.68	112.11	198.9	140.21	125.91	181.09	205.75	109.43	217.22	371.54	65.19	155.26	160.71	294.57	263.23	216.32	167.5	300.01	194.31	291.02	267.13	150.89	105.64	39.14	156.03	173.74	310.57	280.64	183.69
471	338.59	198.73	166.93	348.51	202.28	215.98	75.35	250.84	185.75	322.92	139.13	201.49	137.4	366.49	309.42	121.95	203.7	122.53	181.82	40.66	660.24	133.05	242.98	172.98	131.99	219.42	195.9	114.62	224.69	388.16	69.26	162.32	181.5	280.13	279.13	256.02	175.5	326.48	235.21	308.64	280.38	166.77	58.04	27.41	161.43	108.17	340.15	319.64	206.47
472	423.49	241.63	190.74	393.98	193.46	221.28	79.66	253.71	195.85	336.1	169.48	227.8	162.33	445.97	341.45	145.21	216.36	124.02	191.49	29.57	652.83	161.79	289.52	200.98	157.1	260.57	229.97	133.6	276.82	391.83	78.19	158.36	188.41	254.68	323.31	285.51	207.71	379.32	282.45	316.88	273.37	176.59	53.75	27.16	148.47	130.33	404.07	362.77	259.45
473	494.17	280.98	222.29	435.32	195.76	215.9	95.44	253.62	199.37	367.92	191.41	250.38	185.45	509.52	372.3	168.62	211.94	132.57	198.71	44.03	629	185.32	335.22	234.68	172.6	298.26	268.51	158.65	317.04	386.77	85.47	163.6	194.05	245.06	363.2	318.67	237.12	419.75	332.61	318.23	264.72	180.24	58.43	27.68	136.77	131.68	487.52	409.37	306.15
474	375.32	287.7	224.34	405.31	175.28	209.99	107.29	249.27	196.96	328.43	207.27	253.03	203.96	418.9	359.15	182.54	215.86	136.82	195.68	49.86	486.12	203.26	354.23	251.18	186.55	310.48	274.13	176.17	313.08	343.28	92.47	151.28	176.17	246.37	359.74	264.93	249.28	394.95	346.61	278.56	250.15	182.44	60.85	28.87	133.07	152.31	438.36	414.57	327.56
475	599.48	332.64	258.23	500.06	193.39	221.38	113.34	265.58	212.77	409.86	227.72	264.03	222.59	593.81	396.75	205.37	221.93	150.3	218.13	42.49	634.08	222.46	408.73	285.69	197.49	357.78	313.49	195.02	369.76	393.66	102.73	166.12	216.24	223.66	426.83	369.12	282.92	464.44	393.18	320.15	257.23	198.44	53.13	29.04	134.54	162.86	583.08	472.69	372.79
476	705.02	388.34	293.62	505	177.43	204.02	127.64	264.73	211.39	448.46	262.39	310.75	251.11	641.06	427.31	234.4	231.02	149.05	211.49	48.32	421.84	251.91	474.74	323.22	219.54	411.9	364.16	221.86	428.92	308.44	112.62	172.25	206.68	201.18	470.66	398.64	323.3	490.9	454.76	270.24	233.02	201.62	60.35	32.26	110.23	163.77	674.22	504.46	432.7
477	159.05	162.99	121.58	182.13	101.63	137.78	97.99	147.1	142.72	178.81	129.19	143.62	159.37	171.05	175	123.58	122.72	97.27	127.65	66.15	207.14	130.26	185.56	135.74	140.5	141.74	179.25	110.03	165.14	147.88	76.08	98.99	78.44	120.22	162.83	121.98	137.96	198.14	171.42	113.46	127.8	128.2	76.56	40.48	62.42	115.25	197.94	189.17	166.77
478	492.97	394.32	299.09	449.37	139.48	183.98	132.63	220.22	201.37	409.46	293.31	220.9	279.15	529.16	377.5	263.55	218.07	144.89	205.68	54.95	298.31	252.89	489.72	316.4	217.02	389.43	316.32	233.04	394.69	230.11	126.45	139.61	157.42	155.01	314.73	327.64	308.52	360.66	494.5	212.66	143.22	194.89	70.3	38.97	41.51	157.34	383.35	422.02	390.9
479	80.43	84.97	65.6	90.06	44.92	64.2	50.75	61.11	73.38	96.51	71.76	77.74	85.46	86.03	91.05	66.7	57.96	50.71	61.46	32.91	69.62	72.22	98.42	73.02	81.33	75.28	95.15	60.46	89.33	50.63	40.88	49.84	32.46	59.24	82.76	65.5	76.37	98.54	91.11	43.54	45.15	63.76	39.94	22.37	24.49	60.21	106.81	94.63	90.95
480	69.83	62.73	52.8	76.58	30.93	66.16	35.25	61.93	63.57	86.87	50.82	79.41	60.48	65.85	65.37	42.6	39.06	44.72	50.79	23.99	102.09	60.71	73.86	61.69	78.66	56.95	80.29	43.02	75.66	59.93	28.63	47.45	32.34	50.93	79.79	55.12	65.44	90.44	63	40.8	51.95	50.76	31.89	16.11	15.6	55.68	108.11	92.39	76.37
481	3.75	4.4	3.05	4.59	3.73	4.39	3.42	4.02	3.79	4.19	3.92	4.16	4.9	4.26	4.97	3.34	4.22	3.57	3.52	3.2	5.11	3.56	4.51	3.44	4.61	3.51	5.16	3.52	4.58	3.88	2.2	4.17	2.34	4.07	4.13	3.69	4	5.15	4.2	3.12	3.95	3.78	3.44	2.47	3.84	3.9	5.33	4.95	4.6
482	3.97	4.92	3.24	4.95	4.29	4.63	4.2	4.19	4.02	4.64	4.25	4.7	5.46	4.4	5.19	3.46	4.63	3.99	3.93	4.56	5.39	4.02	4.82	3.8	5.18	3.73	6.12	4	4.91	4.08	2.17	4.63	2.59	4.28	4.65	3.91	4.36	5.78	4.41	3.23	4.02	3.92	4.26	2.76	3.8	4.06	6.06	5.65	5.08
483	31.99	32.13	16.31	59.47	72.12	46.13	16.07	47.82	27.06	21.27	41.02	46.83	30.19	63.08	65.86	11.98	93.41	32.09	36.45	18.51	158.72	16.68	26.8	18.25	18.86	24.87	44.34	23.8	29.95	103.53	5.96	30.56	38.11	103.16	51.55	32.08	19.91	77.19	25.27	94.8	78.31	30.41	27.81	13.24	143.41	91.85	44.3	72.17	26.98
484	78.55	74.19	35.64	85.85	94.27	78.33	34.87	63.35	47.41	55.02	52.39	95.18	52.11	91.88	80.1	26.06	95.96	48.9	56.34	36.23	195.94	34.74	45.62	35.16	34	44.25	85.89	40.47	53.65	123.59	14.38	44.05	48.98	101.83	76.45	54.07	41.27	98.65	53.33	102.65	85.13	43.96	44.29	25.59	138.6	108.89	91.6	98.18	49.58
485	137.63	118.87	55.43	124.99	111.54	92.39	57.75	72.97	60.98	89.71	57.49	162.51	78.99	130.34	98.53	41.11	86.71	70.3	78.69	68.4	223.94	52.69	85.26	63.11	52.07	81.08	137.54	55.98	81.91	131.76	22.67	57.94	69	97.15	129.45	89.89	66.27	124.63	74.94	103.67	83.5	54.2	67.87	33.48	128.44	135.65	171.28	136.61	80.3
486	250.81	193.93	95.63	184.88	132.59	100.59	87.65	80.92	73.89	144.18	89.86	223.55	119.62	236.72	148.51	68.49	91.79	87.99	106.5	111.13	209.36	88.26	149.1	102.17	77.93	137.42	212.84	93.35	154.36	132.31	34.46	82.45	81.72	97.27	176.67	149.55	112.92	165.95	146.01	109.23	69.57	68.46	99.86	46.3	109.01	166.19	269.47	170.81	146.86
487	299.28	233.52	108.26	209.5	144.21	89.28	118.52	71.89	69.35	144.93	100.68	266.88	149.07	265.62	161.23	83.27	81.64	94.78	123.72	157.64	168.82	112.37	184.17	129.29	92.27	163.06	269.64	116.43	174.89	115.24	41	87.58	90.82	79.23	220.31	169.3	134.96	191.23	167.48	91.48	50.49	67.72	127.91	56.9	85.76	177.42	345.5	190.84	183.09
488	312.15	228.87	95.54	184.5	119.03	54.13	122.3	39.25	50.01	70.61	111.78	256.1	158.06	266.91	165.45	89.93	71.72	71.69	107.43	158.95	16.91	115.83	197.51	129.59	100.08	165.13	274.21	122.89	187.61	59.31	43.78	60.22	73.23	56.59	226.53	156.33	143.36	203.6	169.17	58.41	18.63	47.89	131.1	61.89	67.9	173.78	344.05	159.6	199.74
489	71.89	39.1	25.51	46.12	38.21	25.39	13.26	20.9	18.2	38.89	39.78	17.82	27.98	54.05	47.04	27.09	78.38	12.65	22.18	6.2	35.76	19.59	53.16	33.1	16.72	41.27	31	23.57	31.83	26.84	12.72	15.97	25.45	67.39	42.43	46.72	26.42	41.29	39.35	43.58	21.78	22.82	10.65	4.27	40.83	20.1	42.19	58.14	32.93
490	141.92	65.72	38.73	82.38	34.84	23.5	23.46	26.31	24.3	29.66	63.25	67.47	48.45	140.86	87.71	36.97	85.41	21.02	32.81	12.17	34.44	45.42	66.96	42.66	39.74	62.17	80.21	43.35	90.78	39.84	15.59	14.8	20.87	60.17	75.7	63.8	58.36	97.32	72.89	56.67	21.04	28.64	16.3	6.62	52.91	69.23	135.1	85.79	87.68
491	111.4	67.38	36.91	76.1	40.33	28.26	29.35	18.63	21.79	28.01	56.14	106.01	54.32	109.16	76.66	33.56	70.75	20.49	30.17	17.51	22.1	52.88	56.21	43.25	45.16	55.27	89.51	42.34	79.39	29.69	13.59	14.67	16.06	58.3	95.51	53.27	57.84	103.97	63.98	44.85	17.42	25.98	23.01	13.19	58.89	74.4	162.27	82.02	86.87
492	99.29	82.86	32.48	71.24	67.78	27.95	55.94	17.01	21.72	23.96	44.84	142.73	63.56	89.79	70.71	25.09	54.63	35.12	44.33	78.32	21.47	54.92	49.69	43.28	48.91	50.86	125.62	50.61	71.33	30.93	12.01	31.81	23.21	59.98	110.7	48.62	55.59	104.69	50.44	36.45	17.89	20.27	64.88	28.61	61.16	87.2	187.31	75.49	83.74
493	82.65	73.03	31.31	65.25	59.39	30.31	56.06	14.94	22.86	24.87	36.08	186.89	60.41	70.76	60.49	22	41.77	36.28	44.44	74.94	14.12	59.19	38.36	43.16	53.04	44.78	126.61	50.09	66.65	27.61	12.56	29.97	17.64	49.64	119.34	40.36	53.42	101.18	40.25	27.74	13.1	20.02	65.9	27.31	49.56	103.94	218.12	69.36	82.24
494	84.22	67.02	27.03	63.08	54.43	44.88	58.11	11.59	36.08	15.44	32.48	284.74	69.94	60.82	64.12	17.42	28.62	41.66	61.22	89.55	13.87	60.84	34.16	44.56	70.69	38.14	150.59	47.1	82.43	32.13	16.25	39.16	14.38	68.91	155.56	41.73	73.25	112.85	33.49	21.39	11.07	22.8	101.29	38.46	40.64	188.03	243.42	71.68	89.68
495	24.89	42.18	14.61	36.42	48.37	39.39	51.79	2.49	25.98	5.52	10.79	206.88	51	0.48	29.13	0.01	7.94	34.15	45.71	81.78	5.99	55.68	6.83	33.09	61.09	17.05	123.84	34.57	42.8	15.04	9.13	33.31	7.33	56.06	136.04	17.55	49.82	82.73	0.06	2.64	4.98	11.85	91.56	37.14	28.82	164.3	214.15	44.37	62.03
496	47.81	78.4	44.01	183.26	166.06	166.04	38.88	195.71	113.68	90.06	41.94	64	55.13	131.08	140.74	25.05	134	67.03	128.5	61.16	663.56	28.15	52.8	39.73	47.46	54.47	71.55	38.36	48.17	385.01	16.76	113.86	129.57	218.27	80.19	64.37	44.32	138.77	56.98	262.95	287.02	92	55.31	23.31	184.31	53.51	62.89	144.28	46.38
497	158.74	128.62	82.06	213.25	175.85	201.31	59.45	214.98	149.56	163.35	71.5	168.59	98.97	196.28	179.33	56.88	147.44	95.5	172.16	82.37	621.03	61.03	122.27	85.44	84.62	110.4	146.1	63.49	130.69	405.82	38.7	139.08	161.82	205.62	154.91	137.58	103.56	201.9	111.77	269.39	292.8	124.42	98.15	37.04	162.3	139.72	137.64	211.1	101.25
498	233.95	157.46	115.68	227.4	157.81	202.25	67.23	220.31	166.02	201.2	100.08	190.27	118.92	239.87	205.65	81.66	153.04	107.6	155.92	74.13	498.75	94.91	163.41	118.12	109.17	154.22	172.83	86.47	183.5	332.79	51.83	136.9	143.16	182.6	183.67	167.95	135.54	214.59	159.87	230.99	265.12	134.77	85.45	35.09	137.17	136.34	241.17	253.06	141.83
499	208.87	154.08	110.49	190.31	92.57	131.6	69.72	139.3	122.17	157.71	108.46	172.91	122.1	221.13	180.35	92.42	117.39	80.13	114.71	59.16	217.27	106.21	188.69	129.88	100.89	154.44	177.95	94.39	176.15	142.42	58.44	91.15	86.66	114.51	184.27	152.29	136.58	174.19	169.87	113.57	116.03	105.85	75.16	30.4	55.59	133.82	249.37	187.12	164.08
500	67.77	69.44	53.44	79.8	56.18	68.64	43.85	73.6	66.5	77.26	61.84	70.76	72.94	74.24	88.49	52.82	73.17	46.98	57.97	35	97	60.73	79.62	59.49	72.14	62.13	82.57	50.61	75.4	70.56	33.8	60.74	35.11	76.79	70.73	60.06	64.2	86.29	73.51	59.15	73.16	61.96	42.75	22.34	53.48	62.93	91.23	87.13	74.24
501	68.45	72.42	54.81	82.08	55.26	71.28	41.04	74.58	67.5	80.97	62.35	77.72	70.06	74.22	88.82	53.71	72.58	45.82	55.93	20.82	98.6	64.93	80.12	60.92	73.23	63.4	84.76	49.3	77.54	69.95	33.55	56.09	34.91	76.55	75.5	60.98	65.02	92.02	74.49	59.65	73.22	61.88	31.67	16.97	55.53	65.49	98.03	90.12	76.96
502	91.65	90.02	64.92	136.11	98.29	114.43	60.19	160.68	98.87	93.17	72.14	110.92	90.14	115.25	129.02	62.76	112.87	63.49	103.67	50.04	305.16	78.2	95.24	74.67	87.63	77.22	115.75	63.43	96.49	211.92	38.09	96.04	84.2	117.17	121.11	75.78	81.29	161.18	89.64	145.18	194.34	97.08	48.61	21.92	106.01	76.49	144.01	139.84	99.29
503	71.13	76.52	57.61	86.6	59.39	70.86	52.82	75.29	70.15	83.46	65.36	77.2	77.09	78.92	90.36	57.49	70.21	52.01	62.35	43.08	101.83	67.28	83.61	63.5	74.68	65.61	90.31	56.79	80.29	74.88	35.53	63.95	38.27	74.59	77.71	60.63	67.29	97.44	78.68	60.79	74.34	63.7	44.82	20.54	54.72	62.27	101.55	93.7	81.29
504	75.06	81.2	60.69	90.53	60.16	73.54	55.39	76.64	73.04	88.09	68.57	76.29	82.58	82.73	92.73	60.86	72.87	58.11	65.41	44.85	103.8	69.91	89.52	67.31	77.33	69.09	93.23	60.96	83.13	76.53	37.55	64.5	40.29	75.33	81.04	62.05	69.87	101.5	83.1	61.97	73.83	66.24	47.03	21.75	53.84	70.8	103.48	98.58	84.98
505	78.87	81.64	61.72	93.61	56.33	71.77	54.79	75.76	73.93	87.57	71.72	81.18	85.26	87.39	96.45	63.37	74.41	54	67.14	44.6	101.37	72.4	92.12	69.2	81.86	71.2	95.62	61.99	88.69	76.89	38.58	65.71	40.41	76.16	85.95	64.64	74.79	106.92	86.44	61.91	72.68	67.71	48.47	22.92	50.1	68.95	108.71	99.7	90.55
506	676.68	431.88	305.36	487.32	166.07	205.15	133.47	248.86	221.15	457.08	296.48	203.98	299.55	560.58	378.27	294.07	244.51	160.13	223.39	47.03	362.98	230.8	586.29	353.45	168.49	462.02	301.64	233.67	365.03	255.69	141.72	137.63	254.23	154.07	364	441.14	306.3	325.65	504.14	224.6	165.69	219	57.05	33.86	65.55	133.35	367.85	461.13	357.55
507	208.72	179.41	125.05	220.74	59.59	96.14	92.63	115.14	127.69	111.84	161.18	177.67	188.54	266.88	198.29	152.05	126.11	62.71	124.7	48.47	185.35	148.77	176.84	123.36	131.81	153.91	191.77	130.73	217.75	157.32	74.07	65.54	57.35	86.39	193.24	126.01	163.9	234.98	216.14	125.77	97.97	120.47	56.43	27.56	32.93	136.68	276.14	181.38	218.13
508	81.96	85.18	68.53	97.78	45.32	69.77	47.6	71.2	78.77	104.24	71.98	76.92	80.65	92.09	91.27	67.93	61.17	50.8	61.45	21.11	99.94	74.61	100.19	73.87	78.84	78.94	89.83	59.86	89.89	64.92	40.48	49.04	38.13	57.69	84.79	66.4	75.16	104.96	94.6	53.6	54.84	67.08	26.34	17.36	25.8	54.02	106.72	99.65	91.9
509	87.75	78.91	55.47	93.95	37.66	39.35	51.56	50.35	56.27	65.9	69.42	76.02	87.65	94.97	88.27	65.65	54.27	35.65	59.01	23.65	48.49	76.67	93.8	68.6	77.2	73.98	97.47	57.54	90.46	50.72	36	29.59	32.87	39.33	90.27	60.46	75.81	107.84	89.8	41.68	36.63	54.25	28.11	16.25	15.23	58.85	111.53	82.14	100.36
510	4.94	5.26	4	5.95	3.86	5.15	3.39	5.33	5.02	5.99	4.87	4.65	5.43	5.54	6.49	4.33	5.36	3.64	4.35	2.16	7.12	4.21	6.09	4.39	5.04	4.63	5.68	3.91	5.63	4.84	2.66	4.34	2.82	5.3	4.95	4.92	4.91	5.99	5.61	4.03	4.73	4.76	2.55	1.38	3.39	3.65	6.32	6.48	5.48
511	3.43	3.73	2.48	3.35	3.22	3.34	2.67	3.25	2.67	4.19	2.47	2.42	2.78	2.79	3.78	2.5	3	2.62	2.65	2.47	3.47	2.08	4.83	3.02	1.88	3.4	3.45	2.51	2.27	2.25	1.72	3.04	2.2	2.78	2.89	3.56	2.46	2.57	3.37	1.89	2.71	2.78	2.46	1.77	2.85	2.1	2.84	3.52	2.53
512	95.94	74.69	45.4	103.11	99.08	84.28	33.58	75.82	51.11	69.91	67.5	72.68	53.16	110.35	90.84	34.45	131.95	49.25	61.16	29.3	233.46	38.57	60.18	41.14	32.67	56.02	74.16	47.25	56.86	145.67	16.84	46.46	60.45	123.13	83.14	66.29	43.9	110.35	55.62	127.25	97.41	51.91	38.04	20.78	144.97	94.1	86.65	112.22	53.84
513	177.8	128.21	64.76	145.42	108.01	94.35	52.92	76.58	61.31	101.63	79.64	140.63	77.98	178.92	121.98	47.62	125.89	64.34	77.35	51.44	224.67	60.12	101.4	70.98	57.07	93.89	138.22	61.56	107.56	134.49	25.04	57.49	67.17	116.24	124.48	107.11	80.09	134.71	99.01	121.9	82.54	61.87	58.46	28.72	126.68	122.84	175.24	155.35	103.94
514	232.35	191.45	88.42	178.52	145.34	104.29	97.5	80.54	72	131.76	96.74	192	121.93	218.95	141.34	64.72	122.34	91.14	110.78	134.57	225.76	81.15	143.56	99.39	73.38	129.28	212.61	94.66	140.3	136.39	34.05	83.56	85.92	108.44	166	139.59	105.5	153.96	134.27	114.63	69.73	70.05	111.94	50.32	105.42	145.7	244.51	189.1	135.05
515	311.05	238.88	113.53	207.01	162.94	90.99	115.19	70.75	70.74	170.02	117.73	261.42	148.45	266.44	174.39	81.95	122.29	98.98	118.82	153.53	137.82	109.77	189.94	130.57	93.78	168.72	267.42	116.41	180.76	102.05	40.84	94	89.34	113.82	227.63	182.25	139.66	203.21	175.06	101.5	49.71	69.39	127.16	56.6	98.18	173.34	338.95	215.62	182.53
516	388.37	289.81	130.91	232.12	178.5	78.51	145.61	61.65	70.6	161.47	142.71	289.38	185.6	332.91	207.15	105.88	121.7	104.38	134.9	201.05	63.91	131.21	232.31	155.52	109.48	202.39	330.88	145.74	227.86	82.77	50.15	100.36	91.67	102.38	257.73	209.82	168.99	234.4	216.18	91.57	33.76	71.01	158.59	66.18	80.98	190.92	403.67	232.68	230.36
517	418.76	285.44	115.76	241.7	153.67	61.76	148.47	48.53	62.14	77.22	148.83	373.86	194.56	364.11	221.47	101.31	112.4	84.22	138.45	197.08	33.57	150.84	232.13	150.56	127.67	208.23	363.32	150.87	256.83	81.91	47.1	75.97	87.39	83.04	314.52	201.94	190.79	283.51	210.95	86.31	25.99	58.7	163.14	66.37	70.39	235.82	495.28	207.44	268.44
518	217.37	160.44	68.94	147.07	97.18	43.91	108.93	22.22	45.36	24.55	91.59	234.86	140.23	229.99	146.15	61.21	63.58	60.63	90.83	156.78	12.27	116.72	91.2	80.13	111.7	100.12	261.85	103.05	188.71	57	27.4	57.09	23.97	69.16	207.97	95.82	131.89	214.13	122.58	56.85	16.17	39.57	136.25	58.82	56.5	196.99	350.94	130.87	193.47
519	52.29	76.5	25.3	65.92	101.49	53.34	107.71	6.32	38.11	17.32	23.29	260.8	97.41	17.71	56.17	5.81	15.27	67.84	83.82	181.75	11.47	93.11	20.89	55.77	102.2	30.01	211.85	63.7	71.88	30.08	14.29	66.72	21.04	79.67	205.28	34.54	85.55	157.64	11.06	9.12	11.03	19.41	168.19	66.55	52.63	214.45	303.57	86.82	107.24
520	194.3	85.27	53.54	106.04	48.46	34.32	18.89	42.1	29.71	64.94	79.94	42.22	50.58	172.84	112.39	49.29	108.58	24.46	37.98	0.53	68.06	41.1	115.03	61.95	31.43	95.62	71.73	50.11	96.39	56.24	20.87	21.61	48.17	85.28	77.56	105.6	62.87	88.03	100.51	76.59	35.98	40.52	9.91	5.82	64.57	51.53	108.82	102.05	86.75
521	250.82	138.72	63.12	138.6	84.7	38.96	62.78	40.86	34.62	50.61	93.84	80.79	92.94	241.01	141.62	60.38	115.21	38.41	63.99	77.02	66.59	61.4	123.18	72.74	56.99	110.56	153.23	76.6	147.34	69.96	25.25	38.85	49.21	82.07	126.57	115.21	93.64	151.5	125.21	89.17	37.37	41.77	59.58	25.43	64.28	62.48	198.25	129.39	137.41
522	257.45	130.38	63.09	138.69	75.44	60.32	58.84	36.75	54.96	50.72	95.86	270.09	100.02	228.9	155.01	56.77	106.38	41.34	80.59	71	52.55	75.44	117.49	78.81	85.62	106.41	191.17	74.73	174.9	71.1	30.66	44.52	40.93	116.89	203.97	120.5	123.51	181.78	117.37	81.25	34.06	45.26	90.07	32.65	61.88	182.32	293.32	135	156.88
523	234.17	125.86	62.68	140.6	70.13	56.31	63.14	35.49	52.31	48.28	90.59	269.73	105.08	204.81	143.03	51.87	85.98	41.97	83.63	79.15	49.17	88.24	113.92	85.64	99.58	107.53	200.96	75.95	169.97	65.72	30.1	44.96	41.02	98.07	216.64	123.4	131.36	188.51	111.53	67.66	29.71	43.96	96.45	34	50.04	177.09	341.44	138.94	162.9
524	213.02	114.42	60.52	140.29	64.82	41.05	66.29	28.47	42.8	43.39	81.45	296.24	101.37	190.08	137.25	48.6	75.92	39.38	73.04	73.51	36.64	100.47	95.23	85.96	106.99	98.37	204.05	74.85	160.34	53.01	24.3	38.47	30.85	82.68	240.25	106.67	125.91	217.18	98.87	57.01	24.54	36.96	77.75	30.31	42.42	164.26	401.06	150.81	174.01
525	172.36	94.02	56.61	120.31	43.5	37.07	61.73	20.51	39.69	29.47	66.45	313.4	94.38	153.45	116.53	40.63	47.06	39.23	62.6	62.2	15.27	137.65	75.28	76.9	123.93	80.36	201.39	65.35	145.79	41.61	21.63	32.06	19.98	64.04	219.49	86.27	120.91	225.93	82.87	40.73	17.79	31.44	77.09	32.12	38	210.76	375.09	131.87	168.46
526	18.46	17.62	10.38	20.9	13.42	11.63	15.44	9.16	10.09	10.05	14.33	21.7	21.8	21.18	18.3	11.05	13.51	11.85	12.81	18.12	16.71	17.8	14.6	13.26	21.63	13.42	25.6	14.28	21.37	16.4	6.27	10.1	8.14	15.57	20.18	13.28	17.71	26.58	16.53	12.84	11.17	10.81	17.62	12.1	15.66	20.33	27.73	18.22	22.95
527	50.56	50.83	24.72	137.86	139.53	158.99	35.5	174.18	112.38	40.67	32.19	118.39	50.52	101.14	115.36	11.77	121.93	59.35	118.18	64.38	572.4	23.55	30.37	24.4	51.46	40.96	86.35	30.83	66.59	341.6	16.13	96.3	113.34	171.2	95.09	61.19	51.57	135.91	26.76	229.34	258.61	80.12	69.18	26.78	166.06	97.13	97.26	117.73	36.28
528	129.29	101.52	73.92	167.24	153.27	177.23	58.34	201.1	122.77	140.03	53.18	184.92	73.21	140	137.44	40.74	130.86	85.03	138.14	68.77	515	99.9	92.13	71.96	87.29	86.43	143.08	53.75	99.04	337.54	28.94	122.99	135.36	175.4	142.13	108.48	79.16	197.47	83.54	225.41	268.81	106.97	71.27	30.01	150.66	151.01	181.16	188.88	86.05
529	205.71	138.19	110.31	233.11	118.46	207.69	65.45	212.27	145.31	199.97	78.25	253.51	94.7	215.19	156.59	64.33	136.66	102.7	166.57	68.82	624.41	123.64	147.59	106.53	92.9	141.29	173.22	75.96	137.87	350.23	45.05	124.85	154.35	135.72	164.43	163.69	114.32	164.63	131.93	218.48	213.4	134.39	77.14	33.36	68.21	179.43	251.56	246.27	124.53
530	121.2	114.41	95.31	142.38	89.84	116.9	64.63	118.2	110.29	141.41	87.49	126.99	101.99	129.11	138.89	87.15	101.96	73.36	95.4	49	175.41	103.25	127.6	103.24	87.73	108.49	134.89	83.04	116.08	113.78	51.69	81.95	57.57	109.85	131.38	99.91	99.96	139.34	129.49	93.94	101.13	90.04	59.44	24.37	54.38	102.18	180.73	147.21	119.54
531	65.82	64.71	54.85	83.97	54.04	71.87	39.4	81.25	68.93	83.55	58.57	72.25	63.13	72.42	87.4	51.64	73.58	43.86	53.77	21.96	116.64	60.7	78.2	61.34	67.76	63.36	73.57	48.61	72.52	79.39	32.63	57.62	38.39	76.75	72.85	59.14	60.25	88.7	72.58	64.66	81.92	62.09	28.83	15.5	48.52	47.86	94.69	92.7	73.04
532	72.38	69.21	58.24	90.1	49.1	72.8	36.32	81.82	70.58	89.62	63.29	63.14	66.32	79.68	91.35	56.73	74.65	43.85	55.13	9.03	118.66	57.88	87.62	65.27	63.79	68.73	69.38	50.23	74.45	78.52	34.63	52.91	39.23	74.24	73.88	60.52	61.62	88.63	80	64.65	78	65.39	20.17	12.65	51.64	45.17	91.93	95	76.26
533	125.36	106.18	82.89	164.94	69.2	130.78	56.73	163.62	102.66	121.54	82.51	84.68	96.98	152.49	119.13	83.18	110.08	64.65	110.45	36.82	362.57	74.63	123.59	96.51	77.06	95.75	102.77	73.55	104.38	215.18	46.47	84.27	89.61	87.62	105.24	85.83	82.29	122.1	116.89	138.88	159.81	106.27	36.21	17.91	50.18	52.26	140.49	169.8	107.01
534	80.74	82.08	62.31	97.42	60.71	77.1	47.99	84.13	77.43	90.02	70.2	79.78	81.44	89.69	97.78	61.89	76.56	50.05	68.36	28.84	119.35	68.91	93.34	69.86	75.84	73.5	91.83	58.85	86.68	85.55	38	62.65	42.25	77.71	85.28	64.93	72.4	103.5	86.65	68.01	81.99	69.24	37.74	18.09	50.23	62.7	109.38	99.93	88.39
535	102.59	96.45	72.55	114.47	65.86	83.98	56.86	90.87	85.41	106.21	81.08	90.79	92.68	111.59	113.26	72.39	87.41	56.99	76.86	40.91	133.33	74.93	110.07	81.06	80.78	86.49	103.11	69.03	101.03	95.6	43.4	69.56	49.19	89.23	99.94	76.96	82.62	120.53	103.87	77.99	85.87	78.39	47.44	21.58	58.72	69.85	128.63	117.77	102.06
536	123.24	110.65	80.26	128.89	66.37	84.85	60.34	92.03	89.8	108.25	87.41	118.24	102.74	133.28	123.18	79.02	85.43	57.82	83.64	39.16	138.63	87.65	120.4	89.2	88.11	97.33	126.06	76.84	117.68	99.05	45.99	66.73	50.94	86	119.67	85.51	93.08	133.77	115.7	78.84	82.46	79.96	45.1	22.07	45.31	91.7	165.78	126.99	119.12
537	171.2	167.28	163.93	227.28	123.62	205.14	60.34	216.87	180.48	389.29	104.17	141.27	116.51	204.25	166.9	111.41	124.89	135.2	145.58	33.96	488.4	109.28	164.34	129.54	107.02	145.19	134.22	88.53	162.96	260.06	66.33	164.53	107.89	147.08	137.74	151.61	125.27	160.37	197.65	180.77	189.33	170.2	49.84	21.39	55.04	101.93	174.19	236.01	132.5
538	321.35	236	197.68	266.79	103.6	168.1	94.61	162.79	169.64	331.32	166.14	191.88	169.5	276.8	227.81	173.79	134.69	125.47	142.36	35.72	229.35	151.29	351.66	235.7	120.88	263.69	201.42	145.04	210.08	121.63	102.74	88.54	126.67	99.95	218.54	228.2	178.64	189.09	276.53	100.31	86.02	143.78	49.07	34.07	34.17	118.63	263.83	297.14	207.32
539	63.02	67.15	45.81	78.17	38.31	71.38	33.64	67	70.93	57.41	54.97	39.45	63.96	86.42	72.26	50.47	58.56	36.08	51.16	19.74	132.63	42.15	61.58	39.5	40.78	55.96	60.9	43.22	72.42	79.71	30.12	32.44	31.88	41.36	47.81	46.56	53.81	65.96	72.24	60.54	56.52	57.16	22.32	16.19	22.73	36.73	60.77	70.79	61.77
540	131.79	107.68	82.85	130.17	40.08	60.97	48.21	70.97	72.19	116.49	89.79	94.94	96.01	141.29	112.32	87.05	64.87	46.74	75.57	11.85	115.95	80.83	133.79	92.38	82.44	101.75	105.88	71.25	114.09	81.09	46.26	43.5	46.07	54.08	114.31	88.02	93.68	129.08	126.59	64.77	50.46	73.56	19.74	12.63	10.34	57.24	148.27	123.39	118.16
541	0	0	0	0	0	0	0	0	0	0	0	0	0	0	0	0	0	0	0	0	0	0	0	0	0	0	0	0	0	0	0	0	0	0	0	0	0	0	0	0	0	0	0	0	0	0	0	0	0
542	44.85	37.73	33.95	79.3	90.93	85.36	19.93	68.23	43.87	61.01	69.5	46.38	38.62	68.03	67.56	25.05	202.02	44.65	54.66	18.62	242.43	24.32	34.98	27.69	21.07	30.87	45.35	38.71	29.76	130.54	13.17	41	47.95	171.82	49.32	45.48	24.67	61.92	47.36	138.44	81.5	52.88	34.28	12.45	142.38	89.03	44.03	105.04	26.05
543	155.11	113.35	60.75	136.94	119.05	110.66	44.97	80.82	59.35	113.06	89.97	103.56	63.87	151.1	108.99	43.75	210.86	61.2	73.67	37.32	249.65	47.79	104.07	67.77	43.67	90.48	105.76	58.74	81.38	137.45	25.5	56.64	76.53	172.42	98.87	109.27	67	108.98	89.12	151.25	83.01	68.84	51.83	24.21	139.59	102	119.26	152.45	77.86
544	246.88	212.7	90.41	186.12	194.59	116.26	110.25	88.19	72.1	137.51	115.37	164.64	133.35	234.96	154.09	66.8	208.96	97.18	123.55	165.5	248.32	75.81	151.82	99.68	69.88	135.11	232.32	107.16	141.93	153.19	34.11	97	96.28	172.32	159.04	148.3	103.72	156.07	139.85	159.36	83.16	76.79	130.81	51.87	127.83	127.48	227	195.64	133.6
545	350.89	262.95	124.08	220.81	194.59	102.76	121.36	77.13	73.42	184.83	145.34	236.3	157.34	304.82	199.49	93.03	209.38	103.39	125.36	166.5	134.48	109.34	213.54	137.74	91.33	187.99	277.18	132.65	197.39	106.97	44.8	103.76	98.57	175.37	220.38	206.03	145.29	201.89	199.32	140.76	55.57	78.91	137.31	56.48	114.33	166.21	326.08	221.28	191.5
546	389.63	276.99	132.68	241.38	196	99.38	135.87	73.15	75.64	175.78	155.2	297.04	179.45	333.99	218.13	103.21	202.51	103.13	135.76	183.08	111.21	131.15	229.06	156.1	113.18	201.6	317.02	147.46	225.55	104.95	49.5	104.41	100.25	173.06	269.45	217.65	167.17	246.4	213.96	137.21	50.78	79.06	151.66	61.47	105.93	192.91	409.45	245.3	227.02
547	443.13	290.99	128.67	255.77	179.54	86.73	136.98	66.17	68.19	120.36	170.78	341.53	186.19	370.66	233.36	110.14	208.05	87.14	140.57	178.2	78.55	141.26	266.36	168.17	117.62	226.17	340.89	156.05	245.42	101.05	52.21	82.95	110.23	162.11	306.98	230.26	184.95	265.54	227.14	133.55	43.68	70.48	152.99	60.71	98.3	212.58	455.02	237.89	252.85
548	505.75	313.8	137.49	284.53	181.64	92.95	154.09	62.67	85.43	93.26	191.99	494.51	220.65	440.3	278.1	120.78	212.7	89.33	165.09	203.31	55.37	174.67	272.4	177.06	156.04	242.92	415.95	176.93	318.34	110.56	58.46	89.5	98.97	180.86	380.44	245.66	232.63	337.5	252.43	142.82	41.72	78	192.1	71.59	93.38	312.16	588.86	249.19	317.35
549	456.1	285.9	123.86	272.33	160.74	89.17	150.6	49.41	85.12	55.16	178.62	554.79	219.5	433.93	274.56	104.78	192.68	83.74	159.87	205.54	54.44	183.36	196.34	149.25	175.64	196.26	435.1	167.01	337.65	110.15	48.89	85.66	56.87	177.32	402.61	197.61	237.67	378.16	224.96	137.18	35.44	71.86	201.3	71.19	79.66	345.66	665.39	253.17	334.85
550	334.61	224.59	97.73	219.66	148.84	87.8	141.03	35.45	79.71	47.17	137.26	610.89	187.27	308.63	220.49	73.5	157.63	79.89	143.61	200.28	38.06	175.84	132.7	127.22	172.99	145.07	403.37	141.01	276.24	87.79	39.2	84.17	37.13	179.94	397.05	146.51	207.23	345.58	157.25	106.55	31.14	60.25	202.14	70.25	74.03	359.03	660.7	222.17	288.18
551	193.49	136.69	60.98	152.32	121.05	84.58	121.08	24.1	69.55	40.79	86.17	652.93	142.29	132.59	143.39	34.85	116.46	70.92	120.93	170.07	34.76	159.17	74.3	107.43	165.53	90.03	336.43	102.79	180.06	61.22	30.16	74.21	32.49	174.07	394.44	100.71	166.04	292.89	67.26	62.01	25.6	45.97	187.46	64.42	62.32	362.72	626.08	187.34	215.36
552	120.17	90.46	45.72	118.92	95.47	72.41	105.77	13.38	58	29.42	61.8	604.92	111.14	61.3	103.71	16.11	91.84	60.97	98.19	150.11	21.07	145.98	44.33	93.11	154.43	62.01	280.75	82.65	134.06	43.29	22.38	63.9	22.89	152.23	358.96	69.03	140.36	261.06	33.46	41.92	18.62	34.45	167.67	58.63	48.74	329.35	566.57	164.52	181.15
553	83.76	79.7	44.39	102.13	92.67	62.82	102.59	10.18	52.83	25.27	54.86	603.27	101.87	34.2	77.4	11.67	89.12	61.13	92.3	154.74	16.81	142.7	37.84	83.77	133.81	58.61	261.62	82.68	108.66	34.98	19.84	62.3	22.47	137.19	310.11	52.01	115.77	206.84	24.21	33.34	10.78	30.78	166.17	55.11	41.75	332.03	522.84	137.09	155.03
554	31.16	53.01	34.93	42.55	91.59	64.78	81.04	1.82	47.09	0	36.09	620.57	66.04	0	24.96	0	101.47	51.54	74.41	152.07	1.02	111.14	12.22	44.5	71.64	39.7	205.99	76.77	56.68	21.92	15.68	59.32	11.64	147.42	149.48	40.11	50.54	37.42	0	32.76	0.77	24.86	167.52	51.7	43.75	360.87	376.21	29.52	70.89
555	124.95	75.55	74.71	117.95	98.94	97.78	61.61	50.24	77.36	80.58	67.78	644.91	70.07	68.72	93.68	32.91	138.35	55.35	91.19	78.71	115.82	140.56	91.74	94.56	91.62	101.61	195.74	92.52	85.55	85.83	32.98	67.58	58.91	212.7	210.46	115.74	81.53	93.78	53.46	87.06	51.32	54.82	124.75	40.79	76.92	371.39	430.3	95.12	106.09
556	272.49	151.44	115.17	201.74	89.73	77.81	74.42	67.47	76.3	92.34	117.96	420.37	117.4	253.14	176.86	83.8	138.41	50.58	94.63	58.34	105.06	169	170.06	135.06	119.69	173.03	226.55	122.85	176.41	98.58	43.52	57.87	66.85	153.05	219.33	166.54	132.31	182.88	156.14	108.79	55.91	70.05	89.14	36.9	68.39	239.28	475.82	150.35	204.27
557	307.37	172.53	124.09	226.4	90.95	69.22	79.34	70.56	72.53	93.5	130.71	318.53	123.91	298.54	202.74	94.7	146.15	48.72	91.19	52.47	102.62	181.93	182.61	143.17	126.2	185.23	232.19	134.12	204	100.81	43.48	53.65	68.22	150.89	220.01	176.62	143.86	220.73	180.82	117.77	58.87	68.97	69.56	29.33	69.58	216.41	425.6	172.78	235.89
558	273.28	177.15	124	224.43	83.56	60.53	86.26	67.14	72.49	86.29	139.98	240.75	134.94	306.1	208.93	103.21	139.31	48.54	90.46	57.46	81.48	190.66	179.04	141.19	131.78	175.07	228.86	131.58	213.02	98.98	44.4	51.76	58.55	134.55	214.15	163.95	152.42	243.67	195.94	115.03	54.67	69.98	67.72	27.54	63.23	194.38	361.6	176.77	241.77
559	282.06	145.42	109.69	208.29	80.83	55.29	76.84	58.5	64.26	79.98	113.84	284.17	111.99	269.23	204.66	78.7	118.63	43.87	78.32	46.4	73.65	183.19	157.74	139.08	129.25	157.97	220.88	116.27	190.7	82.82	35.9	53.91	55.66	146.1	235.83	152.8	136.95	240.17	156.2	101.18	60.3	57.48	59.99	23.6	73.06	202.93	427	174.78	226.75
560	347.84	170.86	124.53	255.28	154.23	50.11	90.21	88.86	82.47	60.63	127.6	386.12	126.31	332.97	268.68	86.16	141.71	40.48	84.61	50.21	78.84	231.62	166.33	158.55	168.99	182.48	282.35	139.05	240.34	163.84	34.5	68.92	73.96	226.48	350.21	167.98	167.36	419.46	179.85	183.37	164.8	54.23	60.25	21.31	173.1	242.44	596.82	208.03	294.5
561	245.14	133.3	75.1	248.9	131.31	135.82	73.07	184.36	107.34	45.81	103.49	172.71	124.81	295.01	223.1	67.02	158.76	54.08	147.76	55.89	490.48	132.44	108.8	96.67	144.15	111.3	212.19	85.68	206.89	368.36	28.19	91.57	121.94	181.48	264.81	116.28	148.95	358.8	134.5	262.6	270.45	96.78	61.98	23.72	152.78	132.43	364.63	233.56	216.17
562	158.13	93.87	85.49	270.22	112.36	216.52	74.5	221.84	150.27	148.67	66.65	325.24	99.3	189.84	178.02	42.02	144.48	93.23	184.08	57.42	761.21	146.82	78.12	110.65	148.32	99.97	205.37	68.93	144.83	432.73	29.32	116.76	152.13	172.28	338.25	116.6	144.3	328.99	86.32	264.49	260.23	129.3	76.54	27.47	86.04	177.4	453.78	309.19	183.37
563	206.99	118.22	107.31	285.11	102.68	200.08	77.19	208.05	146.85	202.1	76.24	305.44	107.31	220.06	184.98	59.35	125.78	100.07	174.92	50.45	675.57	152.95	115.31	132	151.58	126.75	210.46	81.55	168.23	375.69	37.51	117.66	146.35	140.31	335.09	142.03	157.15	328.37	122.5	228.37	219.37	128.92	62.55	25.98	57.13	150.21	455.06	328.9	202.68
564	264.81	139.72	128.38	233.1	88.42	113.97	78.05	116.89	120.75	244.55	92.75	322.94	111.54	197.34	187.68	78.31	86.87	84.13	97.69	32.35	189.27	173.3	166.99	166.57	161.78	157.64	219.57	93.04	187.06	113.7	47.79	94.43	80.66	122.17	365.46	166.74	173.49	339.76	156.65	95.32	99.36	87.18	47.55	17.49	37.69	147.47	510.23	284.96	233.43
565	22.99	26.44	19.73	29.68	20.72	28.63	17.02	29.85	27.34	31.09	22.7	24.54	28.48	26.18	28.76	19.54	26.96	20.14	23.18	13.4	43.95	21.48	28.63	22.38	27.47	22.37	30.9	19.37	28.26	29.59	12.59	22.93	14.84	22.2	25.46	21.04	23.75	32.2	26.46	22.2	27.88	24.7	15.82	8.56	18.13	20.9	31.8	33.56	27.19
566	24.5	17.15	9.78	24	21.01	17.48	16.15	19.5	11.57	16.91	10.5	26.06	18.49	27.52	20.16	5.6	18.44	16.34	15.31	22.08	36.62	17.2	19.28	13.11	25.54	16.06	26.28	11.55	17.92	26.77	3.91	24.55	15.43	25.17	24.76	21.86	18.25	28.16	10.35	19.24	27.5	11.93	20.47	9.73	22.35	19.18	34.7	30.04	19.83
567	83.15	73.05	57.99	82.56	62.48	79.33	34.81	85.04	68.52	100.85	49.51	89.66	47.74	73.98	81.87	47.57	69.46	47.52	58.64	22.3	133.69	45.47	94.43	63.69	38.1	72.74	69.36	46.07	55.9	80.8	32.43	58.02	50.56	75.06	73.01	69.99	50.43	66.12	73.46	64.87	76.63	60.59	28.71	13.3	45.83	52.8	91.68	89.33	55.26
568	83.6	82.4	67.34	97.4	57.7	82.44	42.06	91.7	80.14	98.26	67.43	71.49	69.29	92.51	97.08	65.68	78.53	47.4	68.03	17.54	134.41	61.59	100.09	70.5	52.92	77.65	79.08	56.99	74.66	90.6	40.59	62.38	45.11	75.1	81.47	68.86	65.59	90.17	92.54	71.99	84.53	74.42	29.72	16.08	47.03	60.84	102.12	100.12	77.95
569	103.31	93.71	77.15	120.6	67.3	89.54	46.97	102.62	89.4	117.13	78.83	81.56	78.35	117.14	115.13	71.71	99.01	54.13	76.33	20.5	180.49	73.31	111.69	79.84	65.45	90.22	92.29	64.94	90.83	114.37	42.3	65.33	55.45	98.81	100.09	81.74	73.71	113.96	105.62	94.31	95.78	80.48	27.05	13.19	48.42	60.46	126.53	122.61	92.15
570	145.23	112.59	92.77	143.53	80.91	92.29	51.36	109.81	97.31	143.64	87.73	121.93	87.66	143.2	134.08	82.83	98.94	58.42	81.81	17.79	173.79	86.58	141.98	101.07	77.44	114.23	109.36	73.73	110.45	122.79	48.06	71.84	67.61	105.53	137.01	105.32	90.46	154.33	128.04	104.2	108.51	84.92	26.8	13.98	54.67	70.58	168.65	148.57	113.98
571	220.83	141.09	117.92	242.33	62.26	177.17	57.31	197.44	156.94	171.25	114.18	149	118.32	256.93	178.8	103.11	128.68	82.23	140.27	11	490.42	111.48	177.6	123.44	101.4	156.46	144.52	92.78	176.24	269.85	60.77	77.14	116.16	88.35	172.48	139.59	134.19	188.61	172.37	176.28	171.35	137.11	22.54	12.91	32.72	83.9	242.09	231.45	168.62
572	259.69	181.29	166.02	222.71	76.33	134.98	65.52	135.22	143.86	290.2	125.47	186.37	134.79	230.88	181.39	137.22	92.5	104.86	104.6	18.55	204.04	134.14	227.85	180.44	119.88	180.61	163.88	109.91	183.21	109	75.18	91.66	76.38	108.7	192.98	168.25	146.91	193.2	225.44	96.08	80.86	129.48	31.06	17.09	26.37	94.16	287.21	292.2	183.43
573	88.7	96.21	63.16	104.48	45.06	72.12	49.62	77.42	65.25	75.33	73.26	64.77	82.72	108.82	89.53	66.93	58.38	41.59	66.65	10.62	128.26	70.04	102.4	65.7	65.21	79.88	88.48	59.09	87.69	93.36	34.7	38.02	43.96	38.87	78.38	65.7	70.69	100.75	95.57	64.69	69.12	64.49	19.98	22.64	24.46	45.73	99.03	90.17	93.27
574	3.12	3.36	2.61	3.78	2.86	3.39	2.36	3.71	3.48	3.7	3.01	3.39	3.43	3.38	4.29	2.53	3.48	2.57	3.01	2.11	5.01	2.64	4.17	2.73	2.68	3.17	3.67	2.7	3.2	3.35	1.65	3.44	2.01	3.57	3.41	2.98	2.98	3.94	3.43	2.72	3.61	3.15	2.08	1.11	3.03	3.08	4.14	4.1	3.32
575	72.82	36.91	20.3	43.27	11.35	9.22	13.89	10.99	10.79	10.76	25.98	45.8	28.8	73.79	44.63	19.43	19.16	10.75	15.34	9.04	8.43	25.52	31.68	23.02	23.92	31.15	52.55	21.35	51.88	15.03	7.12	5.73	6.82	14.9	52.04	29.57	34.9	62.32	39.69	19.1	9	12.06	12.73	6.97	25.63	30.23	86.87	38.64	52.01
576	2.63	3.15	1.95	2.83	2.98	3.15	2.45	2.71	2.21	3.05	2.08	2.27	2.58	2.46	3.25	2.14	2.67	2.26	2.25	2.49	3.17	1.88	3.37	2.36	1.87	2.42	3.18	2.18	2.17	2.25	1.47	2.83	1.64	2.73	2.44	2.74	2.17	2.56	2.73	1.88	2.6	2.44	2.45	1.85	2.8	2.16	2.76	3.07	2.34
577	88.88	78.8	49.68	112.85	114.62	114.86	29.68	91.24	62.92	113.08	76.05	62.64	49.26	104.86	101.96	35.69	201.17	61.42	69.83	25.49	296.75	32.45	65.04	45.48	28.77	60.29	64.94	47.82	49.92	156.38	19.15	60.19	67.42	196.83	66.51	82.46	41.53	76.14	61.2	156.29	100.1	67.87	38.62	17.71	144.24	85.34	67.47	135.11	40.76
578	220.05	172.92	87.01	184.54	163.95	125.32	79.02	100.13	76.68	154.06	104.89	141.42	102.51	210.77	154.14	60.69	204.76	86.64	108.33	104.73	298.85	67.3	143.95	95.93	61.12	127.23	174.15	86.06	121	167.98	31.8	88.85	100.03	193.9	141.01	148.95	95.51	136.23	127.96	166.35	98.15	79.89	90.78	40.25	128.59	108.67	184.4	193.6	115.06
579	317.25	236.28	116.01	209.57	194.62	112.22	111.03	87.01	78.97	187.07	132.22	212.78	144.16	267.83	192.26	86.54	202.29	100.22	124.42	153.8	181.52	95.34	202.97	133.07	86.21	173.16	246.3	119.71	172.52	128.03	44.36	105.8	104.97	194.93	202.29	195.08	130.54	184.96	179.08	148.62	74.82	81.48	128.91	52.06	120.18	146.82	279.16	219.74	164.39
580	403.88	272.56	141.23	258.13	187.21	105.92	118.81	88	83.08	194.51	162	266.05	170.83	357.63	238.5	111.3	212.23	99.62	133.77	146.85	157.6	129.93	245.7	161.03	111.4	213.63	291.89	143.18	232.23	127.17	51.74	102.95	106.2	191.11	260.97	230.45	170.9	251.25	228.76	157	67.34	87.82	126.35	51.21	113.64	175.87	389.09	259.9	229.64
581	494.43	315.83	159.83	295.82	201.7	118.67	137.28	91.81	100.97	206.76	185.1	399.01	204.88	416.06	279.36	130.15	215.12	106.85	164.84	173.97	133.57	150.76	298.44	193.49	139.93	254.47	358.77	164.89	286.86	134.23	65.71	116.15	124.28	216.3	337.54	278.77	216.28	295.22	266.42	161.82	67.72	96.86	166.99	63.57	106.08	262.13	479.44	284.9	274.84
582	552.87	331.64	160.62	321.15	183.71	104.05	150.07	85	96.46	148.7	205.11	445.63	225.58	470.77	304.37	142.03	215.83	94.91	172.42	178.74	98.93	177.44	329.4	209.51	158.01	277.57	398.74	182.66	324.24	129.6	70.39	96.36	127.34	191.31	384.5	286.72	243	339.1	286.53	156.8	58.13	92.43	173.51	66.66	92.35	280.31	559.47	286.91	323.45
583	604.92	352.16	166.09	349.9	183.65	106.45	155.43	85.22	101.14	125.09	221.87	523.59	240.5	537.43	335.64	147.03	226.04	91.16	182.99	186.25	101.12	198.97	331.78	211.67	175.96	292.82	445.31	196.64	374.19	143.45	69.47	93.82	122.41	196.37	432.28	299.38	271	391.55	306.7	170.4	59.25	93.44	182.32	67.95	87.44	321.69	659.1	291.82	370.04
584	596.92	328.52	163.9	351.04	178.52	112.05	151.18	81.91	106.86	110.72	218.61	625.49	241.26	536.69	367.58	143.55	236.06	85.64	179.83	176.46	78.06	217.5	304.01	208.54	204.49	283.99	463.75	197.48	399.27	134.67	69.03	94.57	102.62	263.74	474.47	301.5	290.16	422.08	299.2	175.22	60.11	94.71	188.79	67.24	98.07	371.16	758.59	294.34	395.18
585	535.85	286.81	147.61	325.77	145.48	97.96	139.4	67.91	102	71.08	197.28	646.46	229.04	512.37	351.44	128.56	197.03	73.17	164.97	160.04	70.37	222.97	230.93	181.12	216.6	233.7	457.33	182.46	400.25	131.19	58.94	83.03	60.94	243.35	472.26	247.16	281.89	448.99	267.41	162.47	56.27	84.93	177.9	60.94	84.4	375.92	803.05	287.71	397.71
586	500.53	258.65	143.3	317.59	137.74	93.76	136.14	61.48	97.11	67.92	187.97	696.64	214.87	467.49	343.95	115.46	194.6	68.71	153.87	144.17	50.36	241.18	209.51	181.18	227.86	222.21	453.14	176.67	381.83	113.88	53.54	76.74	53.24	252.7	511.59	230.41	279.53	479.9	245.22	149.9	52.48	78.81	165.45	55.39	75.94	381.92	867.28	296.38	403.28
587	322.68	169.17	98.81	231.83	121.53	77.59	127.5	43.3	77.76	57.76	118.31	704.57	160.62	259.92	255.54	62.18	126.45	66.03	128.15	149.82	46.24	212.13	135.97	152.05	204.48	151.15	378.76	132.46	257.11	80.61	37.67	77.12	45.14	237.18	480.19	162.12	215.68	403.96	137.4	95.35	45.72	54.72	161.88	52.37	64.07	357.56	791.79	247.35	308.39
588	258.01	104.97	86.33	212.53	94.08	69.77	96.81	43.1	76.78	51.88	95.74	697.31	127.59	199.36	232.83	47.1	107.34	49.81	100.06	86.36	44.99	212.22	102.01	140.39	203.72	127.26	319.9	111.02	222.73	87.62	31.33	61.03	38.02	232.56	492.34	131.68	197.92	431.15	102.04	98.68	67.89	47.47	122.31	41.41	80.65	350.59	798.47	236.13	287.73
589	184.11	91.34	88.43	203.2	80.09	79.82	78.33	73.14	79.07	104.04	85.03	392.43	112.13	163.1	182.67	50.75	98.51	60.93	89.85	51.37	159.18	189.16	93.64	128.43	178.75	114.89	232.24	91.29	166.35	114.73	29.67	65.27	51.49	167.28	350.97	114.88	159.08	336.7	102.28	99.11	82.83	65.12	74.64	30.51	63.4	199.8	579.14	223.39	233.1
590	154.41	91.09	87.06	190.87	79.97	72.32	72.16	69.42	71.66	111.81	78.43	260.89	95.86	127.49	164.74	52.94	83.37	53.49	73.98	29.69	145.84	160.84	103.75	136.5	155.57	95.07	186.5	82.62	132.79	98.42	28.04	57.31	45.34	156.83	308.71	94.13	140.28	310.3	99.69	92.01	82.05	53.17	44.67	17	77.02	139.16	441.55	221.72	205.18
591	237.39	127.68	97.83	224.99	83.43	68.89	87.22	72.68	72.89	128.02	100.11	296.4	119.02	174.55	176.52	71.9	91.44	55.83	92.55	39.14	124.42	167.84	160.15	166.72	159.11	149.86	217.62	104.03	158.04	96.57	38	55.58	76.98	121.6	369.35	140.45	162.85	323.74	125.33	83.59	73.13	59.67	54.71	22.78	57.12	132.38	503.14	237.86	238.85
592	355.2	182.29	112.59	226.01	84.84	60.57	67.55	79.8	69.36	114.27	132.78	131.14	130.43	343.97	214	102.97	112.89	49.28	88.8	42.64	111.68	124.55	205.46	131.97	123.8	182.42	197.88	105.41	231.85	116.05	44.84	56.94	81.59	93.12	189.18	190.79	156.29	236.54	204.16	121.14	77.27	68.91	48.23	21.62	59.18	93.59	285.62	183.41	222.8
593	127.09	117.06	79.81	138.7	89.21	60.16	72.25	74.67	70.9	101.03	100.62	97.09	118.36	144.51	141.92	89.47	116.81	51.43	82.76	56.75	104.94	96.18	127.61	90.17	94.99	104.53	129.89	84.66	122.75	100.33	46.36	72.86	54.37	109.48	110.32	96.55	97.94	139.45	129.51	94.28	84.48	74.76	57.68	24.5	70.07	81.59	139.81	122.7	126.34
594	271.08	187.24	122.72	237.31	84.3	66.71	70.15	98.29	85.47	105.59	163.77	161.22	149.64	289.6	220.08	125.84	156.59	44.44	104.61	29.21	145.77	145.3	207.81	135.71	119.46	180.34	184.26	125.89	209.4	152.05	52.7	71.06	83.99	127.53	211.25	169.08	162.11	243.69	224.76	146.02	106.71	83.23	40.54	18.54	79.35	120.5	273.74	185.45	217.21
595	422.41	205.68	123.04	350.52	113.56	151.97	72.19	210.37	120.51	84.71	150.32	201.61	152.03	472.66	278.49	115.92	189.74	51.97	181.14	31.82	616.17	147.32	225.48	145.33	134.68	206.15	235.61	124.13	274.57	427.9	47.48	93.67	172.7	143.62	279.49	204.01	183.32	359.1	233.95	307.23	259.18	120.22	38.86	18.49	109.59	121.64	419.72	268.57	273.76
596	264.21	154.57	117.51	342.86	93.33	174.58	72.72	201.83	156.35	116.27	124.63	270.95	145.48	336.94	222.68	104.81	159.84	73.71	172.03	29.86	699.11	153.26	165.57	127.94	125.62	175.81	198.89	109.77	210.78	395.45	47.86	83.25	152.13	126.4	293.47	154.96	167.5	315.84	182.61	264.48	229.62	128.36	38.42	17.38	83.59	142.26	411.53	280.98	225.86
597	332.24	176.6	150.26	340.5	79.42	164.82	74.17	183.5	149.69	202.98	127.59	257.94	139.28	386.86	235.38	108.8	130.43	89.51	156.31	27.26	590.43	179.61	177.46	151.2	150.51	190.37	230.13	116.7	255.43	321.31	51.08	90.59	122.08	107.29	279.99	183.47	183.94	314.12	217.68	222.66	171.66	129.59	38.06	15.19	39.08	144.87	460.05	307.37	264.43
598	69.57	63.79	52.36	86.1	39.98	69.3	38.05	78.27	70.37	78.87	55.09	64.96	67.55	78.73	78.55	52.84	56.09	42.86	57.53	18.65	124.54	60.12	76.16	58.51	66.26	61.78	73.37	45.77	77.44	83.88	32.94	46.49	38.3	53.61	74.26	55.78	63.92	91.34	74.53	60.13	72.77	61.39	27.01	13.15	25.6	51.31	91.06	87.07	76.22
599	20.31	20.22	19.02	30.2	16.84	26.79	11.94	32.37	26.85	31.72	19.99	22.95	22.27	24.52	29.7	18.26	24.47	16.32	18.9	2.46	49.75	21.9	24.73	20.76	25.7	20.63	24.23	15.62	26.68	30.98	11.27	23.21	14.1	25.75	24.19	20.02	21.52	32.76	24.82	23.9	33.57	23.41	4.82	2.98	16.58	14.09	31.45	34.24	25.99
600	61.3	43.06	33.15	61.28	52.32	32.9	18.18	46.85	31.56	46.66	38.14	37.09	35.68	64.82	78.18	31.26	62.33	20.44	31.67	5.34	72.33	30.24	52.84	37.36	36.72	42.92	40.13	30.05	47.58	64.13	15.44	42.18	30.59	90.33	56.19	46.05	36.35	79.02	49.96	66.11	68.56	31.03	9.6	4.88	56.36	19.05	62.95	56.59	47.67
601	95.04	55.8	56.7	107.76	55.35	78.79	22.02	90.28	73.08	109.58	45.06	85.42	47.01	102.68	101.93	39.03	69.25	44.37	49.71	4.05	184.28	52.13	62.41	57.19	55.83	65.21	62.8	37.05	83.53	109.2	22.55	59.91	45.54	101.13	101.48	69.68	62.84	116.25	77.55	90.22	96.73	60.94	13.11	4.58	46.53	34.43	143.92	110.73	80.25
602	86.77	78.82	69.29	107.71	47.15	77.19	32.73	93.48	73.05	105.36	68.75	62.67	64.64	97.59	96.7	62.27	75.48	43.76	59.17	2.96	145.95	69.43	103.44	75.76	65.72	80.77	72.86	55.25	84.25	93.3	34.85	51.65	45.58	69.3	84.28	66.74	70.78	107.56	96.56	73.39	83.53	63.54	10.19	5.89	33.8	36.56	102.69	110	90.52
603	162.59	99.97	81.02	138.63	57.8	78.42	40.93	99.2	82.34	122.7	77.49	84.43	74.53	161.62	131.32	70.55	76.29	49.09	67.82	9.12	152.82	71.54	129.68	92.85	76.02	106.28	98.83	63.8	120.6	105.87	39.14	57.41	57.52	80.69	122.9	97.16	90.7	148.07	119.92	88.46	96.98	69.72	15.44	8.59	42.66	37.3	169.25	138.17	120.84
604	160.85	113.31	96.3	163.01	59.32	92.89	44.87	112.04	97.01	165.85	84.75	82.83	86.52	165.72	127.43	84.36	74.91	59.34	83.9	6.08	225.86	80.22	147.38	105.1	74.95	120.06	98.25	69.8	116.94	133.08	46.81	62.67	72.2	65.48	130.44	111.13	95.95	147.72	137.11	99.91	96.35	87.52	12.13	8.3	25.3	38.17	159.53	159.17	121.02
605	3.49	3.74	3.04	4.06	2.74	3.46	2.62	3.76	3.71	4.69	3.28	3.12	3.82	3.69	4.52	3.29	2.95	3.08	3.22	2.08	4.55	3.05	4.71	3.28	3.5	3.44	4.03	2.9	3.73	3.1	2.1	3.69	2.08	3.34	3.35	3.58	3.35	3.92	4.05	2.45	3.37	3.32	2.12	1.05	1.7	2.65	4.07	4.35	3.66
606	0	0	0	0	0	0	0	0	0	0	0	0	0	0	0	0	0	0	0	0	0	0	0	0	0	0	0	0	0	0	0	0	0	0	0	0	0	0	0	0	0	0	0	0	0	0	0	0	0
607	25.06	29.18	21.15	26.9	16.25	30.61	12.53	30.22	27.67	34.22	22.22	11.36	22.94	28.6	26.88	22.82	23.75	19.01	20.94	3.35	46.06	12.67	33.07	18.97	10.34	24.49	18.56	18.13	20.96	25.99	14.04	16.37	15.19	17.41	21.21	21.46	17.22	16.66	30.31	20.28	21.85	27.38	6.46	8.7	19.12	14.31	21.83	27.26	17.68
608	7.16	6.05	7.89	14.81	11.7	13.18	1.51	14.19	10.08	22.3	4.92	5.72	4.24	11.09	13.76	3.67	13.39	7.84	7.44	0	37.07	6.26	6.05	5.79	6.83	7.03	6.25	4.01	7.61	18.04	2.18	11.03	7.02	20.86	6.64	10.21	6.86	9.39	8.22	16.1	15.36	8.97	1.75	0.83	10.27	2.85	6.47	13.51	7.06
609	95.83	67.51	34.43	66.09	24.03	17.03	24.93	16.39	14.61	29.59	40.05	56.31	41.81	101.41	57.35	32.06	25.62	14.62	28.02	16.75	10.92	36.69	78.85	44.41	27.62	64.83	66.88	36.31	62.96	19.78	14.77	12.5	26.03	10.43	61.9	56.6	46.9	58.58	64.53	21.67	6.62	17.21	24.53	15.53	17.87	32.44	87.66	45.67	66.62
610	0	0	0	0	0	0	0	0	0	0	0	0	0	0	0	0	0	0	0	0	0	0	0	0	0	0	0	0	0	0	0	0	0	0	0	0	0	0	0	0	0	0	0	0	0	0	0	0	0
611	42.13	50.19	37.86	99.3	108.8	115.3	20.47	89.26	61.81	104.22	52.04	39.96	28.43	78.73	97.48	17.35	174.59	58.05	59.36	22.65	326.85	19.58	33.19	28.42	26.05	36.65	41.53	29.25	33.74	166.5	12.92	63.04	60.8	205.08	44.31	62.52	29.49	75.18	39.31	158.26	111.4	63.97	35.17	16.7	146.19	71.71	34.03	120.88	24.2
612	156.89	139.75	74.97	158.59	157.35	129.92	59.39	107.55	79.58	154.81	81.87	107.47	82.25	163.37	139.58	47.54	180.51	84.41	102.55	80.95	349.67	46.15	107.86	72.59	45.77	96.47	131.07	67.13	86.19	187.95	26.85	90.78	93.5	205.79	105.65	126.28	68.71	108.91	99.2	169.93	116.31	78.52	75.05	31.84	136.44	102.95	120.22	175.06	72.72
613	282.74	215.1	108.7	198.46	188.38	111.3	97.26	92.45	76.88	190.65	114.71	175.07	125.36	237.81	187.84	77.14	180.51	95.34	116.26	131.17	211.91	82.67	192.22	124.88	71.99	162.46	212.33	104.18	143.81	133.26	40.81	103.98	107.36	204.21	179.03	190.24	114.24	161.06	162.17	145.56	83.21	78.62	108.71	43.06	121.43	123.45	232.34	207.89	139.59
614	386.33	254.38	136.62	246.66	208.31	130.36	114.89	101.41	98.35	206.54	150.35	293.26	162.63	329.94	263.62	103.6	213.06	104.7	144.07	154.28	196.29	114.48	235.79	154.03	110.66	201.95	280.07	134.94	223.69	148.68	53.66	122.87	111.59	272.69	250.88	237.65	166.19	228.95	215.35	173.11	92.05	94.99	146.69	55.64	133.93	201.12	349.93	244.54	205.5
615	433.66	276.95	148.85	273.28	204.72	122.88	123.4	100.5	95.63	217.36	161.19	362.74	181.15	359.41	273.21	116.88	198.65	101.41	155.3	151.45	174.58	139.69	276.39	184.71	132.69	227.65	314.12	147.5	243.97	143.2	60.67	121.59	126.91	266.36	308.37	266.31	186.06	260.22	235.14	161.28	85.49	95.61	148.91	58.78	124.57	234.99	425.85	264.24	235.8
616	612.64	353.01	176.55	350.64	209.39	124.12	141.95	105.98	110.01	185.69	220.59	470.92	231.17	528.36	364.18	155.06	240.03	97.53	184.7	168.87	136.38	176.92	367.93	223.92	167.16	309.46	409.58	190.62	358.59	157.06	76.84	113.06	144.71	274.66	393.71	342.41	260.92	345.45	316.14	191.55	82.15	104.19	173.29	62.27	118.66	306.76	565.45	300.35	335.79
617	694.59	378.2	196.89	401.69	197.92	127.05	153.57	114.24	120.89	177.96	243.75	567.9	256.04	597.54	403.85	175.64	239.42	96.1	202.84	164.18	144.27	213.69	409.82	256.19	196.15	347.66	458.2	211.9	410.13	172.42	86.54	107.56	157.46	267.38	476.05	375.06	304.84	417.42	356.44	197.53	85.03	112.16	177.55	65.19	105.79	347.57	696.46	340.46	398.21
618	708	375.76	197.33	411.6	179.32	117.5	152.24	105.58	119.3	157.49	249.5	599.8	259.96	622.81	416.18	177.04	231.42	88.09	196.01	149.79	116.82	236.09	394.83	251.48	213.47	349.28	473.02	215.3	437.7	163.72	84.1	97.19	142.01	248.97	508.95	368.17	321.05	462.76	363.18	192.93	77.51	110.31	166.05	62.72	92.76	357.39	772.12	338.71	433.64
619	660.83	336.64	189.86	403.22	150.37	99.78	138.55	101.2	110.77	154.5	232.06	567.44	240.79	592.75	409.16	166.92	199.65	78.12	175.64	116.2	113.67	243.06	359.35	242.41	218.09	327.03	440.69	202.4	420.2	155.06	77.03	87.29	125.83	232.81	501.91	339.97	307.61	467.63	344.68	179.46	76.83	104.03	133.45	52.75	81.37	318.03	786.76	330.29	430.18
620	476.98	254.06	152.25	317.56	120.17	88.22	122.26	82.76	103.18	112.73	183.8	493.45	205.31	458.26	319.89	133.58	155.79	71.54	144.79	112.03	105.64	213.41	239.39	183.91	200.04	234.21	372.22	166.79	350.36	140.1	60.41	78.7	75.23	175.85	411.13	234.98	254.08	410.21	264.19	150.15	74.84	89.72	125.44	47.44	70.56	278.79	680.48	279.82	360.25
621	569.02	283.48	172.6	364.96	130.23	86.1	134.76	88.82	116.47	101.96	209.31	584.85	234.8	551.24	375.87	151.12	159.81	68.12	165.04	120.11	98.45	266.62	267.97	205.59	241.49	265.14	446.55	188.74	426.43	167.53	67.91	86.49	78.3	187.55	505.32	264.58	302.28	534.2	304.15	179.51	95.76	94.74	140.17	50	73.89	363.08	831.62	320.68	434.01
622	413.15	216.26	153.27	321.65	76.29	79.1	106.09	83.65	107.71	103.39	181.4	381.68	197.86	445.77	308.89	133.82	136.79	57.95	134.8	68.82	97.05	249.67	225.49	185.06	229.2	225.47	347.65	161.54	353.88	142.07	61.59	71.68	65.82	154.31	422.4	220.04	267.34	455.51	258.41	143.15	86.45	90.76	104.6	40.63	60.58	287.85	653.28	285.82	382.75
623	63.33	62.57	44.64	75.24	55.92	53.65	48.13	56.85	52.47	62.81	55.21	75.9	73.85	66.7	80.58	44.86	63.7	42.34	52.85	45.6	71.31	63.46	64.72	56.28	77.56	53.71	88.8	47.96	74.57	58.34	27.05	49.32	30.94	72.48	73.15	54.15	63.55	88.34	64.45	49.93	57.16	50.57	49.04	23.62	47.4	59.77	98.3	80.3	77.63
624	64.25	57.01	45.23	77.68	46.33	52.62	41.39	54.93	52.81	64.24	53.13	78.41	69.94	66.5	80.6	46.73	60.08	40.63	47.8	27.35	70.48	66.52	63.82	57.29	76.95	52.85	82.67	45.07	75.17	55.61	28.42	41.61	27.97	72.74	77.74	50.89	63.16	94.08	64.92	48.38	55.14	49.93	35.66	15.52	49.62	65.26	102.58	82.95	80.34
625	147.56	104.06	77.09	129.87	70.41	62.42	49.32	67.46	62.05	123.23	75.98	124.8	88.58	126.52	118.2	64.66	77.95	51.29	63.75	25.69	101.24	90.19	118.28	92.11	94.41	99.07	117.75	62.7	109.92	77.85	33.9	58.67	52.93	98.17	131.32	106.85	93.09	142.11	108.03	72.74	69.53	58.99	34.79	16.46	58.28	89.42	170.44	140.48	118.86
626	65.78	66.75	47.65	80.41	56.46	56.39	50.27	55.7	55.84	67.53	55.07	86.22	72.74	65.49	83.54	47.16	60.08	43.45	54.01	37.91	70.58	70.71	69.71	61.46	82.02	56.2	93.62	48.31	76.84	58.09	28.15	50.99	30.68	74.24	86.22	53.09	66.87	104.51	64.83	48.93	59.82	48.76	42.02	19.12	47.78	67.48	112.64	89.09	84.51
627	137.77	104.58	64.57	133.04	95.08	61.61	58.6	72.86	57.84	96.3	74.75	103.84	84.98	105.85	123.51	60.42	101.88	45.96	73.1	42.88	116.05	81.06	146.05	99.63	84.77	111.93	110.98	63.45	84.78	92.99	35.15	68.12	86.32	129.49	141.34	113.97	85.6	135.09	98.55	86.01	91.29	52.15	43.68	19.05	71.04	58.35	137.69	113.42	103.04
628	161.21	101.63	83.11	173.85	95.02	67.09	50.61	96.55	75.61	118.15	89.53	147.54	94.26	165.96	158.37	73.98	112.89	42.19	77.44	9.12	191.64	106.31	139.21	108.84	106.59	117.86	122.85	74.26	127.38	152.38	37.3	65.28	79.17	138.08	188.57	108.07	105.22	227.94	123.18	135.31	134.99	65.78	18.54	10.71	89.42	69.7	234.48	161.23	146.57
629	253.17	157.64	114.83	294.98	89.77	138.4	66.81	191.89	121.73	126.32	130.83	167.36	144.25	294.88	197.66	116.65	159.88	53.6	163.19	11.29	588.69	136.64	193.14	135.45	121.34	165.86	158.59	105.31	179.34	381.16	53.56	89.08	158.53	128.13	225.26	155.93	141.68	265.2	189.89	256.79	230.17	127.46	18.85	11.27	80.82	85.42	286.53	236.12	200.9
630	444.45	257.67	181.58	459.45	76.36	194.03	80.85	256.2	178.67	149.11	219.37	219.89	210.69	549.38	314.99	175.08	212.3	79.27	222.37	13.66	807.26	194.13	290	186.53	156.31	280.5	248.91	173.89	340.7	500.39	68.36	79.63	196.13	98.97	307.61	237.67	243.59	366.2	330.42	338.56	253.64	165.27	18.97	12.78	59.2	110.76	461.24	353.23	339.81
631	128.99	104.61	88.38	158.54	54.11	85.37	63.16	99.41	106.04	137.04	92.22	129.5	119.35	136.57	134.1	92.06	83.38	61.33	79.28	17.05	144.29	114.22	123.64	109.24	110.02	107.76	130.68	76.51	139.25	98.41	51.87	49.61	50.79	70.78	154.13	86.39	119.43	187.4	134.57	77.64	81.84	90.41	24.74	12.19	25.83	73.8	191.84	166.77	157.02
632	23.21	25.69	18.74	29.6	18.46	26.02	17.97	27.81	24.95	27.94	21.67	24.67	27.41	26.28	27.69	19.56	22.69	17.98	22.62	13.73	43	22.24	28.38	21.31	26	22	29.72	18.42	26.92	29.52	12.25	17.58	15.47	22.12	25.66	20.8	23.2	32.98	26.03	21.73	24.77	22.83	15.05	7.61	12.49	20.25	31.84	31.03	27.09
633	22.73	24.47	16.95	24.16	11.63	8.24	15.99	9.07	12.67	20.92	20.55	24.26	26.28	23.26	22.68	19.12	13.17	11.38	16.98	11.61	4.68	22.72	27.46	21.17	25.97	19.48	30.02	17.83	24.11	9.61	10.11	12.88	8.4	14.18	25.85	16.76	21.47	32.39	24.53	8.88	6.74	14.05	12.79	6.42	3.7	17.81	33.81	23.11	28.2
634	0.07	0.66	0.75	1.06	1.99	3.39	0.32	2.97	2.13	2.56	0.4	0.38	0.54	0.4	1.58	0.41	2.12	1.74	0.83	0	5.48	0.15	0.15	0.41	0.4	0.37	0.25	0.29	0.66	2.54	0.48	2.1	0.81	2.69	0.15	1.16	0.52	0.5	0.69	2.06	3.24	2.08	0.53	0.8	3.55	1.16	0	1.96	0
635	8.53	10.27	11.93	13.92	18.28	15.67	8.99	14.99	13.63	37.09	15.67	22.59	20.63	8.92	14.76	12.88	19.07	23.22	13.72	7.4	31.67	15.37	7.34	9.15	9.64	6.64	21.49	14.86	9.4	17.58	6.28	15.68	5.78	26.97	15.13	13.58	8.7	16.78	10.2	13.56	12.8	16.04	13.45	6.85	67.52	57.58	18.79	20.43	8.18
636	69.88	64.84	24.65	44.22	33.22	21.41	29.17	12.02	11.84	26.19	28.03	73.48	42.79	61.16	39.3	22.47	18.4	27.78	25.66	28.37	5.08	27.02	57.29	33.86	25.97	45.91	70.11	30.9	43.76	11.05	12.28	12.71	21.39	14	53.11	42.53	33.5	41.92	42.52	11.42	3.75	12.77	30.75	20.35	42.5	74.99	74.22	32.54	45.21
637	7.52	15.93	16	81.64	85.51	109.52	9.35	105.72	63.48	25.3	37.6	32.37	21.68	58.08	93.82	6.46	152.23	37.9	59.18	11.43	372.12	10.6	5.45	7.93	18.2	16.89	14.96	19.78	20	193.22	6.96	47.64	59.37	193.27	31.85	30.94	15.69	56.52	16.24	161.05	137.15	58.08	18.58	8.18	134.65	48.17	21.57	92.31	8.15
638	91.26	120.52	63.08	162.67	184.77	153.84	64.38	134.99	88.15	153.95	63.05	78.71	72.69	134.85	145.17	33.42	185.28	88.62	118.93	99.03	499.62	35.8	70.54	55.69	41.39	65.55	118.53	57	57.16	256.39	22.04	110.3	103.49	258.59	76.62	103.74	48.41	103.12	71.66	209.28	160.35	88.98	82.83	32.7	154.91	75.62	79.47	174.51	47.55
639	239.72	183.38	101.33	183.2	201.71	139.32	84.29	106.08	98.21	201.74	103.83	214.66	116.57	205.64	207.26	65.94	186.53	102.62	125.24	125.1	263.03	75.29	156.85	106.25	82.68	136.02	199.64	92.44	142.56	168.14	40.19	122.98	101.74	287.92	184.45	182.57	111.17	161.14	139.25	171.22	115	88.47	126.02	47.41	151.19	195.53	218.36	197.71	117.45
640	359.36	227.85	128.97	229.11	198.67	135.55	101.6	103.71	104.34	215.28	133.18	335.49	144.86	281.43	244.72	92.34	186.81	101.73	141.61	138.84	208.15	104.48	231.2	151.8	105.77	194.17	258.44	120.19	197.79	150.83	54.67	122.51	121.72	275.73	255.26	243.98	159.03	203.76	191.9	160.54	97.62	92.28	142.49	53.49	129.93	228.09	331.24	235.2	176.77
641	466.91	278.27	165.07	294.41	206.06	139.94	114.03	114.82	116.09	262.55	164.87	411.89	173.98	375.05	289.91	119.49	195.6	108.81	160.18	134.81	204.23	142.36	301.84	199.3	133.48	254.57	308.64	147.64	252.96	158.13	67.27	130.1	140.79	274.84	333.55	300.6	203.54	267.31	252.43	173.04	97.19	104.86	144.47	52.79	118.57	250.51	447.06	289.62	240.11
642	557.62	317.92	185.73	341.8	197.74	134.93	124.99	116.9	119.16	250.84	197.34	528.44	206.18	461.21	329.85	143.89	206.71	102.51	180.8	135.02	196.96	205.86	352.42	227.22	177.08	293.52	380.73	169.45	320.24	172.44	76.44	127.92	151.9	268.21	392.64	340.22	242.77	346.51	296.71	184.26	96.7	111.04	153.92	56.38	106.84	346.8	548.96	314.59	308.14
643	683.95	358.68	209.19	406.85	180.47	130.77	136.19	123.2	125.97	212.37	235.03	576.72	236.09	583.56	394.63	174.7	223.96	93.08	191.91	125.22	180.02	241.3	420.23	262.9	200.83	353.97	429.49	200.32	394.78	183.27	87.48	109.23	166.62	243.31	461.1	380.02	295.56	421.52	358.58	201.56	98.88	115.34	145.76	55.07	99.3	364.24	676.21	354.99	388.01
644	751.96	385.37	225.05	447.69	165.65	116.93	140.61	128.31	127.36	207.62	257.98	557.86	251.15	660.96	429.58	192.62	212.39	88.53	197.88	110.11	175.24	259.01	454.92	279.99	212.48	388.87	453.44	218.66	438.56	190.32	92.27	102.35	172.72	222.07	490.48	406.76	322.42	459.13	399.38	205.33	97.78	120.05	130.22	51	90.22	350.71	735.98	362.3	436.69
645	670.11	337.6	205.58	414.99	127.76	103.72	127.57	115.94	124.94	172.44	240.02	523.89	241.49	624.48	399.91	182.67	187.99	77.99	175.91	85.38	153.86	261.91	375.25	245.68	220.72	337.95	425.58	201.8	433.65	180.08	82.25	82.21	129.13	180.66	468.23	343.45	310.19	472.18	368.48	189.66	90.14	115.85	109.3	44.71	70.79	321.93	742.63	339.59	434.48
646	637.09	326.65	201.33	409.7	142.86	94.8	129.58	123.65	126.05	160.95	231.91	500.08	239.44	604.11	397.4	181.34	175.82	74.93	171.25	83.68	150.02	264.03	361.41	243.41	221.99	329.52	418.39	201.53	422.87	194.5	81.51	85.08	129.15	176.89	472.26	325.09	302.02	501.39	357.86	201.39	118.29	111.97	102.1	42.42	87.96	297.81	742.78	330.09	430.82
647	629.92	316.53	198.12	407.61	121.03	82.98	134.46	109.86	120.7	138.15	226.43	519.9	244.12	619.3	392.74	173.66	156.2	71.78	166.97	98.73	130.61	280.53	320.51	229.37	239.19	307.49	443.68	201.41	446.93	181.42	74.54	85.09	99.71	160.71	486.45	302.15	311.52	528.74	349.95	185.07	104.98	105.18	110.81	43.16	67.2	319.34	822.05	340.57	455.9
648	19.3	22.51	16.29	24.31	19.97	21.46	17.89	21.39	20.08	23.04	20.14	23.1	25.31	21.35	27.4	16.97	21.62	17.41	18.65	18.1	26.25	19.81	24.02	18.95	25.42	18.68	27.67	18.45	23.74	20.91	10.95	23.21	12.61	24.8	21.85	18.85	20.56	27.29	22.05	16.86	22.67	19.2	18.52	10.79	20.34	20.21	28.45	26.53	24.09
649	226.61	176.51	112.74	207.11	54.08	48.23	65.74	86.6	78.56	96.13	155.89	84.78	172.77	265.14	190.29	146.24	122.86	38.5	94.47	20.03	90.72	119.47	203.41	121.19	102.42	170.01	144.14	114.39	194.87	114.74	58.42	43.12	67.19	73.62	147.15	143.36	147.17	186.07	222.04	106.88	75.57	87.58	23.38	16.01	39.96	67.9	174.5	150.02	194.43
650	23.15	24.68	18.67	28.44	20.01	21.93	18.79	23.35	22.63	26.39	22.92	27.02	28.11	24.94	30.68	19.08	24.09	16.88	20.74	17.44	27.93	23.89	27.85	22.15	30.09	21.75	31.25	19.75	28	22.54	11.81	24.65	13.25	26.67	27.03	21.49	24.36	33.3	25.49	18.71	24.76	21.43	18.18	9.4	17.22	20.35	35.49	30.45	29
651	97.36	78.91	63.82	113.89	56.93	60.12	39.42	72.69	63.68	116.18	66.86	72.5	78.13	103.48	105.04	62	75.44	46.76	58.1	11.97	132.96	67.5	89.37	72.79	75.84	75.7	83.97	50.73	94.02	91.37	32.16	52.6	45.88	82.8	98.04	75.06	75.79	123.92	94.77	76.65	76.44	62.65	15.39	10.63	52.09	51.89	113.87	120.81	94.84
652	195.62	124.1	85.72	155.34	57.04	52.93	52.92	64.91	64.26	130.59	88.7	146.83	102.27	167.14	133.15	78.11	72.95	45.71	66.6	21.48	84.91	96.98	145.15	107.5	95.83	119.32	131.94	73.06	136.17	76.14	38.02	56.38	59.62	75.66	169.82	122.02	110.89	175.95	135.05	70.14	62.26	61.36	26.67	14.84	39.76	79.99	225.84	151.4	148.44
653	74.71	72.57	52.25	87.35	40.41	53.1	52.37	53.31	59.39	75.78	55.55	86.48	78.93	75.06	74.91	53.75	45.67	44.61	56.83	37.7	73.53	76.14	78.46	67.03	78.72	62.81	96.83	51.01	82.51	54.96	31.63	38.16	31.73	43.69	90.36	53.61	71.65	105.98	74.6	38.89	42.73	51.73	39.65	18.7	20.11	64.7	117.85	91.3	91.66
654	3.25	3.77	2.8	4.1	3.2	3.86	3.1	3.57	3.37	3.79	3.42	3.93	4.29	3.59	4.3	2.92	3.66	3.18	3.11	2.85	4.53	3.33	4.04	3.2	4.3	3.17	4.64	3.15	4.04	3.41	2.07	3.69	2.08	3.48	3.83	3.31	3.58	4.66	3.62	2.66	3.49	3.34	3.04	2.19	3.22	3.49	5.05	4.5	4.16
655	23.52	22.16	17.76	28.64	13.84	18.06	12.76	22.99	20.16	23.2	19.39	23.8	19.7	25.77	29.55	19.03	20.08	11.26	17.29	3.8	28.93	17.46	27.02	20.34	13.16	21.27	22.77	16.94	20.01	21.27	10.82	19.06	11.95	19.75	28.16	18.89	20.84	32.7	25.65	17.99	22.94	18.88	4.94	4.04	13.18	13.75	34.64	28.28	26.64
656	3.17	3.74	2.6	4.12	3.49	3.91	3.12	3.38	3.31	3.74	3.35	4.28	4.33	3.4	4.44	2.79	3.61	3.19	2.99	2.69	3.97	3.51	3.8	3.27	4.74	2.99	4.91	3.02	4.19	3.2	1.81	3.59	1.94	3.92	4.28	3.2	3.76	5.26	3.46	2.61	3.49	3.15	3.1	2.16	3.25	3.43	5.62	4.58	4.46
657	24.43	23.3	18.83	32.37	15.7	21.1	14.73	26.25	24.4	26.42	23.37	27.37	27.8	28.22	32.52	20.54	25.51	14.12	19.48	5.25	35.48	22.87	27.39	22.34	27.64	22.15	27.41	18.74	30.42	27.27	11.9	18.99	13.56	25	30.52	19.46	24.6	40.57	27.04	21.91	27.54	21.65	6.38	4.43	14.3	18.07	39.84	34.06	31.77
658	65.19	59.27	42.55	71.92	23.4	31.93	29.52	47.23	43.62	50.9	50.62	39.08	57.44	78.94	63.14	50.42	42.96	22.5	41.26	5.31	68.23	44.2	69.48	44.69	37.77	55.91	52.09	40.49	60.3	53.5	26.19	19.57	27.88	24.26	52.41	45.63	47.82	66.06	71.12	41.41	39.78	44.39	6.89	6.54	13.36	27.87	65.25	57.09	63.29
659	0	0.16	0.58	0.82	1.59	2.26	0.08	2.46	1.78	2.24	0.31	0.34	0.35	0.29	1.57	0.21	1.85	1.4	0.64	0	4.22	0.15	0	0.15	0.37	0.33	0.12	0.17	0.6	2.01	0.32	2.07	0.64	2.64	0.16	0.93	0.42	0.55	0.54	1.79	2.91	1.72	0.47	0.4	3.35	0.92	0	1.35	0
660	44.06	43.17	21.88	32.63	35.07	28.35	15.07	17.05	14.16	42.24	29.98	40.32	26.25	35.73	26.73	15.82	42.92	25.17	18.43	14.64	37.57	16.17	35.97	24.74	17.64	26.42	39.87	19.53	23.54	21.07	8.8	19.47	16.82	38.37	28.91	32.16	18.83	25.59	29.02	24.4	15.57	20.85	21.54	13.1	72.24	55.28	37.01	55.79	22.06
661	137.01	95.82	36.87	77.28	50.03	31.9	40.86	18.48	20.91	29	48.19	114.69	58.67	121.44	74.8	32.31	41.69	33.38	39.22	42.77	23.2	42.47	73.94	46.26	36.81	66.28	108.85	45.07	81.79	29.93	14.94	20.45	27.98	34.27	89.72	66.42	57.59	82.14	68.81	32.73	12.17	23.92	44.01	22.66	69.59	101.6	142.91	66.53	80.53
662	31.84	56.59	13.58	31.75	54.91	29.05	53.31	5.16	15.4	11.35	12.12	154.64	47.85	17.71	25.82	5.81	7.97	40.3	36.61	88.82	11.26	35.64	14.6	24.45	37.77	18.82	104.61	34.12	33.5	15.99	6.81	31.63	13.25	30.49	86.44	19	33.55	61.17	11.06	6.54	5.76	11.04	77.75	35.68	58.47	112.13	139.35	36.42	44.42
663	18.36	51.08	6.17	11.58	68.4	21.64	54.86	5.36	6.18	6.94	16.74	33.71	42.15	15.63	13.97	4.61	24.4	39.43	33.96	110.08	11.06	6.62	11.56	8.41	10.78	10.13	73.1	29.18	13.77	14.28	4.09	36.37	14.89	20.87	15.88	13.43	12.02	11.84	9.53	9.07	4.48	9.79	78.65	36.9	52.8	51.29	24	24.36	12.03
664	34.87	64.94	9.42	17.69	71.06	37.87	61.52	5.53	23.57	8.72	13.5	129.26	60.02	16.9	24.45	5.46	10.25	45.2	55.49	127.49	11.12	22.26	17.69	16.94	36.61	14.48	123.33	32.77	40.7	21.08	10.82	47.35	15.78	44.24	64.68	29.2	38.15	30.26	10.38	6.67	4.36	15.6	116.96	46.75	47.13	144.96	86.64	19.63	28.49
665	85.49	107.15	58.15	154.66	184.72	174.34	61.31	142.1	107.87	147.01	59.3	155.63	79.06	130.66	152.25	27.48	178.55	92.22	140.72	112.45	514.44	56.64	54.68	44.22	68.31	55.94	145.51	50.71	79	279.02	25.01	124.58	99.49	279.6	104.69	107.18	69.07	123.35	61.46	218.18	175.25	95.31	120.58	41.76	151.97	182.55	104.1	152.7	51.2
666	192.82	163.46	94.78	166.98	195.24	146.73	81.07	110.17	105.88	195.12	89.53	230.84	109.99	175.48	186.64	56.12	169.48	102.47	131.72	130.39	310.03	88.11	124.37	90.65	89.57	107.8	206.29	77.82	131.67	188.85	38.5	127.88	93.04	275.62	165.47	164.31	107.23	169.32	118.7	174.49	124.57	89.17	134.47	45.81	138.92	229.68	196.76	202.44	101.05
667	305.62	204.47	124.11	215.08	194.33	141.87	93.83	110.61	110.73	223.21	118.39	366.91	134.7	246.83	228.8	82.6	173.1	104.56	142.1	127.55	258.05	120.46	206.97	138.42	110.96	171.47	247.26	103.7	180.24	171.56	51.52	127.44	115.96	271.91	240.62	222.95	146.59	217.62	171.62	169.18	115.19	94.09	136.54	49.48	129.61	269.21	294.97	234.71	156.72
668	453.84	265.3	169.36	289.41	197.36	148.01	103.36	122.65	125.36	282.35	157.46	427.73	164.93	358.6	289.37	118.89	187.79	111.3	159.87	116.44	240.45	163.3	297.12	192.77	141.8	246.4	300.31	133.9	251.28	173.34	68.01	136.55	141.25	271.51	315.18	299.93	200.09	279.68	247.97	180.75	111.58	110.97	134.41	48.8	115.43	290.24	415.88	296.08	230.05
669	496.25	290.72	177.23	316.57	199.82	137.35	118.01	124.51	119.4	265.15	169.27	487.2	181.87	399.03	297.52	128.14	180.99	104.31	172.7	123.07	243.5	202.57	329.31	214.98	161.34	269.14	344.97	149.45	271.68	184.59	70.76	131.73	158.96	252.76	364.99	318.76	213.45	326.79	265.01	180.64	115.03	108.36	134.45	51.19	109.11	316.08	495.27	307.67	262.77
670	597.05	321.76	189.43	363.73	177.73	123.24	117.94	125.59	116.77	232.52	203.93	448.94	202.73	505.26	350.55	156.22	197.76	91.9	172.29	106.59	200.35	202.27	380.05	236.12	169.62	316.12	360.32	172.22	333.82	179.95	78.86	110.34	160.62	231.81	392.11	347.13	251.8	363.48	316.82	191.67	104.32	108.8	120.89	46.04	97.56	282.96	547.96	321.01	325.54
671	662.52	343.93	212.3	406.38	153.26	113.75	122.77	133.16	121.28	223.75	228.6	453.61	222.47	574.83	383.65	180.64	196.63	87.88	175.58	85.5	187.92	234.58	419.79	263.12	189.86	353.12	383.06	193.76	377.64	184.75	87.49	97.68	165.4	193.89	429.89	367.65	282.92	414.53	363.37	194.97	106.91	116.31	102.06	42.71	82.48	281.03	630.79	346.3	380.29
672	731.29	357.57	225.72	449.98	160.25	107.43	128.19	143.65	134.95	209.18	254.15	484.28	237.88	664.29	439.45	193.56	206.05	85.26	177.7	76.99	186.41	271.1	432.31	270.28	219.54	379.48	415.94	211.5	441.62	219.82	87.43	95.4	166.2	196.93	504.23	384.7	319.4	541.25	399.61	235.77	141.58	122.28	93.7	40.45	105.16	289.92	748.1	366.5	445.72
673	620.75	322.22	205.97	403.32	121.88	96.85	120.62	123.51	125.79	191.18	230.09	416.84	230.32	579.93	370.25	184.44	174.23	75.93	165.9	63.76	160.39	253.55	376.5	246.11	208.33	332.8	384.29	194.38	399.99	181.49	84.14	80.19	134.2	149.3	442.99	325.86	292.31	463.27	360.06	186.19	102.85	116.1	83.79	37.38	65.38	265.37	680.95	328.64	411.31
674	687.85	347.6	221.04	447.37	101.27	84.33	133.14	120.13	117.25	184.58	248.47	431.22	250.16	660.49	391.31	201.09	173.96	74.43	169.36	70.13	161.18	281.25	393.16	262.96	222.31	358.04	417.03	214.58	440.67	175.47	85.54	71.37	130.41	106.18	465.07	339.21	316.46	492.79	395.49	180.65	79.57	117.68	76.66	36.19	31.43	233.32	773.63	361.94	465.35
675	63.66	66.34	48.78	73.55	40.27	49.29	51.33	45.74	56.49	67.92	55.28	69.7	72.58	69.84	72.18	50.44	46.7	43.85	50.42	51.36	57.85	62.85	70.95	56.95	71.74	57.97	84.52	51.61	74.7	47.1	30.44	43.72	29.82	46.09	69.88	52.45	63.66	83.82	69.7	36.83	37.76	49.52	49.1	26.09	18.48	53.85	93.67	74.96	77.23
676	23.23	25.21	18.91	28.51	18.36	21.18	19.54	23.65	22.6	26.51	22.49	25.89	28.59	26.15	29.18	19.64	23.41	17.94	21.65	19.09	31.38	23.65	27.95	21.74	28.51	21.82	31.52	20.68	27.83	25.25	12.04	22.12	14.57	24.61	25.76	20.64	23.71	32.77	26.24	19.34	22.89	21.35	18.86	10.73	14.43	21.87	33.72	29.26	28.56
677	57.22	45.53	35.43	50.62	20.61	23.36	20.83	23.75	28.58	50.84	35.44	40.03	39.91	57.03	43.76	35.26	24.46	21	26.17	11.37	23.75	36.46	52.38	41.07	39.74	39.67	46.85	29.25	47.41	22.18	18.82	20.33	15.96	28.32	43.9	38.56	38.22	52.39	51.97	21.96	17.91	27.9	15.71	8.36	9.18	27.67	62.29	50.34	48.85
678	26.66	18.36	15.05	27.29	13.83	18.82	7.54	19.8	16.15	18.82	16.54	24.24	17.66	27.84	28.5	16.08	21.43	10.78	12.77	3.82	27.85	17.43	17.11	17.05	13.63	16.37	23.24	14.36	24.07	20.47	6.13	14.99	7.53	23.61	26.01	16.79	19.99	33.52	23.35	19.25	19.8	13.25	6.05	3.08	17.53	22.18	36.43	29.22	26.77
679	111.37	87.89	69.58	115.4	51.51	63.69	33.13	72.11	59.18	107.01	66.1	61.52	60.29	121.28	102.56	65.69	76.53	44.99	58.67	9.21	132.3	53.48	115.05	79.59	40.59	93.12	71.25	54.92	81.53	85.15	33.89	40.09	53.02	67.03	85.48	80.64	67.86	94.87	108.07	76.48	59.32	61.04	13.39	8.64	37.94	41.48	97.64	114.19	85.47
680	254.87	149.43	99.49	176.07	46.75	48.38	52.88	63.11	66.52	106.14	109.75	133.39	107.28	238.11	153.46	97.94	80.61	40	70.94	17.48	73.43	97.8	181.27	114.96	72.96	153.54	140.25	90.17	157.92	72.51	45.34	33.13	62.46	50.24	171.56	139.82	122.34	175.62	172.57	74.76	42.18	66.64	21.01	12.65	24.01	74.35	244.02	147.93	167.89
681	250.13	147.59	89.95	174.23	37.22	26.52	61.5	47.55	49.46	65.77	111.03	153.28	118.11	256.98	163.32	96.36	70.37	29.31	71.9	24.8	28.37	110.64	155.36	104.68	93.57	138.08	170.03	93.97	181.88	60.62	39.27	21.88	38.06	33.92	187.09	118.01	130.81	208.1	167.06	65.16	28.38	52.3	25.75	14.49	9.62	77.04	301.19	138.28	195.75
682	3.84	4.24	3.13	4.69	3.38	3.69	3.12	4.18	3.84	4.45	3.83	4.06	4.65	4.16	5.22	3.33	3.87	3.09	3.57	2.7	4.96	3.62	4.96	3.69	4.64	3.72	4.96	3.44	4.43	3.95	2.07	4.49	2.44	4.22	4.32	3.95	3.98	5.29	4.25	3.15	4.44	3.65	2.81	1.66	3.35	3.21	5.44	4.85	4.58
683	4.37	4.65	3.22	5.21	3.33	3.91	3.47	4.04	3.79	4.18	4.21	4.48	5.38	4.97	5.48	3.71	4.11	3.32	3.75	2.76	5.15	3.93	5.09	3.82	4.83	3.91	5.52	3.74	5.01	4.06	2.19	3.8	2.43	4.07	4.62	4.02	4.37	5.63	4.76	3.2	3.9	3.79	3.07	2.06	3.55	4.11	5.94	5.13	5.24
684	4.03	3.62	3.15	5.11	1.52	3.34	2.23	4.09	4.03	4.46	3.64	4.22	4.51	4.49	4.46	3.4	2.67	2.36	3.35	0.26	5.81	4.04	4.86	3.83	5.09	3.73	4.51	2.77	4.95	4.21	2.06	2.29	2.19	2.34	4.97	3.65	4.45	6.25	4.36	2.79	3.69	3.51	1.05	0.79	0.77	2.67	6.29	5.19	5.29
685	3.23	3.65	2.71	3.63	2.65	3.86	1.38	4.39	3.44	3.88	3.28	0.65	2.93	4.15	4.59	3.19	4.42	2.11	2.72	0	6.18	1.51	4.43	2.29	1.2	3.26	1.98	2.51	2.75	3.94	1.77	2.93	1.91	3.72	1.51	3.44	2.23	2.12	4.11	3.55	4.02	3.36	0.44	0.55	3.2	1.51	1.3	3.36	2.21
686	7.88	22.23	15.92	24.05	58.82	43.59	11.14	26.31	20.71	52.06	33.4	34.09	15.35	14.63	28.96	5.32	111.84	29.62	19.31	18.2	73.76	8.95	6.28	9.16	10.64	9.94	27.04	16.58	11.23	37.66	4.52	30.9	13.52	98.83	15.59	21.62	8.99	19.44	14.1	59.93	30.29	28.41	28.33	10.34	90.89	48.32	19.37	50.47	6.57
687	108.23	81.79	40.15	69.4	76.46	51.3	31.32	28.47	24.52	61.13	64.8	93.9	46.63	84.73	64.96	29.69	132.78	33.87	36.88	32.39	51.57	34.79	77.44	49.18	27.97	63.06	79.26	44.18	52.31	38.44	16.11	30.87	37.33	104.8	71.72	70.17	42.63	59.66	60.02	68.02	26.44	32.69	40.6	19.52	90.39	77.25	97.99	87.1	53.86
688	195.99	134.86	56.42	112.93	99.91	54.02	67.47	33.6	30.46	49.05	92.02	143.93	83.17	167.95	106.85	48.06	152.81	47.96	61.03	91.48	38.6	62.08	115.26	71.42	50.12	101.36	154.8	77.49	108.31	46.81	22.71	40.65	51.95	106.13	124.42	103.01	78.64	111.18	100.71	79.49	25.05	38.75	80.4	34.41	84.06	104.03	193.88	114.14	109.9
689	223.05	162.58	63.38	131.4	113.95	51.08	86.13	29.33	36.07	34.61	102.92	198.27	112.24	216.3	132.99	55.64	149.62	54.17	78.11	125.21	36.55	82.97	103.14	71.45	70.41	101.07	213.32	92.6	151.7	56.79	23.2	49.22	35.94	111.19	152.3	100.3	100.66	156.9	118.28	87.84	21.42	41.3	105.03	40.12	77.59	139.87	272.72	128.76	148.95
690	135.22	119.5	43.24	96.35	104.14	47.95	82.28	20.54	31.28	23.25	74.21	230.15	94.47	125.29	100.99	33.02	121.68	50.45	66.42	121.03	20.06	78.17	57.55	56.94	74.37	63.66	189.8	73.9	109.4	39.7	16.15	47.24	22.23	111.07	165.62	62.38	83.98	153.58	67.33	63.11	20.56	32.41	104.2	40.77	71.41	145.44	279.47	115.38	122.73
691	71.43	86.06	29.15	66.31	132.25	59.67	78.44	22.37	29.21	27.25	57.05	273.37	78.5	44.94	110.57	14.48	142.79	52.23	63.24	124.17	20.97	69.71	31.47	47.96	73.22	38.6	172.21	62.81	65.05	30.34	12.26	60.25	21.53	214.14	167.72	53.24	64.86	128.09	27.72	65.42	32.53	29.1	115.13	41.3	107.62	167.11	263.12	105.94	88.47
692	70.7	82.44	29.59	68.39	122.09	65.65	77.84	21.54	38.3	20.02	54.61	334.47	79.94	47.23	99.74	13.27	127.51	52.6	70.63	128.71	32.6	75.92	32.43	48.9	81.78	40.51	183.1	63.27	76.32	40.87	15.44	61.16	22.69	196.38	164.53	55.47	73.09	123.97	26.38	63.76	30.8	31.42	130.47	47.09	101.16	210.38	267.3	95.31	92.16
693	85.2	87.27	37.07	76	126.92	66.82	78.57	24.51	41.95	29.54	54.47	366.34	81.1	53.83	121.05	15.74	119.49	54.4	73.34	128.29	33.95	82.24	45.15	56.52	82.29	52.66	187.95	68.76	77.56	43.45	17.12	69.4	28.88	213.14	166.88	70.82	71.21	111.79	33.34	65.65	37.23	32.42	131.59	46.03	103	226.39	288.83	89.04	92.25
694	137.45	97.28	50.4	105.29	135.61	67.46	65.29	45.82	54.6	25.82	68.15	382.29	82.17	119.1	153.9	29.59	126.2	44.1	71.7	93.12	59.29	96.19	65.67	65.3	92.26	74.73	190.65	75.34	115.02	84.97	20.51	71.27	38.16	229.73	183.08	89.58	86.42	164.62	62.54	104.21	88.87	38.38	109.42	38.23	144.22	234.86	326.51	94.34	120.16
695	130.35	89.91	55.43	143.52	121.18	122.67	64.63	100.79	96.91	49.69	66.25	203.87	83.95	147.23	159.3	31.84	126.89	65.84	97.47	87.15	277.93	94.29	58.94	62.89	94.27	75.7	169.25	66.28	127.61	179.35	24.48	80.4	61.97	199.73	164.38	91.39	97.06	181.15	68.1	148.03	132.48	67.16	100.9	38.68	126.99	202.64	247.08	147.15	118.87
696	144.5	120	98.26	184.02	182.51	154.45	71.17	120.63	118.95	203.38	71.69	392.34	88.1	128.69	183.95	43.76	156.01	98.32	124.83	94.55	356.67	121.47	95.91	105.58	106.07	104.47	191.39	79.74	112.43	209.55	34.61	128.29	93.19	298.77	228.68	149.33	102.93	195.51	91.36	183.42	150.26	91.21	117.17	37.63	144.95	269.48	310.12	199.68	116.52
697	285.52	189.15	138.39	249.88	194.06	150.32	94.79	126.04	129.08	239.16	106.41	451.41	130.91	249.34	241.53	76.67	152.35	107.9	145.11	113.22	327.15	160.37	173.73	153.88	134.21	170.54	266.05	115.59	189.55	210.65	47.69	136.94	110.61	282.84	295.35	211.44	152.59	266.78	164.01	188.99	143.91	101.2	129.96	44.39	130.53	290.71	433.24	259.55	191.94
698	347.13	211.35	159.02	281.78	172.96	140.37	97.06	128.81	128.03	246	130.77	446.81	143.62	299.61	257.41	100.88	152.6	102.78	141.87	89.36	286.83	184.61	222.85	182.28	146.53	207.84	273.88	134.25	216.93	194.06	56.12	125.29	120.75	247.38	323.96	241.67	176.92	297.53	203.38	179.32	134.06	104.11	106.93	39.94	117.71	274.01	489.7	280.81	233.01
699	428.12	257.32	179.56	318.57	172.84	136.39	103.72	137.85	125.88	273.75	154.67	425.25	163.58	364.63	278.74	128.52	156.2	102.28	155.8	88.37	282.93	187.37	297.03	211.28	147.96	256.59	292.8	148.54	244.38	198.52	68.42	129.06	143.82	222.41	334.04	283.31	196.72	299.5	255.59	181.69	130.02	114.81	102.71	40.69	100.79	254.39	506.01	294.6	257.58
700	473.43	271.66	195.55	350.64	163.39	121.48	116.06	134.9	124.65	268.87	170.09	488.03	174.64	398.59	286.05	142.24	158.72	96.37	156.5	87.21	244.86	215.46	333.76	240.02	159.71	296.12	316.16	175.21	263.76	186.16	73.33	119.14	154.59	196.61	377.55	299.27	206.51	318.63	276.95	174.33	121.15	112.69	96.9	39.26	87.99	250.12	616.3	295.39	297.59
701	337.8	246.16	171.99	313.06	144.68	111.8	104.08	132.82	121.07	209.28	169.08	288.48	171.92	367.6	281.07	140.71	151.46	81.27	144.35	62.11	215.62	200.25	312.5	218.55	164.78	255.81	274.51	153.57	260.48	187.32	72.03	99.23	124.31	179.67	310.1	237	200.34	330.38	264.71	174.41	136.41	106.8	78.74	35.26	97.93	208.31	407.9	271.99	283.92
702	359.1	265.74	191.2	341.74	128.69	109.65	113.77	134.12	127.52	214.95	194.28	301.44	188.45	385.59	300.73	160.38	160.76	81.55	152.84	57.86	196.42	227.79	346.88	243.99	179.59	282.22	292.5	174.48	288.16	180.86	80.26	90.75	123.92	163.4	345.85	245.39	228.31	365.19	301.33	171.14	125.06	111.22	77.52	35.26	82.49	231.53	452.27	291.5	329.03
703	359.08	292.02	203.02	367.09	107.36	93.44	124.53	127.32	118.77	196.49	216.44	291.01	211.16	397.39	293.37	176.92	165.34	77.99	154.96	59.82	194.81	255.52	352.06	245.56	181.15	293.87	297.7	193.05	287.64	176.61	79.96	77.13	118.93	118.62	351.88	239.97	242.34	364.33	340.31	164.66	95.26	114.23	67	34.09	49.7	196.77	475.19	285.85	348.15
704	370.89	295.69	206.31	375.71	92.2	87.05	122.23	121.28	118.4	190.53	222.93	302.48	217.89	407.04	296.03	184.37	158.12	71.11	155.47	48.02	176.41	260.22	357.21	249.43	185.21	298.68	303.92	195.17	298.32	166.83	81.04	68.01	114.02	102.63	373.52	238.58	253.25	381.42	350.26	153.98	82.88	113.21	59.01	29.9	32.34	199.11	501.43	295.49	364.46
705	66.41	70.64	51.47	77.5	43.19	50.13	54.28	49.65	57.83	69.56	56.81	75.65	75.03	72.06	74.61	53.02	47.45	44.77	53.91	52.76	61.47	66.26	76.53	60.28	72.65	61.47	88.85	54.36	75.79	51.4	32.27	45.46	32.47	48.27	74.34	54.76	65.43	88.11	72.64	39.05	40.72	51.05	51.31	25.89	18.95	56.13	100.35	76.68	80.18
706	23.49	24.65	19.77	29.75	15.51	21.87	15.9	25.93	24.18	28.41	21.83	26.77	27.53	26.36	28.88	20.28	19.22	16.3	21.65	9.11	35.63	24.41	28.98	22.8	28.71	22.65	30.08	18.55	27.61	26.46	12.52	18.44	14.25	20.93	26.52	20.93	23.93	33.17	26.69	18.9	24.71	22.07	12.05	7.27	11.47	21.09	35.06	30.15	28.92
707	3.61	3.98	3	4.46	3.38	4.08	3.01	4.06	3.74	4.21	3.7	4.2	4.48	3.99	4.8	3.16	4.01	3.32	3.35	2.4	5.08	3.62	4.55	3.46	4.48	3.5	4.75	3.28	4.26	3.84	2.02	4.03	2.32	3.91	4.01	3.68	3.78	4.93	4.04	3.05	4.13	3.7	2.79	2.05	3.47	3.93	5.23	4.76	4.36
708	4.17	4.48	3.5	5.12	3.43	4.28	3.37	4.21	4.27	5.01	4.13	4.9	5.06	4.63	5.39	3.65	4.09	3.51	3.45	2.53	4.84	4.36	4.92	3.97	5.2	3.98	5.53	3.64	5.14	3.69	2.29	4.09	2.3	4.12	4.71	3.94	4.38	5.96	4.77	3.08	4.06	4.02	2.88	2.13	3.76	4.07	6.34	5.51	5.28
709	4.69	4.94	3.52	5.58	3.42	3.93	3.71	3.87	3.9	4.37	4.51	5.3	5.58	5.28	5.73	3.97	4.14	3.25	3.57	2.56	4.09	4.89	5.22	4.2	5.8	4.22	6.15	3.92	5.7	3.68	2.35	3.71	2.32	3.96	5.35	4.09	4.84	6.81	5.09	3.08	3.79	3.84	2.78	2.15	3.1	4.14	7.31	5.59	6.12
710	31.96	29.89	22.64	41.01	17.45	21.74	18.69	28.26	26.39	26.74	28.01	33.23	32.96	37.64	39.52	25.81	28.9	14.43	23.07	5.95	37.7	29.71	32.72	27.41	29.04	27.16	35.92	22.95	35.26	30.47	14.04	18.62	13.65	24.64	38.01	22.75	31.03	51.51	34.51	24.85	28.65	25.42	7.49	4.81	17.03	22.97	49.78	40.3	42.02
711	280.43	149.8	97.85	176.01	41.78	41.7	43.22	59.16	52.98	113.8	104.19	85.47	94.08	256.85	149.16	93.74	71.47	34.61	66.91	8.85	79.41	84.32	188.96	115.48	65.83	153.5	128.29	81.95	156.7	72.03	41.6	30.86	67.04	40.61	152.87	148.98	116.97	161.97	174.88	74.03	36.68	58.03	13	9.32	16.68	49.95	211.78	146.72	160.81
712	15.89	16.06	10.04	20.01	6.48	4.38	15.69	3.41	9.79	7.67	14.12	27.02	24.4	19.25	15.93	11.65	7.53	8.74	10.86	17.18	0.95	22.58	9.76	13.24	27.06	10.79	28.92	13.74	25.64	8.4	5.94	7.11	3.75	8.14	24.3	9.97	20.57	32.04	16.01	5.96	3.94	8.79	16.67	7.68	1.12	18.9	38.08	18.93	28.9
713	0.35	0.99	1.04	1.26	1.8	3.17	0.23	3.18	2.09	2.83	0.58	0.22	0.5	0.63	1.97	0.64	1.86	1.49	1.08	0	6.17	0.17	0.76	0.72	0.5	0.53	0.22	0.37	0.58	3.01	0.56	2.04	0.98	3.13	0.15	1.56	0.59	0.48	0.94	2.25	3.28	1.82	0.36	0.23	2.59	0.66	0	2.42	0
714	49.03	26.31	16.98	46.89	67.26	45.33	8.93	37.55	19.77	21.64	43.62	36.2	21.76	58.25	73.2	13.91	110.58	17.43	23.82	5.98	94.21	15.94	28.01	17.65	20.85	25.9	31.8	23.71	32.05	59.06	6.48	26.61	23.66	128.59	35.3	37.22	21.5	47.98	28.91	76.53	52.17	30.61	18.81	5.8	106.36	46.25	44.28	60.73	28.74
715	73.41	60.51	36.86	65.42	95.54	67.4	20.71	42.39	30.39	67.73	66.16	63.48	36.11	74.06	99.51	24.75	173.49	33.75	32.22	18.34	97.77	28.36	48.15	36.64	31.13	42.72	58.11	37.83	47.03	58.28	11.97	41.4	27.73	207.01	56.69	62.27	34.44	65.19	49.27	100.7	51.11	39.28	31.09	13.44	124.86	58.77	79.28	100.8	44.19
716	168.11	125.4	57.34	110.76	136.59	72.31	60.66	47.11	35.41	80.28	93.91	125.66	75.08	136.12	137.79	42.82	197.85	48.41	62.74	76.47	83.62	54.48	111.87	72.3	51.36	92.81	133.91	69.91	85.14	62.48	22.42	55.89	57.72	222.63	122.13	112.2	68.67	107.92	88.51	109.87	47.24	45.23	70.53	27.41	121.68	84.01	165.46	130.55	90.46
717	252.51	174.06	75.26	152.36	156.22	74.54	83.62	53.28	43.93	82.74	118.75	186.46	108.15	211.44	181.08	62.21	207.18	56.49	84.26	109.36	68.1	79.36	154.73	98.49	70.92	133.52	196.72	97.62	136.85	69.75	30.43	64.22	71.2	227.64	174.33	149.32	103.18	155.71	130.44	119.36	48.43	51.8	96.3	36.28	118.36	115.38	254.25	152.5	141.75
718	324.45	198.5	87.73	190.74	156.57	72.83	89.72	55.76	50.08	55.67	143.09	253.66	128.94	313.46	251.28	75.88	221.9	51.76	92.13	108.53	66.82	106.36	154.56	103.45	102.21	147.78	249.3	115.31	210.29	86.92	32.7	62.21	54.8	278.32	223.15	167.31	138.54	231.53	162.68	145.94	57.02	56.1	97.36	35.9	125.58	151.95	382.08	185.84	206.05
719	322.18	183.68	86.62	192.6	141.69	74.78	93.92	50.36	58.81	50.07	140.65	330.76	135.75	310.32	251.63	73.65	212.07	55.33	101.49	125.8	61.12	115.25	141.04	100.74	114.19	140.86	266.77	117.52	228.77	90.26	33.8	71.79	45.88	247.31	253.23	156.8	152.68	251.95	159.34	142.45	54.72	58.54	122.66	41.85	107.65	208.53	425.99	184.69	218.64
720	307.5	175.8	85.81	192.35	134.9	79.32	90.78	52.01	64.59	48.84	130.97	389.65	133.26	290.89	247.38	68.96	190.11	53.28	106.05	114.18	77.19	123.31	135.15	103.23	120.73	135.39	272.59	113.73	219.86	97.58	35.11	69.71	46.83	257.31	268.27	154.26	153.73	251.56	149	133.5	57.53	59.14	122.31	41.24	107.56	238.33	452.33	181.9	217.3
721	220.76	135.93	70.82	160.7	177.23	78.73	97.1	61.74	71.09	58.45	98.92	431.58	117.71	186.82	222.33	48.66	172.12	59.62	99.69	130.52	74.8	123.5	101.76	97.59	125.05	107.44	255.74	99.29	168.47	116.71	28.5	89.44	55.67	289.88	300.6	126.78	133.26	293.16	100.04	146.03	112	49.94	131.38	43.52	155.65	238.74	460.08	172.06	185.8
722	237.98	127.28	76.31	187.84	149.47	83.71	78.69	72.39	76.4	66.33	101.13	472.79	111.98	200.48	236.66	50.69	164.33	50.15	99.52	78.68	129.91	139.13	109.99	110.77	137.82	115.89	250.77	96.36	176.74	137.71	30.02	79.94	63.08	296.53	337.86	136.15	144.87	316.72	104.57	151.59	127.28	54.13	100.57	33.77	154.83	254.72	525.31	195.34	204.43
723	251.91	126.59	80.68	250.54	149.84	124.7	80.12	122.49	96.86	64.08	102.27	488.05	112.96	240.7	242.62	52.54	171.64	55.68	138.38	70.07	389.3	153.4	119.75	118.53	142.19	128.31	257.07	99.75	179.16	261.21	30.83	84.34	105.75	268.25	377.44	142.2	152.7	363.31	105.4	217.93	176.42	76.79	93	31.96	146.52	256.2	566.26	229.82	216.62
724	273.32	149.97	125.61	287.03	171.46	152.35	87.09	136.55	132.27	199.76	107.29	547.11	126.5	277.95	272.13	66.64	174.96	92.17	146.85	75.93	408.84	183.76	124.22	140.52	167.66	152.47	287.71	109.37	222.34	260.79	38.92	120.98	97.63	292.26	425.02	179.62	182.63	413.64	146.85	228.63	175.5	101.57	101.62	33.44	139.24	290.59	659.92	298.78	250.29
725	326.03	177.51	155.65	319.23	176.23	154.87	93.24	140.76	140.08	261.53	116.5	583.04	133.53	293.89	287.89	81.58	154.92	103.55	148.44	69.7	393.12	208.22	171.88	179.5	176.01	190.84	301.38	124.62	227.85	247.9	48.79	130.89	114.26	278.05	465.17	218.6	198.57	436.98	177.08	216.73	171.28	109.63	94.1	31.98	128.25	281.79	726.26	353.17	272.94
726	333.99	192.46	160.2	309.62	172.95	140.72	92.96	137.35	128.07	272.97	118.21	517.57	131.78	276.84	258.36	90.3	145.93	101.16	139.22	66.62	351.29	197.46	216.11	195.36	159.97	212.42	279.31	126.29	205.59	222.97	51.16	123.22	131.37	241.2	404.08	231.84	183.96	371.35	189.44	193.72	155.28	102.2	80.52	30.16	115.81	244.85	623.66	329.25	251.36
727	447.13	256.05	201.36	367.59	172.27	151.32	106.25	153	148.34	317.56	157.53	483.6	168.66	390.56	302.52	130.93	155.97	113.87	160.62	70.15	353.19	222.05	288.2	231.83	178.14	272.26	315.57	157.74	271.22	231.98	66.9	131.87	146.47	219.34	421.55	288.05	223.76	401.04	265.07	206.09	152.41	123.04	86.08	33.36	97.77	246.63	666.28	371.37	305.67
728	424.91	243.07	183.07	335.32	168.89	123.27	101.98	147.47	129.57	275.23	155.67	429.3	163.39	354.08	271	130.65	146.42	95.6	150.25	60.98	278.44	204.3	307.32	228.51	166.48	265.8	283.55	151.21	241.76	216.51	68.65	118.98	153.91	198.17	387.77	272.53	205.62	367.6	255.11	190.64	160.69	112.63	78.28	32.57	109.12	215.42	572.47	313.22	281.93
729	354.16	240.92	177.12	317.88	125.31	122.02	101.38	142.11	128.15	229.56	166.1	300.34	168.74	360.76	262.7	142.45	143.82	86.45	151.29	50.66	257.11	205.79	325.49	233.55	167.68	259.5	277.14	152.12	258.73	191.29	74.82	97.74	130.49	158.87	332.48	235.15	207.84	328.86	265.55	163.03	136.29	112.44	72.69	32.85	84.25	216.08	440.69	299.66	290.31
730	137.54	135.07	98.71	146.43	79	91.98	74.9	110.46	98.39	135.02	108.34	88.56	123.4	153.85	144.09	109.31	112.06	71.77	99.09	45.43	151.18	94.31	154.82	107.05	93.47	120.05	127.33	91.21	126.34	119.04	59.01	78.74	63.29	94.27	108.41	104.95	103.18	132.68	150.66	97.09	99.01	101.69	49.69	27.71	54.27	74.08	131.99	139.73	125.29
731	386.27	279.03	182.22	357.64	104.01	99.42	108.39	131.82	109.58	225.05	201.16	183.12	195.43	425.07	303.19	167.27	152.27	78.9	150.59	49.89	225.36	184.39	367.48	237.14	170.06	287.64	275.13	158.51	301.98	176.4	79.12	77.9	128.99	102.13	312.11	250.82	245.07	372.11	320.73	161.07	96.8	111.3	52.33	28.51	42.44	105.18	359.68	321.38	335.25
732	155.4	144.96	107.02	176.77	72.88	81.6	87.06	98.75	96.57	138.97	115.65	154.53	145	166.65	154.97	111.39	95.72	71.7	109.48	45.31	147.9	130.94	163.91	128	127.98	132.99	170.93	100.23	152.13	117.74	59.18	62.19	63.58	82.39	166.18	110.88	133.49	192.65	159.6	90.25	80.73	101.39	50.35	26.09	31.24	101.44	218.4	171.71	172.89
733	73.27	76.28	56.45	89.29	42.43	54.5	55.81	56.52	62.41	75.25	61.87	79.02	79.55	83	76.8	57.56	50.34	45.81	60.4	46.48	87.9	70.54	85.69	66.34	76.77	67.9	94.54	56.29	81.13	63.38	34.05	45.39	35.91	43.97	82.26	57.52	69.99	96.21	78.97	45.76	45.9	55.48	46.17	22.2	17.09	55.47	109.82	85.37	87.98
734	3.21	3.62	2.83	4.21	3.51	3.8	2.97	4.13	3.73	4.23	3.42	3.78	4.09	3.57	4.72	2.89	4.03	3.22	3.22	2.99	5.18	3.33	4.1	3.24	4.23	3.21	4.47	3.2	3.96	3.89	1.88	4.44	2.33	4.27	3.79	3.44	3.48	4.75	3.69	3.15	4.43	3.46	2.97	1.69	3.11	3.08	4.93	4.64	4.02
735	4.07	4.38	3.34	5.13	3.48	4.2	3.27	4.66	4.23	4.72	4.04	4.38	4.93	4.61	5.38	3.61	4.36	3.3	3.81	2.81	6.14	3.93	4.98	3.87	4.85	3.86	5.25	3.67	4.82	4.57	2.23	4.42	2.62	4.36	4.5	4.04	4.21	5.57	4.59	3.6	4.71	4.08	2.9	1.64	3.34	3.55	5.87	5.37	4.92
736	4.78	5.07	3.83	5.75	3.72	4.67	3.65	4.62	4.76	5.39	4.54	4.92	5.65	5.27	6.04	4.07	4.56	3.79	3.92	2.66	5.41	4.56	5.68	4.36	5.42	4.48	5.92	4.05	5.65	4.16	2.51	4.4	2.62	4.42	5.25	4.3	4.82	6.53	5.32	3.46	4.47	4.38	3.03	1.98	3.77	4.27	6.78	5.99	5.81
737	5.18	5.73	3.92	6.07	4.02	4.13	4.24	4.37	4.48	5.4	4.87	4.89	6.27	5.74	6.22	4.44	4.64	3.67	4.3	3.97	4.99	4.51	6.03	4.65	5.56	4.64	6.54	4.45	5.94	4.2	2.6	4.52	2.77	4.43	5.54	4.41	5.07	6.83	5.74	3.46	4.12	4.32	3.73	2.2	3.05	3.59	7.08	6.17	6.21
738	5.41	4.97	3.84	6.42	2.92	3.61	3.28	4.51	4.41	4.91	5.02	4.36	5.85	6.26	6.51	4.6	4.81	2.85	3.91	1.42	5.34	4.67	5.97	4.49	5.48	4.7	5.64	3.95	6.26	4.41	2.57	3.51	2.55	4.1	5.68	4.48	5.22	7.31	5.9	3.7	4.33	4.29	1.66	0.95	2.13	2.83	7.31	6.35	6.57
739	35.66	31.26	24.1	36.82	13.72	20.31	11.43	27.54	22.2	26.48	29.53	15.56	29.93	43.27	39.69	29.47	28.38	11.78	23.04	1.89	36.34	20.94	36.37	23.01	15.46	29.52	23.88	23.62	31.2	28.27	12.76	14.56	12.77	18.73	35.53	24.44	23.49	44.16	39.65	24.22	22.71	22.32	3.3	2.8	9.79	12.02	44.44	38.82	31.14
740	249.27	154.15	99.01	159.03	42.77	25.76	43.58	48.52	35.36	121.71	105.33	59.53	88.64	215.67	134.63	100.08	68.95	28.52	64.5	5.62	17.15	73.9	222.38	124.97	50.07	164.93	108.32	84.88	126.5	38.2	45.13	25.4	71.22	25.69	127.9	151.51	102.53	117.05	176.18	50.12	14.42	46.02	7.59	9.14	2.91	31.65	144.64	122.38	136.97
741	0	0	0	0	0	0	0	0	0	0	0	0	0	0	0	0	0	0	0	0	0	0	0	0	0	0	0	0	0	0	0	0	0	0	0	0	0	0	0	0	0	0	0	0	0	0	0	0	0
742	75.38	57.84	36.86	69.22	94.16	70.72	17.95	54.02	36.03	77.59	51.82	32.7	31.25	77.9	100.86	24.96	145.29	35.34	35.35	13.89	124.77	21.77	53.15	33.58	24.43	47.85	45.27	33.44	44.39	73.46	12.97	46.22	37.64	170.84	45.09	68.56	32.32	57.22	53.14	103.06	64.8	43.07	25.25	11.3	112.43	41.58	47.05	79.08	36.31
743	142.82	113.79	58.92	106.05	130.49	77.74	48.65	59.92	43.55	98.72	80.2	80.23	68.54	137.16	136.65	45.12	171.01	50.21	61.33	65.14	123.55	43.68	93.63	61.66	44.11	78.08	110.32	61.37	84.07	85.96	22.02	65.88	51.98	210.43	86.5	102.1	59.59	99.28	90.22	119.99	67.55	50.88	60.98	25.6	114.7	69.19	111.07	119.47	75.56
744	250.95	165.43	79.04	158.63	156.63	82.17	73.29	64.8	51.51	102.83	115.68	163.54	101.24	210.03	200.48	63.73	210.69	55.55	85.11	92.42	108.82	74.29	160.12	98.68	70.01	133.37	175.55	90.78	132.22	90.23	32.62	73.87	79.23	252.68	167.98	159.46	101.48	158.09	132.27	137.19	69.38	57.77	83.81	33.04	126.39	102	220.86	158.45	131.81
745	335.97	193.98	95.57	201.83	159.78	85.45	83.58	70.45	59.23	108.02	138.84	233.85	123.31	277.25	240.46	80.5	221.91	58.96	102.16	95.99	107.8	99.57	198.63	124.57	94.86	168.58	221.48	109.9	181.15	104.58	39.49	74.92	92.46	261.19	232.1	194.1	137.24	213.78	167.73	150.93	73.24	63.09	94.88	34.76	122.5	143.44	323.05	189.12	182.52
746	387.72	207.48	109.69	234.13	145.54	89.65	82.66	73.27	70.69	95.78	154.45	323.97	137.4	347.28	278.46	91.11	221.34	55.13	110.85	83.44	101.5	123.6	210.1	135	117.43	188.69	256.85	122.31	237.34	114.04	43.34	70.73	82.64	264.18	279.89	209.63	170.94	264.73	197.15	162.58	73.34	69.51	96.11	35.46	112.41	198.71	419.94	207.04	233.44
747	385.48	208.5	111.43	241.55	176.88	87.79	89.6	86.1	82.13	88.14	157.27	357.41	149.69	362.89	304.96	93.89	213.89	57.05	118.15	96.55	121.23	136.74	192.66	132.05	135.06	179.98	281.54	127.32	258.29	153.18	42.92	82.75	80.36	288.09	314.54	203.46	179.92	342.78	199.47	194.5	117.92	71.53	104.8	35.94	141.56	219.41	466.11	221.72	248.98
748	410.94	205.12	119.61	260.95	169.18	84.1	86.35	89.33	88.91	87.3	161.64	388.17	152	392	322.8	100.01	207.1	53.71	113.04	78.16	111.9	156.92	194.76	141.09	153.16	190.02	292.91	132.67	285.97	162.75	44.18	79.93	76.87	281.63	356.53	206.53	199.73	410.65	210.26	207.44	132.98	71.89	93.67	32.67	151.77	228.61	537.5	239.55	281.94
749	370.61	183.51	115.25	268	164.76	93.36	81.04	99.37	92.3	98.34	144.8	407.73	136.66	350.6	312.01	89.26	190.15	52.3	115.2	59.68	182.45	164.89	180.42	144.54	155.86	180.19	278.14	123.31	256.61	192.91	40.94	79.44	87.43	275.97	385.68	194.74	191.23	427.65	188.8	214.79	150.81	72.46	78.89	28.26	151.76	218.67	575	252.44	275.43
750	385.56	185.69	118.65	333.43	158.94	132.45	86.26	147.24	113.31	94.76	146.79	461.68	146.29	398.96	318.13	89.73	196.55	58.01	156.46	59.3	433.24	183.4	185.34	154.57	172.18	185.49	299.97	127.27	269.4	308.15	41.86	89.36	122.83	267.5	427.27	198.48	204.9	454.33	190.97	267.25	201.72	94.51	81.29	28.34	142.78	251.62	637.65	293.97	296.63
751	405.83	187	138.73	358.45	162.9	153.83	91.52	163.44	140.19	136.84	145.28	490.68	144.71	410.81	340.97	91.3	197.35	79.97	152.95	55.07	454.2	201.79	196.35	169.37	177.2	220.21	307.9	134.95	283.6	304.81	46.4	88.95	131.12	260.97	466.08	216.09	222.04	494.37	199.5	269.13	206.8	103.59	70.47	26.96	141.21	227.73	720.15	348.88	314.71
752	346.19	188.39	158.78	334.74	167.34	148.09	89.4	159.23	141.36	246.59	136.86	413.41	146.36	360.14	305.61	102.88	176.64	97.37	142.8	53.29	413.54	202.55	176.92	171.66	180.56	197.37	279.94	130.15	261.43	267.96	49.23	122.7	109.75	256.14	403.18	211.68	202.17	440.92	213	241.04	189.05	116.79	65.45	21.72	124.4	191.56	639.92	333.31	292.19
753	347.04	193.42	159.87	316.94	148.47	136.62	89.55	148.86	135.35	248.83	134.46	372.96	145.09	329.91	268.82	108.78	153.47	95.44	134.43	50.77	356.45	193.42	204.9	184.89	169.69	203.01	263.31	128.77	241.92	233.63	54.96	111.63	113.74	202.04	377.8	208.76	192.75	399.45	213.89	205.58	166.3	112.26	59.69	22.46	104.6	178.21	577.97	335.01	273.39
754	372.55	208.45	177	343.18	170.38	142.28	97.09	161.54	146.01	277.39	139.82	442.86	152.81	344.26	279.94	114.46	150.79	102.28	144.71	50.76	380.62	219.41	230.08	206.18	186.36	222.72	286.32	137.27	250.78	260.74	57.95	120.95	131.82	219.21	432.39	229.48	209.79	459.01	226.74	225.1	193.49	116.65	60	23.29	119.87	198.42	654.61	371.84	296.46
755	448.71	241.55	191.32	372.41	147.09	132.43	101.53	158.63	136.48	300.35	157.96	428.71	163.98	381.36	279.6	132.47	149.95	98.97	155.43	45.3	353.57	211.63	307.14	240.5	183.01	271.29	292.65	149.56	261.16	235.03	67.29	117.16	157.62	186.05	450.21	276.47	226.03	415.73	263.55	196.19	168.43	118.67	58.44	24.04	93.43	182.46	655.11	372.07	313.29
756	360.29	238.72	182.75	348.52	103.89	120.03	99.85	137.43	122.56	276	164.33	290.35	170.1	365.17	264.73	140.04	140.19	91.88	146.67	35.94	292.32	210.28	308.74	238.66	180.35	259.6	269.54	147.21	261.96	182.32	69.93	98.97	127.45	138.39	364.78	233.02	222.09	364.04	265.52	152.9	107.96	115.79	50.48	24.48	45.99	163.74	483.46	349.74	311.99
757	66.65	74.21	54.1	79.6	52.79	64.18	50.7	64.53	64.15	80.66	61.21	72.12	74.79	71.58	80.17	54	61.69	49.56	59.26	42.81	87.74	61.36	81.37	62.31	72.35	62.67	86.83	53.9	74.61	63.59	33.52	55.01	35.08	64.56	72.67	56.4	63.83	86.33	73.34	50.04	57.84	57.98	46.25	22.11	38.39	57.73	93.59	86.5	76.52
758	119.54	115.64	90.96	131	78.76	96.55	69.94	110.55	92.83	150.84	86.07	92.34	96.51	113.45	123	88.97	89.1	76.83	95.23	44.39	167.11	83.22	152.33	108.79	85.92	112.18	115.01	77.24	97.14	109.91	53.04	68.84	70.19	84.05	111.5	99.93	89.36	118.09	122.87	82.56	88.56	91.23	46.83	24.23	38.58	61.51	124.45	140.37	103.01
759	240.78	188.17	140.55	227.19	85.95	100.97	94.16	134.9	109.27	193.84	146.95	136.67	160.34	235.67	192.83	150.41	130.44	81.23	137.55	32.67	195.18	133.55	262.44	170.75	109.99	198.36	175.48	126.12	169.71	142.84	81.03	63.22	103.71	78.34	182.27	166.74	147.4	178.81	221	110.34	91.43	121.71	38.88	23.72	26.58	85.05	219.13	214.3	187.31
760	283.12	223.9	155.68	248.22	62.1	62.65	94.14	97.8	103.39	156.32	185.01	161.94	199.56	313.87	223.88	183.13	125.58	62.92	124.16	29.77	76.22	165.32	253.27	167.89	133.07	206.83	209.59	149.73	236.56	104.08	76.03	48.72	63.8	63.39	209.61	168.64	181.76	239.22	272.67	101.4	51.3	108.08	36.67	21.16	11.85	107.29	292.97	195.51	250.13
761	27.26	28.27	20.37	28.43	11.99	10.07	20.67	12.03	16.16	26.17	23.76	25.19	30.01	28.41	24.93	22.98	13.47	14.63	20.08	18	7.37	25.16	33.03	24.95	27.98	24.12	33.22	21.97	27.58	10.94	12.37	14.77	10.55	11.47	27.24	19.75	24.14	31.02	29.94	8.9	6.09	17.46	16.38	8.47	0.29	16.95	36.78	25.79	31.8
762	0	0	0	0	0	0	0	0	0	0	0	0	0	0	0	0	0	0	0	0	0	0	0	0	0	0	0	0	0	0	0	0	0	0	0	0	0	0	0	0	0	0	0	0	0	0	0	0	0
763	2.81	2.97	2.84	3.41	2.69	4.13	1.41	4.56	3.75	5.1	2.67	1.42	2.05	2.74	4.22	2.66	3.79	2.15	2.63	0	6.12	1.87	4.71	2.95	1.86	3.24	2.05	2.19	2.2	3.35	1.82	3.31	2.1	4.11	2.36	3.37	2.21	2.67	3.37	3.01	3.97	3.21	0.37	0.42	2.09	0.77	2.22	4.05	2.14
764	26.54	20.57	7.01	16.56	10.55	6.18	11.07	2	4.08	1.36	10.01	32.34	17.18	27.42	18.21	6.42	7.4	10.11	8.65	13.03	1.11	12.15	9.18	8.35	12.28	10.4	29.71	11.42	22	5.43	2.39	4.68	1.25	8.6	25.8	10.05	15.2	28.14	13.5	6.7	1.75	4.91	11.66	7	25.31	36.3	44.73	16	22.77
765	6.9	11.45	14.61	39.45	73.99	60.15	4.55	52.53	32.61	46.33	23.46	16.25	10.28	24.75	71.52	4.37	92.5	27.89	24.94	5.37	149.2	5.64	5.66	6.36	13.91	11.79	13.37	12.29	13.31	81.7	4.02	43.03	26.05	137.35	16.71	28.26	9.76	37.12	12.72	86.33	77.2	33.37	16.08	4.91	106.88	32.09	9.84	54.83	4.99
766	91.31	94.81	45.64	89.48	145.98	84.35	47.72	68.04	44.13	101.48	61.05	54.15	53.08	86.45	128.37	28.42	166.57	54.41	60.92	71.43	165.47	28.51	70.58	46.32	31.91	60.62	87.6	48.64	47.97	102.59	16.31	77.31	59.54	224.83	68.69	88.63	38.76	79.14	61.16	127.45	88.35	48.65	61.42	25.2	123.28	48.14	65.63	99.13	42.07
767	214.57	149.08	77.76	151.73	160.26	93.23	62.22	75.49	61.11	123.85	102.36	145.76	90.58	190.72	188.98	58.03	200.89	57.08	87.1	82.7	163.24	62.39	137.72	89.16	64.96	114.8	153.18	79.83	120.23	120.2	30.78	85.1	77.1	260.31	145.63	147.1	90.67	150.52	121.51	155.44	91.63	61.34	81.3	30.4	121.87	102.45	183.25	153.13	110.45
768	333.19	199.05	105.06	213.42	162.7	98.68	80.38	88.25	74.65	133.89	135.46	242.53	126.74	289.39	237.84	86.63	208.73	62.64	113.6	94.35	164.47	96.29	210.15	129.66	91.83	175.47	217.82	109.77	186.11	134.56	44.73	86.21	102.22	250.3	222.31	205.08	139.32	205.07	178.31	163.77	92.73	73.14	96.55	34.97	112.21	149.55	295	191.15	176.32
769	391.16	206.83	117.48	247.16	181.94	93	78.93	102.36	86.28	128.65	144.91	301.43	133.4	340.99	298.05	96.48	192.02	57.33	117	75.98	163.65	121.15	236.07	147.78	116.92	201.62	237.9	118.21	228.69	173.76	47.28	88.32	114.71	282.01	301.26	228.45	166.54	318.46	203.93	201.62	140.16	73.28	84.04	31.21	146.33	174.46	388.36	211.36	219.58
770	405.36	206.09	123.89	261.65	190.82	93.34	82	110.68	92.36	128.43	151.71	317.01	140.6	368.81	306.42	103.88	211.69	57.55	119.29	70.14	172.67	136.98	235.25	153.09	129.03	208.47	252.79	127.89	247.57	191.43	49.3	87.88	115.54	277.67	316.34	230.83	176.11	361.81	212.05	225.73	157.09	79.25	80.13	28.74	159.31	177.37	436.16	221.02	239.69
771	489.99	236.95	149.02	313.06	169.94	88.66	81.77	117.86	102.75	128.4	180.92	338.88	162.18	469.15	361.31	128.21	207.95	54.66	123.31	47.59	169.43	177.9	263.97	172.53	156.49	243.5	289.36	147.03	314.44	203.36	56.04	81.92	111.3	263.86	358.34	257.34	215.37	428.86	265.1	237.61	162.16	87.43	64.76	24.36	152.15	203.56	528.95	256.04	308.23
772	398.27	207.32	136.73	316.38	138.3	123.47	83.34	153.48	118.06	132.27	159.52	322.44	159.15	408.38	307.2	118.99	187.43	65.13	149.95	46.81	379.05	173.44	227.31	160.33	156.62	209.81	263.62	134.46	275.64	279.63	53.45	92.9	125.98	217.6	330.09	219.04	198.78	380.16	232.95	245.11	187.4	108.24	64.55	27.34	121.22	194.97	484.44	261.87	280.03
773	215.65	177.44	121.86	243.79	109.14	106.68	84.45	147.99	101.25	130.97	153.06	208.15	159.54	237.25	221.65	120.07	187.11	62.49	131.59	43.77	239.82	168.13	195.77	148.52	140.94	167.91	204.03	124.91	192.72	206.7	54.04	89.86	99.07	171.03	237.46	152.08	167.1	282.5	201.38	171.82	164.07	106.52	59.46	27.41	94.68	159.64	299.71	227.76	222.51
774	409.12	206.65	147.79	342.52	130.76	135.45	86	168.12	136.41	151.35	164.78	214.99	159.92	432.7	316.03	123.89	190.17	74.95	143.64	34.63	400.84	183.15	233.13	172.73	161.54	223.89	252.51	134.24	287.47	280.59	56.81	82.7	126.43	186.18	343.87	215.56	212.13	422.62	243.92	247.11	192.62	114.89	43.57	18.8	110.68	136.4	475.89	316.47	299.92
775	311.05	191.85	151.47	310.34	110.66	134.32	86.03	153.28	131.54	232.24	142.02	226.85	147.18	342.37	262.97	114.26	155.36	90.65	139.26	38.87	371.05	166.67	210.26	171.57	154.13	204.3	232.16	123.34	248.65	224.14	54.61	107.45	112.08	167.01	312.75	198.25	195.16	323.24	227.03	183.86	145.32	119.32	48.96	20.47	68.37	117.79	428.93	293.42	270.01
776	163.78	136.94	128.58	246.18	134.71	133.86	82.44	152.86	138.95	227.39	111.7	215.47	134.72	180.21	199.48	103.55	152.87	89.4	126.87	35.46	355.61	150.82	143.34	143.89	137.67	141.24	178.04	105.9	161.37	230.62	56.03	107.81	94.49	186.84	284.52	122.1	148.34	304.78	163.33	184.01	183.66	118.27	46.91	18.73	108.18	108.36	373.71	265.04	200.65
777	388.8	210.95	176.51	342.18	130.52	142.96	76.72	165.11	146.78	269.94	154.55	265.29	154.75	398.98	271.17	130.38	158.58	92.93	138.27	27.46	392.07	175.11	238.82	193.53	169.77	228.01	237.95	136.64	278.89	259.56	62.16	109.11	122.41	188.29	299.2	228.91	202.01	347	255.31	220.17	182	124.22	42.85	18.29	95.89	133.05	463.69	327.44	285.16
778	435.68	242.19	193.57	371.88	101.27	131.75	85.63	153.76	135.83	276.99	173.82	270.12	171.07	438.07	275.25	148.02	154.32	89.34	144.63	22.58	371.09	197.4	284.35	219.1	176.18	259.47	257.72	154.65	293.97	229.39	67.61	102.07	126.36	147.02	313.26	253.52	219.41	334.09	286.05	192.36	133.44	126.97	35.97	17.63	48.9	127.95	503.53	340.1	317.96
779	134.92	122.53	102.72	163.71	67.34	102.46	71.69	117.61	109.28	151.61	109.66	127.08	126.97	146.78	148.48	104.84	110.33	72.7	97.24	23.77	182.83	123.86	147.77	118.83	127.95	117.69	140.34	89.29	142.46	124.59	58.35	66.47	61.6	103.39	147.2	99.53	117.82	181.13	145.07	98.69	101.44	105.27	34.25	17.55	43.34	87.35	185.78	172.98	153.67
780	500.13	273.96	192.36	357.55	98.42	84.16	100.55	122.3	100.22	282.09	192.5	216.88	184.86	427.16	304.33	166.79	143.93	78.73	133.09	16.61	130.33	197.25	390.8	273.8	183.44	298.18	279.6	152.13	295.57	119.64	78.26	78.13	130.7	123.11	434.83	273.39	251.7	425.67	320.47	130.07	82.15	106.21	28.23	17.76	39.5	93.02	543.23	377.15	348.9
781	74.74	81.34	60.1	87.42	52.7	66.63	51.45	69.36	69.02	89.5	64.92	71.92	78.73	79.78	84.24	59.75	61.25	49.37	64.22	37.92	96.31	66.08	91.61	67.78	73.27	68.89	90.68	56.19	79.31	69.46	36.8	51.53	38.71	64.22	78.63	60.22	68.02	95	81.67	53.31	61.62	61.05	40.36	19.53	31.42	56.45	97.9	93.61	81.94
782	85.52	84.63	64.23	96.8	48.7	62.5	51.27	69.29	70.65	91.72	70.96	78.06	84.89	90.59	91.46	66.01	60.49	46.95	66.34	28.57	91.34	73.33	101.96	74.89	79.55	76.93	95.9	59.64	88.37	70.68	39.24	45.38	39.7	61.95	90.9	65.55	75.99	108.82	90.72	54.3	58.47	63.28	33.4	17.14	24.62	57.69	111.5	99.1	94.12
783	88.89	82.37	64.32	99.88	32.84	56.42	45.82	61.07	68.66	87.58	71.97	77	84.76	97.14	89.2	67.6	53	41.51	62.24	16.34	84.76	76.15	100.49	74.15	80.67	77.55	92.38	57.64	93.75	62.53	38.89	35.14	34.47	44.68	93.16	62.79	79.22	110.5	93.96	47.07	44.34	61.73	24.53	13.7	10.14	55.62	117.19	98.92	100.69
784	22.11	17.38	11.2	17.67	17.8	12.42	10.5	7.91	7.78	13.15	17.31	39.27	15.26	17.1	21.36	8.53	35.89	7.86	11.62	11.46	14.47	15	15.97	14.76	14.36	11.29	23.54	13.69	16.7	12.22	4.3	8.63	6.25	38.04	29.43	13.77	13.7	26.15	17.84	21.11	7.87	8.23	12.73	4.48	14.25	22.74	43.96	21.41	18.62
785	19.99	10.68	11.34	23.51	17.48	14.87	6.12	12.93	11.04	22.68	15.99	35.21	11.72	19.6	21.92	8.7	36.58	8.64	11.14	0.49	33.02	14.67	11.07	12.27	15.02	12.88	17.98	9.79	15.8	18.91	4.14	9.88	8.03	32.62	31.62	15.22	13.47	31.48	12.68	22.75	14.56	12.35	4.76	1.6	26.86	18.24	48.7	34.07	18.96
786	84.38	45.64	26.51	51.19	22.92	14.82	17.84	15.17	14.31	27.19	33.02	67.1	29.22	71.33	45.21	20.88	34.53	15.75	21.2	13.72	21.41	28.85	51.29	33.37	22.73	46.18	50.97	28.75	46.12	21.36	9.98	11.66	21.67	25.12	57.23	45.4	33.91	47.26	44.41	23.83	11.47	16.09	14.44	7.37	28.55	38.61	95.4	46.86	49.55
787	25.19	21.37	10	24.52	15.92	11.04	16.37	5.24	8.93	10.41	13.63	49.39	23.81	19.22	20.89	6.78	13.74	14.62	13.67	16.1	9.01	26.57	14.72	19.37	29.67	14.05	42.91	13.93	25.16	8.9	4.29	8.65	6.26	21.54	40.02	15.46	24.4	43.25	12.63	8.21	5.5	8.76	19.78	9.96	27.17	43.62	58.18	29.79	33.67
788	0	0	0	0	0	0	0	0	0	0	0	0	0	0	0	0	0	0	0	0	0	0	0	0	0	0	0	0	0	0	0	0	0	0	0	0	0	0	0	0	0	0	0	0	0	0	0	0	0
789	57.8	73.99	36.12	73.53	138.43	81.36	42.8	66.89	49.47	82.56	42.68	57.2	51.02	71.79	123.71	20.7	120.67	52.63	59.82	73.59	174.86	30.07	37.03	30.4	41.29	35.96	85.91	36.84	48.31	114.38	13.02	80.15	45.18	209.2	55.18	67.26	36.81	88.2	43.29	122	100.46	46.46	68.71	25.16	121.89	63.72	54.16	85.57	36.32
790	175.33	123.89	68.46	131.81	152.75	89.23	53.63	78.17	64.18	130.55	76.31	160.05	78.38	143.99	172.68	47.13	135.35	57.63	82.18	69.96	180.65	58.83	118.79	78.87	62.68	96.51	133.84	60.61	95.36	127.49	27.94	85.02	78.28	231.38	138.83	136.46	77.2	145.09	97.59	135.17	102.9	58.13	70.43	27.51	116.71	114.7	145.76	144.58	83.07
791	261.01	159.3	93.35	180.85	186.6	93.26	67.37	101.14	79.24	141.58	103.2	219.15	101.41	219.94	235.69	70.91	158.4	60.88	100.21	76.39	179.05	88.79	174.53	112.97	88.12	143.56	179.13	86.66	146.79	162.86	38.36	96.83	101.25	267.25	214.48	178.97	113.23	242.68	143.87	177.91	145.58	68.61	79.91	29.58	147.48	135.22	243.93	176.85	138.02
792	335.73	180.24	115.74	225.97	165.02	98.32	71.63	114.37	94.98	144.75	127.61	255.97	118.92	303.16	265.46	94.61	159.09	61.31	109.02	61.23	191.19	119.9	213.54	136.47	110.48	180.79	204.49	105	204.48	183.5	48.33	95.23	111.79	234.29	258.29	207.02	148.77	295.57	186.93	190.91	157.08	79.86	71.5	28.59	133.77	154.25	322.28	207.44	190.36
793	398.45	204.73	134.66	273.53	171.61	90.41	80.42	125.16	98.11	155.8	147.68	250.98	136.74	366.03	305.13	111.52	163.56	62.22	118.72	59.86	206.6	146.16	248.07	160.67	129.01	216.48	227.49	123.99	236.5	205.55	52.45	95.02	124.67	230.61	303.83	231.69	174.4	361.04	225.26	212.53	169.91	86.03	64.07	24.94	137.53	139.27	402.54	234.86	238.86
794	470.19	225.77	151.07	306.43	159.85	83.92	73.71	125.02	102.34	166.21	164.07	296.32	146.13	427.73	319.39	127.24	162.36	54.67	117.89	28.94	186.23	167.11	283.62	180.76	137.38	249.1	248.73	134.09	275.22	205.23	57.62	83.02	130.92	191.59	345.23	256.76	197.32	405.61	259.61	217.77	166.73	87.59	43.24	18.45	132.51	162.11	466.09	257.17	277.39
795	472.1	231.66	157.36	366.58	132.61	118.36	78.05	172.08	121.9	159.52	169.88	278.66	160.1	488.58	308.09	137.05	170.02	61.65	151.87	24.67	421.7	178.1	278.61	184.26	148.37	251.41	255.16	142.29	294.71	313.1	59.53	85.8	152.54	162.55	326.78	249.14	207.43	389.14	273.01	256.69	208.88	113.44	35.91	17.44	120	147.02	498.21	287.37	300.94
796	127.23	113.93	85.65	153.32	70.57	75.54	70.5	101.22	82.13	113.19	95.5	122.59	121.11	140.78	134.61	92.15	102.13	58.24	89.87	37.87	159	113.92	127.14	103.34	104.69	105.11	138.22	82.32	126.25	121.5	47.41	65.52	59.85	92.4	134.54	92.06	107.74	163.61	131.85	95.1	98.15	88.5	40.96	20.1	55.38	95.86	170.61	152.38	143.3
797	66.7	67.51	48.48	79.07	54.87	60.75	46.49	65.26	61.68	68.87	56.01	68.39	72.49	73.17	83.55	51.68	64.1	42.58	54.48	34.91	83.19	59.5	70.51	55.95	66.93	57.61	83.14	48.94	75.98	64.68	31.3	50.9	33.58	68.26	71.07	55.07	62.41	88.41	71.15	53.81	64.75	55.1	37.21	19.75	44.99	55.53	92.19	80.52	75.91
798	154	111.78	88.51	157.05	64.6	99.52	50.23	116.95	98.35	151.81	85.8	89.86	94.53	147.29	132.01	77.2	96.2	59.12	78.36	17.67	197.47	87.09	151.7	105.32	82.29	124.64	101.12	69.04	115.71	120.95	44.92	66.65	81.99	92.05	128.48	117.47	98.08	131.49	130.25	92.01	101.99	85.47	23.11	14.16	43.16	53.76	148.64	156.83	120.23
799	152.42	123.81	99.08	188.69	65.87	124.71	60.45	147.29	131.81	144.83	102.12	125.76	128.45	194.25	156.07	102.47	109.64	72.03	111.69	25.28	309.06	100.7	119.58	98.51	101.36	111.06	132.52	84.12	162.33	199.81	53.13	82.76	70.63	89.01	144.94	96.28	118.52	177.71	157	139.22	145.22	122.33	35.26	15.32	46.49	82.37	201.76	185.31	152.68
800	21.29	23.67	17.35	26.79	18.73	22.37	18.47	22.21	21.92	25.07	21.49	26.01	27.13	22.72	28.26	18.38	22.9	17.87	19.91	16.58	26.88	21.93	25.95	21.11	27.52	20.03	30.23	19.25	26.02	20.7	11.55	22.26	12.5	23.97	26.16	20.12	23.22	31.27	23.69	16.71	21.85	20.44	18.22	9.88	17.2	21.44	33.77	29.37	27.46
801	132.51	119.77	95.9	135.88	54.27	88.85	51.12	99.48	101.78	136.74	99.61	67.61	105.96	152.76	127.99	108.96	89.3	56.13	78.54	12.18	131.21	78.12	142.07	95.91	65.65	113.62	95.53	81.38	119.33	91.02	60.02	54.27	48.32	61.37	94.83	93.58	91.35	111.92	151.28	77.8	72.37	95.27	19.4	12.86	28.69	47.97	119.85	127.94	112.32
802	21.42	25.17	18.35	27.62	20.52	24.06	18.61	24.82	23.32	27.13	21.79	24.83	26.63	23.56	28.63	18.91	24.04	17.75	21.4	16.03	32.96	21.64	27.14	21.13	26.1	20.85	30.54	19.06	25.75	23.71	11.8	23.29	13.53	24.84	25.1	20	22.48	30.64	24.47	18.73	24.18	21.74	16.96	8.5	17.41	19	32.4	30.52	26.58
803	70.92	69.69	56.38	79.35	38.6	60.65	32.02	69.28	63.09	81.64	62.31	46.27	61.74	81.47	80.58	59.33	67.68	36.9	52.7	6.83	97.41	48.62	87.97	57.17	46.17	66.51	58.05	49.57	65.93	65.66	34.44	42.67	35.54	57.95	59.36	56.34	53.86	70.19	81.5	55.81	58.8	60.35	13.79	9.81	30.73	34.19	72.69	79.73	65
804	304.1	198.38	134.28	229.04	78.8	80.54	69.48	105.35	81.33	214.88	130.65	124.99	125.59	205.97	155.67	127.26	106.16	61.52	100.41	12.32	120.26	105.55	346.43	209.9	82.76	245.12	132.88	106.45	123.85	83.77	72.43	47.71	151.73	67.15	211.84	221.89	136.06	143.22	212.75	70.49	63.34	84.48	16.41	16.63	23.91	45.16	186.96	220.61	158.18
805	81.85	79.02	63.78	93.11	38.58	62.14	44.32	68.23	69.47	97.4	66.34	71.02	75.48	84.37	84.98	64.07	53.78	45.04	59.56	18.68	93.01	66.75	101.06	73.74	70.9	75.13	81.66	55.46	81.58	63.46	38.17	41.48	38.19	52.06	85.64	61.88	69.84	98.83	87.96	47.99	53.05	61.57	23.07	14.02	16.51	46.9	102.52	97.68	86.85
806	29.5	29.05	23.14	33.31	13.92	20.22	16.84	24.34	25.18	33.17	25.42	21.79	29.04	31.33	31.23	24.92	19.57	16.07	21.22	5.18	28.42	25.63	37.01	26.3	26.66	27.52	29.38	20.82	29.71	21.25	14.34	14.81	14.39	16.16	29.05	21.71	25.07	36.69	32.81	16.63	19.02	22.78	6.23	5.06	6.36	14.24	34.03	34.11	32.35
807	53.78	42.47	30.1	55.18	34.73	23.23	19.72	30.35	23.51	41.84	40.77	34.09	41.81	59.16	59.61	35.23	49.02	17.57	29.03	3.78	41.95	29.72	52.39	34.96	28.09	40.6	39.88	30.01	43.5	35.53	17.06	20.11	19.83	47.77	48.67	37.1	36.93	61.52	51.76	37.22	30.59	28.86	6.76	5.98	45.67	28.19	53.35	57.4	47.68
808	151.98	89.04	43.65	93.1	72.5	41.35	30.26	31.6	22.93	37.51	68.37	66.4	54.9	149.53	139.34	40.23	110.98	22.93	35.25	22.07	29.95	45.81	86.42	52.29	46.74	75.8	94.25	49.87	96.9	38.84	16.33	30.15	30.87	153.93	95.6	90.08	64.54	106.69	84.85	75.29	35.94	31.99	27.48	12.67	86.39	51.6	133.23	82.78	92.94
809	119.74	85.2	38.34	91.26	89.94	43.43	40.54	33.27	26.54	27.49	61.13	119.59	63.34	125.55	151.77	34.12	111.89	26.78	43.94	47.28	38.63	50.86	59.58	45.14	58.73	58.4	113.63	51.68	94.22	50.49	13.97	46.7	22.7	183.81	111.79	72.08	66.84	122.47	69.32	83.64	52.4	28.79	48.42	18.3	98.46	74.54	175.39	82.17	96.4
810	84.68	72.42	41.27	113.72	127.71	85.93	48.3	80.68	63.29	71.31	42.79	179.33	60.64	103.41	147.69	22.67	98.67	50.06	74.74	65.95	230.5	56.9	36.32	43.21	66.91	47.95	120.87	45.02	81.61	153.42	14.12	76.68	51.83	198.32	152.84	68.83	65.35	175.94	50.25	136.92	123.27	49.26	64.77	24.68	114.19	101.04	201.87	113.41	82.73
811	116.07	83.77	65.36	134.73	168.8	97.17	47.25	102.53	83.22	130.4	47.51	229.54	62.3	102.45	179.07	33.22	99.72	58.89	79.2	52.96	236.09	69.33	75.94	73.68	78.1	76.48	123.72	52.87	84.32	180.01	21.62	97.23	77.15	243.05	205.6	103.54	72.91	234.72	70.98	168.24	170.16	56.99	59.55	20.87	152.65	115.33	241.99	146.02	87.26
812	233.21	135.31	96.98	192.17	161.16	94.28	59.89	113.92	89.61	155.9	85.55	236.14	95.23	201.96	208.27	71.18	111.87	61.96	96.13	50.02	227.2	101.66	154.32	115.74	97.3	136.6	159.63	82.62	140.43	184.35	37.24	95.87	98.97	210.3	225.17	156.36	111.66	262.94	135.65	173.11	162.51	71.24	56.1	22.22	134.21	123.29	288.02	181.51	145.17
813	284.16	162.14	111.78	221.02	154.07	94.13	65.41	122.08	92.23	159.34	102.12	196.88	107.09	256.9	229.99	86.05	113.72	59.73	101.21	44.87	229.46	115.33	190.4	135.15	105.1	164.97	175.42	96.07	165.48	188.29	43.57	94.82	107.17	185.35	241.36	176.4	127.94	281.23	167.48	176.35	164.07	77.91	50.99	23.67	128.15	99.95	326.53	196.23	176.22
814	200.12	160.43	118.45	218.24	107.3	88.7	70	117.81	91.79	152.57	117	144.22	116.76	220.79	206.04	97.65	118.37	58.76	106.17	44.21	219.8	122.94	202.56	141.14	108.75	165.67	159.9	104.99	164.33	165.46	48.44	87.62	90.72	149.75	198.57	145.45	135.61	217.33	184.07	142.86	133.25	81.77	48.9	21.53	81.78	90.94	248.31	186.89	184.32
815	205.14	164.78	120.55	219.45	99.25	97.13	59.41	158.84	94.7	158.34	130.7	91.24	123.09	233.39	202.18	111.4	143.04	54.65	112.26	13.25	248.65	114.07	208.92	133.75	105.75	164.42	140.14	101.13	168.85	200.03	51.94	87.18	100.38	127.27	187.42	143.81	136.3	225.44	204.48	162.53	174	98.47	20.88	12.76	81.4	56.83	201.31	198.31	177.85
816	57.87	53.92	46.35	72.33	38.7	50.28	29.96	60.91	54.08	64.86	52.86	57.8	55.95	64.1	77.12	47.55	62.47	30.5	42.4	3.73	80.41	54.07	69.77	51.81	56.6	53.82	57.5	40.28	62.37	59.27	27.87	42.91	29.62	64.8	63.49	48.26	51.04	80.99	64.11	51.78	63.98	50.36	12.67	7.05	35.68	39.36	79.33	77.01	66.2
817	57.87	56.53	46.25	74.12	41.81	51.29	31.49	62.98	54.86	66.25	53.92	55.12	57.65	65.62	77.43	48.06	64.3	31.6	44.5	7.33	86.7	51.92	69.4	51.94	54.45	53.97	58.05	41.83	62.46	63.73	27.78	43.24	31.73	64.69	62.95	47.03	50.47	81.73	64.89	54.19	65.71	51.4	13.07	7.54	36.97	34.26	77.99	77.75	66.02
818	564.82	261.28	160.56	334.53	67.6	71.7	76.46	116.68	96.37	143.85	197.27	131.74	176.82	532.62	316.46	159.69	153.51	48.87	114.75	12.77	134.71	156.08	319.05	194.57	143.21	274.75	257	145.73	342.32	143.48	66.78	49.46	108.33	84.56	321.27	265.36	236.84	366.6	317.98	154.64	88.89	96.31	20.2	13.02	39.05	70.54	457.58	288.73	336.85
819	138.6	87.86	64.95	131.69	55.1	37.69	52.21	58.63	55.53	83.46	74.56	139.16	87.5	123.89	130.96	68.12	68.85	33.05	59.02	11.58	54.58	90.97	104.04	92.69	95.45	86.61	122.81	61.44	114.84	68.33	33.77	47.55	39.79	82.93	217.74	77.67	105.5	229.83	103.47	66.2	71.79	51.21	17.47	10.18	47.06	54.28	268.86	149.32	145.63
820	73.12	58.71	48.86	76.86	37.09	56.57	31.28	63.65	58.31	79.03	46.39	63.57	53.61	73.19	76.68	43.2	45.89	37.65	45.54	10.23	91.92	55.79	72.85	56.82	60.66	58.29	69	38.38	70.93	58.24	27.06	37.2	31.56	56.04	71.54	54.12	56.93	86.18	65.65	46.14	54.98	48.46	16.71	8.31	23.94	43.01	95.36	82.34	71.73
821	77.74	70.47	54.43	83.68	28.83	34.25	37.21	43.87	47.95	73.31	60	62.84	71.79	85.4	78.47	61.15	44.41	31.5	45.06	8.63	43.06	65.22	81.53	62.9	65.56	63.85	75.25	48.49	79.11	40.84	32.18	30.51	24.68	42.79	75.99	54.18	64.32	93.27	84.75	36.78	35.04	49.28	14.49	8.74	16.45	43.46	97.37	79.41	86.41
822	3.41	4.04	2.76	4.13	3.35	4.01	3.07	3.52	3.4	3.97	3.52	3.7	4.39	3.77	4.49	3.1	3.63	3.16	3.16	2.72	4.37	3.19	4.21	3.21	4.18	3.18	4.65	3.1	4.1	3.28	1.97	3.68	2.06	3.63	3.77	3.35	3.63	4.64	3.83	2.64	3.4	3.41	2.98	2.29	3.31	3.25	4.79	4.52	4.15
823	25.9	26.97	20.67	32.3	14.75	22.41	15.59	26.16	25.35	30.72	23.58	23.56	29.09	29.88	29.25	22.49	21.76	16.43	21.1	8.18	36.37	22.24	29.79	23.15	25.31	23.45	28.93	19.53	30.44	25.42	13.07	18.37	13.53	18.8	27.91	19.72	24.77	35.58	29.85	19.12	22.95	23.16	8.64	5.55	9.86	15.66	34.77	33.6	30.88
824	3.63	4.65	3.07	4.43	3.9	4.38	3.74	3.8	3.81	4.54	3.69	3.78	4.75	3.98	4.73	3.3	3.69	3.68	3.55	3.99	4.7	3.34	4.59	3.5	4.25	3.51	5.27	3.6	4.28	3.47	2.09	4.24	2.31	3.68	3.93	3.56	3.77	4.7	4.15	2.72	3.49	3.62	3.8	2.39	3.01	3.13	5.1	4.81	4.34
825	42.08	37.17	34.47	50.82	27.2	51.21	15.88	58.2	50.09	64.97	31.1	28.44	31.41	48.85	48.12	29.99	41.32	30.79	34.77	5.2	100.35	25.43	42.15	30.18	22.27	37.58	31.29	25.07	39.82	56.18	18.84	31.16	25.94	36.48	41.47	33.19	30.74	51.12	47.03	43.08	49.86	44.03	9.25	5.28	19.71	19.63	51.82	59.06	34.42
826	89.07	70.42	47.68	76.6	24.9	26.93	33.34	39.49	40.11	50.91	57.46	49.4	60.62	95.8	75.15	58.33	44.69	21.8	43.43	8.27	32.37	45.4	87.29	52.5	31.07	69.7	62.3	48.39	67.3	35.51	29.78	18.87	28.03	19.35	68.5	55.71	52.67	72.83	83.86	33.27	23.65	43	9.59	9.02	9.73	31.99	88.21	60.72	71.24
827	59.99	46.68	29.23	52.5	79.55	41.27	22.54	45.06	27.6	60.4	34.18	32.87	24.97	47.2	102.42	21.75	75.17	27.1	28.43	21.43	71.73	17.78	58.79	35.56	21.6	43.57	38.82	26.45	27.31	53.86	13.38	49.52	38.65	152.36	49.68	62.37	23.68	55.73	40.03	66.5	67.69	27.17	22.5	11.01	93.32	30.2	38.93	57.29	25.77
828	176.76	113.4	58.46	123.27	119.01	48.29	37.47	65.2	43.72	62.81	75.23	81.86	66.42	169.27	180.72	52.34	98.86	28.43	55.03	32.18	91.47	52.54	118.23	68.51	51.54	98.77	103.18	58.93	104.75	108.2	23.46	56.02	64.28	182.52	124.75	115.99	73.8	166.9	108.38	124.02	105.67	38.39	32.76	17.24	116.95	57.92	128	94.8	98.47
829	215.62	130.37	67.38	169.26	131.8	71.21	56.9	100.67	68.93	58.88	84.14	131.47	91.53	233.58	186.35	63.03	109.05	41.32	90.53	58.4	226.71	71.29	119.8	76.98	73.7	108.05	148.35	73.02	144.85	192.04	28.99	70.04	81	142.37	169.52	114.26	95.98	231.39	122.59	171.08	154.11	59.5	52.78	22	118.74	84.02	213.82	130.1	134.19
830	258.86	140.09	96.48	208.5	138.24	93.34	53.78	118.96	98.11	133.02	93.85	179.25	99.04	287.49	224.97	73.55	106.35	60.26	97.8	47.29	270.48	93.25	124.69	90.25	93.68	129.73	168.91	80.75	193.09	212.84	33.6	87.77	78.41	154.57	211.58	143.62	126.38	292.59	156.23	192.68	164.09	76.05	49.12	18.17	118.17	105.18	290.97	185.64	170.78
831	237.58	132.78	97.17	164.73	71.72	68.75	54.7	73.26	71.58	149.69	86.49	185.26	94.01	202.59	155.69	71.9	77.15	57.95	72.61	41.8	96.7	101.03	142.32	108.54	94.28	129.63	157.47	78.31	156.96	79.7	36.51	73.75	55.96	98.11	189.31	136.04	119.88	187.06	143.33	78.9	64.78	62.76	47.29	19.57	43.3	109	293.42	175.17	159.09
832	81.27	81.96	68.54	131.56	92.46	89.95	43.19	107.31	87.16	146.61	53.18	101.28	71.64	108.87	102.49	52.46	70.78	61.2	84.98	31.34	273.97	66.1	78.04	66.46	76.9	69.06	94.2	47.38	87.7	173.15	31.64	84.4	67.58	108.29	107.57	82.31	71.3	141.6	85.88	123.62	140.66	73.77	39.03	16.07	79.29	81.7	117.84	120.84	80.76
833	121.76	110.58	76.85	117.59	49.06	54.34	61.76	60.18	66.78	91.07	85.08	115.99	105.44	124.17	110.38	84.4	61.33	45.34	74.5	36.03	47.38	96.71	126.31	89.37	83.91	101.14	129.65	75.47	114.66	51.94	45.06	38.21	37.82	46.36	123.32	83.85	95.75	128.71	119.23	44.04	35.44	59.48	41.84	19.56	11.44	91.7	163.14	104.42	123.35
834	20.34	21.63	16.19	22.24	9.02	9.72	10.02	10.81	11.92	19.96	18.34	15.28	18.3	23.85	19.21	18.46	14.13	9.19	13.99	4.44	9.18	12.01	26.71	15.93	10.5	19	17.04	16.27	16.04	9.43	9.86	10	8.04	11.52	23.47	15.47	13.7	14.71	23.94	9.58	5.89	14.39	5.94	5.07	6.42	13.91	20.16	16.18	18.01
835	0	0	0	0	0	0	0	0	0	0	0	0	0	0	0	0	0	0	0	0	0	0	0	0	0	0	0	0	0	0	0	0	0	0	0	0	0	0	0	0	0	0	0	0	0	0	0	0	0
836	3.35	3.64	2.63	3.98	2.76	3.07	2.72	3.49	3.15	3.47	3.1	3.03	3.67	3.88	4.34	2.84	3.25	2.48	2.91	2.57	4.42	2.94	3.94	2.82	3.21	3.04	4.07	2.96	3.65	3.38	1.73	3.6	1.82	3.17	3.45	3.07	3.12	4.45	3.65	2.7	3.55	2.98	2.32	1.35	2.64	2.63	4.47	4.13	3.78
837	22.17	22.83	17.59	23.88	13.83	18.48	10.61	24.13	20.32	23.95	19.81	9.66	19.58	26.65	27.63	20.27	19.39	11.08	17.26	3.24	30.02	12.47	28.65	16.47	10.84	21.14	16.18	15.88	19.49	21.42	11.53	18.75	12.4	18.73	14.34	20.05	15.7	17.68	26.75	17.79	22.66	19.62	4.04	3.59	11.81	8.38	16	21.73	17.56
838	2.77	3.26	2.39	3.53	2.89	3.3	2.64	3.36	3.2	3.54	2.94	3.39	3.73	3.06	3.93	2.63	3.13	2.83	2.94	2.77	4.41	2.79	3.55	2.74	3.63	2.69	4.11	2.67	3.44	3.17	1.76	3.64	1.91	3.39	3.22	3.01	3.13	3.89	3.16	2.42	3.37	2.97	2.92	1.64	2.44	2.93	4.15	3.95	3.44
839	21.74	21.93	17.69	27.02	11.86	20.98	12.03	25.13	23.3	27.86	19.36	18.08	22.75	23.73	24.97	18.92	17.55	13.85	17.85	3.13	34.73	17.52	27.86	19.71	20.6	20.99	21.85	15.26	24.39	22.81	11.5	15.79	13.05	13.98	23.83	17.31	20.44	30.32	24.67	16.2	22.34	19.94	3.86	3.52	7.35	9.12	27.91	29.83	24.32
840	3.36	3.39	2.75	4.13	2.66	3.19	2.34	3.78	3.45	4.08	3.39	3.05	3.72	3.8	4.61	3.04	3.55	2.56	2.92	1.43	4.7	3.15	4.21	3	3.69	3.24	3.89	2.68	3.93	3.34	1.86	3.44	1.99	3.42	3.49	3.44	3.41	4.48	3.84	2.75	3.74	3.32	1.52	0.81	2.38	2.29	4.4	4.47	3.91
841	3.73	4.39	3.01	4.53	3.7	4.52	3.18	4.14	3.93	4.44	3.75	3.98	4.77	4.29	5	3.3	3.93	3.56	3.48	2.75	5.57	3.35	4.42	3.27	4.14	3.42	4.93	3.24	4.5	3.95	2.06	4.06	2.26	4.02	3.8	3.72	3.87	4.8	4.28	3.07	4.06	3.85	3.07	2.07	3.89	3.96	4.81	5	4.3
842	4.26	5.08	3.28	4.86	4.09	4.77	3.79	4.24	4.21	4.73	4.21	3.79	5.2	4.65	5.42	3.64	4.21	3.45	4.1	3.98	5.15	3.53	5.23	3.73	4.67	3.87	5.52	3.69	4.89	4.05	2.34	4.56	2.58	4.13	4.33	4.07	4.35	5.15	4.69	3.08	3.98	3.97	3.86	2.35	2.13	3.3	5.2	5.3	4.74
843	4.34	4.37	3.44	5.14	2.71	3.71	2.93	4.18	4.25	5.04	4	3.37	4.94	4.98	5.48	3.85	3.41	3.05	3.6	2.05	5.24	3.69	5.06	3.69	4.47	3.85	4.78	3.33	5.11	3.83	2.29	3.84	2.2	3.68	4.33	3.86	4.3	5.63	4.99	3.02	3.91	3.84	2.08	1.06	1.92	2.73	5.31	5.36	5
844	0	0	0	0	0	0	0	0	0	0	0	0	0	0	0	0	0	0	0	0	0	0	0	0	0	0	0	0	0	0	0	0	0	0	0	0	0	0	0	0	0	0	0	0	0	0	0	0	0
845	13.74	11.46	8.2	29.02	43.22	38.34	5.88	40.01	25.37	14.03	14.48	20.3	11.14	21.92	51.43	3.93	56.59	16.54	18.8	7.02	101.59	5.64	8.35	5.75	12.35	12.22	14.24	9.75	17.43	61.43	4.01	35.75	21.5	78.78	17.02	19.37	10.88	30.46	9.01	55.82	65.44	19.68	10.03	4.87	71.05	27.64	15.52	36.34	8.67
846	82.96	58.91	36.51	83.57	109.31	63.49	22.05	81.43	49.54	72.39	37.16	61.16	35.95	80.63	98.41	26.37	81.48	30.87	50.03	20.95	184.62	26.91	61.73	41.91	34.39	49.6	53.3	29.25	46.58	147.17	14.5	58.87	63.81	129.55	90.24	66.05	34.61	141.14	49.37	131.85	135.12	40.98	23.75	11.3	106.93	39.25	68.86	85.28	39.21
847	207.09	121.57	69.84	169.61	129.37	79.19	51.71	108.19	70.53	92.92	75.67	118.93	77.48	198.37	147.99	58.19	106.85	45.29	91.61	49.23	263.54	65.08	144.5	88.14	59.38	120.54	123.42	67.09	111.34	197	30	70.18	105.97	129.79	153.92	127.05	84.33	187.02	115.25	163.2	152.38	60.2	43.89	19.13	103.36	64.49	175.49	134.87	109.12
848	256.98	140.5	98.78	204.36	77.72	95.59	53.8	106.59	87.47	134.81	98.32	128.57	93.26	269.19	170.12	77.12	109.35	59.29	97.15	42.6	271.68	87.99	157.88	100.09	74.65	147.37	143.32	82.64	166.46	167.97	37.75	72.75	87.21	92.78	157.45	150.73	118.59	172.73	159.19	135.88	103.34	78.85	43.23	18.04	46.67	78.47	240.51	174.57	154.94
849	272.59	148.39	113.61	192.11	75.78	73.35	49.02	88.98	82.05	170.13	103.07	147.96	100.2	265.43	177.91	88.74	94.32	57.87	78.5	27.15	135.65	103.83	160.3	113.37	89.65	150.39	152.59	86.66	184.51	112.32	41.17	74.37	63.64	95.45	177.89	157.73	130.05	203.58	179.06	110.46	82.19	75.95	36.37	15.51	45.45	86.12	281.95	184.97	175.67
850	128.19	108.2	80.15	143.62	52.27	74.06	52.24	93.76	77.65	98.53	90.18	104.34	104.53	140.13	115.94	86.33	86.54	45.2	81.21	24.01	153.84	93.58	130.34	95.5	76.67	106.11	113.89	74.54	112.39	113.52	42.94	45.08	58.08	62.57	129.55	89.39	100.17	154.36	127.26	85.63	80.98	72.78	29.97	14.26	32.24	75.96	159.22	135.52	128.67
851	131.42	104.98	80.66	130.24	43.23	58.98	52.91	62.05	67.35	115.42	75.72	110.47	87.36	135.64	107.96	76.16	53.94	50.35	64.51	23.01	85.11	89.01	120.93	99.53	78.18	98.52	117.86	67.02	109.95	58.17	40.33	38.76	41.17	50.94	125.69	87.57	96.31	142.31	119.95	50.23	36.33	62.6	28.49	16.21	13.23	69.54	166.57	135.32	126.96
852	2.9	3.74	2.74	3.65	3.36	4.21	3.01	3.72	3.5	4.14	3.1	3.48	3.95	3.2	4.02	2.75	3.29	3.3	3.15	3.24	5.01	2.79	3.91	2.97	3.69	2.97	4.26	2.99	3.53	3.41	1.97	3.65	2.09	3.58	3.11	3.22	3.17	3.68	3.45	2.56	3.3	3.44	3.32	2.42	3.1	3.26	4.02	4.13	3.38
853	25.48	20.49	15.13	25.37	9.19	9.69	9.55	10.57	10.25	19.63	15.64	15.47	13.95	27.42	23.28	13.33	12.41	8.22	13.28	4.26	14.23	12.77	28.08	17.19	12.34	22.6	20.28	14.29	19.35	9.82	7.07	9.43	8.74	10.41	26.19	17.36	14.11	20.95	20.17	9.25	5.89	10.02	4.83	4.41	4.31	9.29	32.48	21.93	22.76
854	3.17	3.48	2.05	3.97	2.29	2.57	3.32	2.11	2.24	2.16	2.66	4.05	4.47	3.81	3.11	2.36	1.97	2.54	2.91	3.96	3.86	3.4	2.75	2.61	4.25	2.44	5.01	2.75	4.2	3.53	1.37	2.01	1.83	1.64	3.85	2.12	3.49	4.89	3.25	2.12	2.02	2.35	3.67	2.44	1.32	3.42	5.36	3.69	4.47
855	0	0	0	0	0	0	0	0	0	0	0	0	0	0	0	0	0	0	0	0	0	0	0	0	0	0	0	0	0	0	0	0	0	0	0	0	0	0	0	0	0	0	0	0	0	0	0	0	0
856	59.6	44.03	33.54	102.07	87.63	77.66	14.01	95.37	55.53	79.77	25.27	27.28	25.95	94.68	84.18	20.49	66.57	34.31	59.88	10.76	315.53	19.88	39.32	29.17	25.26	36.97	35.23	19.75	41.69	191.57	10.72	59.07	67.59	101.47	59.36	53.22	28.61	112.7	44.65	144.39	140.43	48.53	14	6.82	89.91	25.54	45.46	83.22	31.15
857	118.87	103.08	64.45	110.59	67.41	51.06	43.84	61.45	46.03	94.4	62.59	89.44	68.82	118.96	101.99	52.33	63.99	41.04	59.3	44.4	87.81	53.53	116.93	75.22	49.41	94.5	99.46	55.91	88.68	71.84	27.29	59.02	49.98	69.94	105.79	84.81	73.15	102.04	102.51	64.99	60.47	45.78	39.88	17.93	40.19	57.56	126.18	107.78	90.74
858	60.6	59.57	43.01	69.53	45.59	54.3	41.27	59.45	53.45	62.46	44.94	58.32	57.15	63.39	71.18	43.25	49.71	37.51	50.38	37.63	82.73	47.15	65.59	51.41	47.55	51.71	70.36	41.98	58.88	59.56	26.32	45.14	31.15	53.43	64.36	48	53.36	76.09	61.82	45.44	54.19	46.52	38.27	16.46	28.95	44.26	80.67	73.62	63.59
859	60.68	57.59	43.97	66.35	37.07	49.85	30.48	63.17	53.07	64.12	47.25	34.96	53.01	70.69	66.22	48.03	50.66	32.52	45.56	18.99	90.39	38.13	67.75	45.38	37.62	53.08	50.88	39.69	57.14	64.51	27.38	37.82	31.75	44.04	46.34	47.14	44.7	58.56	67.85	49.51	57.55	49.96	20.37	11.48	26.32	28.44	54.3	63.43	52.39
860	62.87	55.29	45.66	67.37	24.56	44.8	29.57	45.37	52.5	70.94	46.27	58	56	63.74	64.04	48.16	35.89	31.99	39.14	9.5	50.96	49.41	66.74	52.05	51.8	54.32	61.51	37.77	65.38	34.34	29.63	25.44	21.27	31.92	64.52	46.56	55.55	72.59	67.29	28.68	30.18	45.74	16.01	8.78	8.54	37.81	81.2	70.56	66.64
861	80.57	69.67	70.04	83.21	49.23	65.12	22.73	58.58	58.56	161.36	49.25	33.83	41.63	70.05	68.15	53.34	58.76	53.37	45.75	4.49	113.51	38.7	101.27	69.79	32.71	80.33	43.05	39.3	51.89	46.81	32.5	46.77	42.65	60.7	53.82	74.15	49.03	44.25	91.05	46.81	33.42	57.07	10.57	6.05	14.03	16.12	50.93	103.31	45.91
862	229.43	148.9	93.6	156.32	29.12	24.39	48.23	46.3	47.69	74.62	122.21	62.87	118.38	238.48	144.96	115.66	84.97	21.91	65.74	6.25	17.56	86.22	177.42	100.41	63.25	142.02	118.87	92.49	154.8	52.51	48.54	17.26	44.26	28.29	117.85	122.24	110.67	137.88	180.53	63.04	20.04	57.6	7.8	8.43	8.6	44.47	165.39	114.22	155.45
863	43.74	27.1	19.89	51.32	10.13	7.12	19.11	6.25	9.97	22.59	17.03	92.69	26.17	33.4	38.77	9.26	10.34	9.68	15.11	8.56	6.14	38.53	31.21	37.08	44.06	29.31	57.31	16.24	41.47	8.39	5.02	7.7	9.95	21.28	98.8	22.99	45.66	97.44	28.44	11.35	7.61	7.24	10.15	3.88	5.42	29.56	140	60.52	66.06
864	4.17	5.03	3.16	4.56	4.11	4.04	3.84	3.46	3.57	4.25	4.23	4.08	5.2	4.49	4.96	3.39	4.57	3.58	3.84	4.05	4.02	3.53	5.3	3.58	4.31	3.92	5.6	3.87	4.46	3.46	2.05	3.63	2.49	3.94	4.15	3.45	3.87	4.92	4.51	2.93	2.97	3.7	4.05	2.82	3.43	4	5.03	4.73	4.57
865	2.21	2.71	1.91	2.46	2.86	3.41	2.18	2.66	2.35	3.02	2.03	3.26	2.69	2.14	2.99	1.9	2.78	2.34	2.33	2.88	3.42	1.7	2.69	2.13	2.37	2.04	3.23	2.05	2.51	2.46	1.68	3.19	1.38	3.39	2.39	2.8	2.43	2.4	2.42	2.02	2.68	2.5	3.23	2.12	3.05	3.3	3.19	2.98	2.18
866	90.21	63.71	46.49	77.83	55.17	57.64	23.5	59	45.05	104.89	32.8	71.19	38.61	70.94	56.85	30.55	48.05	37.45	46.62	25.91	131.7	30.07	72.76	52.44	30.36	58.34	57.02	29.37	48.94	76.84	18.43	50.5	48.77	61.32	62.43	72.48	43.34	51.1	60.26	57.67	58.78	40.71	27.45	11.19	31.3	43.27	67.37	89.19	43.67
867	136.44	94.31	62.86	111.38	38.85	57.07	37.71	65.38	56.58	68.3	64.33	119.19	67.59	156.8	109.77	56.45	54.29	35.86	60.53	28.41	101.36	60.77	97.87	65.59	54.74	87.03	109.81	57.33	117.62	73.52	29.17	36.46	34.3	45.65	103.64	79.12	79.54	111.5	103.76	61.6	47.97	49.25	31.83	14.38	15.86	71.82	161.55	98.99	108.24
868	22.37	24.25	17.98	27.12	15.46	21.93	16.92	23.93	22.71	26.12	19.97	22.4	24.68	24.74	25.82	18.15	19.41	15.64	20.98	14.04	34.3	20.44	27.62	20.56	23.17	21.35	28.17	17.61	24.72	23.62	11.39	18.4	12.87	17.3	24.01	19.41	21.5	28.26	24.6	16.96	20.48	19.94	13.75	7.11	5.44	15.79	30.79	28.32	25.3
869	2.49	3.24	2.45	3.02	3.2	3.96	2.14	3.6	3.39	4.46	2.54	2.52	2.59	2.53	3.78	2.23	3.37	2.53	2.72	2.21	4.65	1.92	3.55	2.47	2.19	2.61	3.21	2.23	2.55	2.64	1.58	3.68	1.58	3.87	2.43	2.71	2.35	2.61	3.02	2.39	3.22	2.97	2.36	1.13	2.23	1.99	2.89	3.8	2.33
870	3.64	3.6	3.05	4.15	2.3	2.77	1.76	3.36	3.17	4.09	3.7	3.08	3.59	3.88	4.6	3.29	3.7	2.09	2.58	0.03	3.73	3.17	5.05	3.42	3.27	3.57	3.41	2.8	3.55	2.84	1.87	2.74	1.94	3.56	3.47	3.06	3	4.64	4.1	2.64	3.31	3.1	0.49	0.65	3.5	2.48	4.23	4.71	3.84
871	4.67	5.07	3.46	5.04	3.93	4.31	3.26	4.42	4.08	4.37	4.6	5.09	5.11	5.02	5.74	3.65	5.29	3.14	4.46	2.59	5.78	4.04	6.2	3.81	4.52	4.44	5.71	3.65	4.69	4.55	2.25	4	2.86	4.85	4.37	4.26	4.17	5.07	4.86	3.76	4.13	4.15	3.33	1.84	3.61	4.94	5.37	4.97	4.64
872	35.51	16.6	9.81	20.63	13.79	8.37	7.09	6.21	6.19	8.59	20.07	9.74	14.52	34.46	23.02	9.32	35.97	5.56	8.92	6.02	8.29	11.11	17.78	12.46	14.77	15.78	18.42	11.28	24.85	9.48	3.57	5.44	5.58	24.29	21.97	16.44	15.44	27.91	19.59	19.51	6.31	8.51	7.64	2.48	11.41	7.94	32.12	26.89	22.14
873	32.62	17.63	10.87	23.44	13.59	11.2	11.63	7.75	8.73	11.98	16.87	37.57	15.86	30.66	21.22	11.14	31.85	9.25	13.93	11.17	15.22	15.88	15.79	13.38	15.73	15.75	26.53	14.34	23.7	12.59	5.34	7.3	6.68	20.42	33.17	15.92	17.54	32.36	16.74	17.64	6.75	9.67	11.99	4.41	16.17	23.71	53.33	28.43	24.81
874	1.84	7.86	3.67	4.36	12.24	8.92	11.02	0.13	3.51	0	6.75	55.02	7.07	0	1.27	0	20.89	8.74	5.22	19.07	0.81	10.61	0.99	4.55	7.36	4.14	20.42	9.95	3.87	1.9	0.98	6.71	1.62	17.35	12.29	3.2	3.5	3.32	0	6.5	0	3.77	20.35	7.74	17.67	36.96	35.43	6.24	7.22
875	16.89	18.88	8.13	13.55	18.49	10.42	17.59	1.75	6.24	2.31	10.96	77.21	15.27	12.6	9.19	3.86	21.06	10.74	11.69	28.03	0.74	18.53	9.55	10.83	11.72	12.33	36.12	16.16	13.64	4.72	3.03	9.63	4.99	18.63	25.27	10.86	10.92	13.72	7.65	7.85	0.62	5.02	26.23	10.96	12.41	45.01	58.45	12.05	17.48
876	11.11	22.84	13.72	25.56	40.56	30.37	17.28	37.83	21.48	8.22	16.42	67.82	21.89	14.37	28.95	8.75	37.68	14.16	29.9	24.26	81.63	23.87	13.99	17.95	19.32	9.07	37.67	19.25	14.96	64.9	5.96	25.67	20.95	57.54	37.8	14.02	12.64	39.52	16.89	50.17	56.23	18.67	26.68	9.58	39.5	55.71	56.61	22.4	17.45
877	74.52	49.22	43.35	78.52	42.95	60.55	20.99	65.06	49.72	74.67	30.11	75.09	34.35	77.69	62.07	26.03	44.59	37.88	47.86	19.5	165.79	43.3	48.31	43.54	37.44	48.6	59.53	30.12	56.64	94.71	14.6	44.6	38.55	63.79	61.05	52.77	43.33	66.24	53.23	69.07	67.29	45.15	25.22	11.02	27.96	56.42	96.45	81.68	52.12
878	119.8	79.13	66.06	106.39	36.02	49.97	27.3	56.6	50.25	104.11	55.43	58.96	51.68	133.64	91.42	52.98	47.66	34.84	46.49	6.93	102.69	57.99	105.56	76.01	47.76	84.71	77.94	46.48	90.55	62.14	27.21	32.81	39.34	43.37	93.13	78.19	66.47	101.62	99.37	54.9	41.56	44.33	10.55	5.8	13.67	34.65	118.8	109.43	89.58
879	21.73	20.68	17.19	24.73	8.33	16.2	10.89	15.16	19.86	25.13	17.87	20.47	20.17	23.67	22.18	17.3	12.42	11.78	15.14	3.2	22.71	18.59	25.5	18.66	19.45	19.67	22.48	14.55	23.26	13.53	10.39	10.06	8.08	12.2	22.31	15.77	19.1	25.58	23.6	10.76	9.73	15.92	5.5	3.38	2.69	15.44	28.09	25.02	23.59
880	2.64	2.94	2.54	3.23	2.44	3.22	1.82	3.31	3.21	4.09	2.69	1.97	2.86	2.93	3.69	2.68	3.12	2.43	2.46	1.41	4.13	2.1	3.62	2.55	2.13	2.68	2.71	2.37	2.73	2.65	1.71	3.17	1.6	3.13	2.39	2.64	2.43	2.88	3.4	2.35	3.07	3.05	1.52	0.74	2.29	1.96	2.86	3.78	2.6
881	122.94	57.84	34.3	74.84	34.88	16.16	19.31	26.65	24.32	28.34	43.08	50.71	39.94	123.11	88.8	32.14	39.64	12.02	25.82	11.34	31.32	37.39	59.27	38.3	37.1	54.83	66.47	33.04	82.38	45.49	12.83	18.82	21.12	52.5	80.89	57.65	53.74	107.77	67.01	52.32	38.32	20.53	12.12	5.4	34.23	32.7	118.67	62.05	78.46
882	108.08	52.12	33.78	98.36	25.4	43.05	24.7	65.5	34.13	31.2	36.45	89.26	42.15	112.35	67.43	28.96	43.74	19.48	52.23	14.68	172.94	44.49	60.17	46.03	41.7	56.27	71.16	34.04	69.73	111.62	12.93	27.63	48.8	28.45	100	55.52	53.86	101.33	56.99	71.68	73.74	36.95	14.46	6.26	17.45	37.4	151.11	82.75	77.72
883	6.28	11.99	5.64	8.31	11.97	8.78	6.22	7.09	6.15	15.27	3.29	0.94	5.88	8.27	6.04	2.95	5.32	7.76	7.51	10.56	20.97	2.16	5.54	3.51	1.74	5.42	9.57	4.27	4.58	9.77	1.77	8.58	5.02	6.29	2.61	6.85	3.34	3.37	6.71	7.29	5.61	5.63	7.09	3.13	3.44	1.75	2.6	8.06	2.83
884	0	0.41	1.13	2.1	6.47	4.76	0.01	4.21	2.22	4.19	3.63	0.65	0.47	1.12	5.94	0.28	14.53	2.52	1.27	0	8.43	0.22	0	0.22	1	0.73	0.4	1.06	0.74	4.1	0.22	3.18	1.21	17.19	0.75	2.38	0.55	1.87	0.8	7.83	5.32	3.41	1.25	0.21	10.26	1.99	0	4.46	0
885	23.87	12.37	8.89	18.71	13.66	9.8	7.53	8.24	8.29	8.57	10.78	41.35	10.87	20.08	23.79	6.91	18.83	5.8	10.11	5.15	14.27	14.83	12.75	12.24	15.12	13.05	22.79	10.53	17.8	13.55	3.93	6	6.71	29.11	32.89	14.31	15.1	32.37	12.49	16.26	11.33	6.65	8.2	3.38	12.92	19.72	51.6	21.28	20.97
886	0	1.13	0.02	0.09	6.46	3.37	3.78	0.89	0.36	0	1.7	3.68	2.36	0	3.71	0	7.93	6.1	1.67	6.69	0.77	0	0	0	0.5	0.01	3.58	2.7	0.15	1.81	0.04	2.87	0.98	9.41	1.15	0.77	0	2.79	0	4.46	2.68	0.89	6.26	3.41	17.71	14.71	0	1.71	0
887	0	0	0	0	0	0	0	0	0	0	0	0	0	0	0	0	0	0	0	0	0	0	0	0	0	0	0	0	0	0	0	0	0	0	0	0	0	0	0	0	0	0	0	0	0	0	0	0	0
888	40.8	32.51	16.87	26.74	25.8	17.34	20.07	12.6	15.53	25.72	17.12	57.1	30.15	31.18	27.03	17.7	17.5	16.04	22.54	25.77	19.09	20.44	26.22	20.46	18.64	21.34	44.34	16.44	26.02	20.23	9.13	16.28	14.08	24.85	39.16	26.38	22.3	32.61	22.07	15.7	11.81	13.94	24.8	9.49	18.3	42.64	50	32.28	25.27
889	0	0	0	0	0	0	0	0	0	0	0	0	0	0	0	0	0	0	0	0	0	0	0	0	0	0	0	0	0	0	0	0	0	0	0	0	0	0	0	0	0	0	0	0	0	0	0	0	0
890	0.23	0.7	0.81	0.69	2.36	2.61	1	1.9	1.73	2.04	0.53	1.86	0.97	0.2	1.59	0.28	1.77	1.78	1.17	2.13	2.9	1.01	0.3	0.6	1.63	0.41	1.63	0.68	1.01	1.88	0.61	2.61	0.74	3.19	0.7	0.98	0.87	1.13	0.56	1.65	2.48	1.46	2.48	1.37	2.76	2.61	0.93	1.49	0.4
891	85.56	51.95	36.18	72.47	30.95	30.83	20.02	31.72	30.58	50.8	38.99	65.94	36.33	97.3	68.85	29.62	46.59	19.04	31.34	9.35	64.35	38.82	54.77	38.67	34.92	52.09	61.36	30.95	66.09	43.79	15.13	22.46	24.09	49.37	65.54	54.01	47.5	70	59.65	45.43	27.56	29.34	13.66	5.93	20.39	36.23	94.56	61.73	65.27
892	106.71	53.72	35.87	67.5	25.03	19.82	21.71	20.43	21.84	43.82	38.11	78.81	36.88	87.01	56.25	27.3	40.23	15.5	26.97	12.31	35.01	44.38	63.61	43.74	36.37	54.26	61.75	31.99	58.35	28.96	14.77	15.54	25.82	34.11	75.25	56.99	45.91	69.83	55.55	33.3	16.73	21.36	14.83	5.89	12.18	36.48	120.71	64.4	61.26
893	145.56	66.12	40.76	86.4	16.97	9.05	24.44	14.86	16.58	29.77	49.35	89.8	45.83	129.87	77.07	35.86	39.19	10.9	25.61	8.27	2.29	54.54	76.33	53.44	44.62	71.53	83.03	42.05	87.75	18.76	14.18	6.94	22.33	23.71	104.1	64.97	62.94	105.54	74.67	29.59	6.72	17.06	9.84	4.79	10.03	42.84	176.73	73.19	97.55
894	4.93	7.99	6.07	11.86	12.16	8.64	10.14	4.89	7.63	4.33	3.43	67.02	10.08	0.39	10.6	1.04	6.32	7.38	8.93	12.4	4.78	17.21	1.8	10.67	14.89	6.41	28.34	9.21	9.38	3.73	1.97	7.86	1.46	20.28	32.21	4.55	10.44	20.75	1.99	3.72	6.1	3.76	15.02	4.45	8.61	35.59	66	14.39	16.47
SGV14	110.52	64.55	40.94	84.4	105.46	60.9	22.49	50.8	32.07	66.58	81.21	61.03	39.78	95.95	119.83	31.9	198.85	26.52	39.63	17.88	104.3	34.88	75.37	48.92	37.48	62.05	58.67	44.47	56.28	75.24	15.73	41.75	46.73	220.04	82.48	82.32	43.67	91.18	62.96	121.87	67.7	40.69	26.48	8.21	108.5	42.21	93.32	111.47	56.18
SGV15	81.96	122.47	35.96	78.84	121.32	88.31	82.86	19.39	38.53	32.75	57.44	404.78	95.42	52.68	73.4	16.08	99.93	86.23	67.79	109.14	46.97	87.73	36.71	57.05	83.83	47.89	221.57	68.9	81.74	39.68	15.41	50.75	23.47	133.3	192.86	53.44	77.44	136.17	31.61	46.3	22.78	36.55	129.78	60.4	206.45	333.73	321.79	113.77	103.05
SGV16	254.01	231.87	89.51	197.4	182.27	96.46	193.32	32.91	79.24	56.28	105.53	613.35	212.06	204.41	174.5	59.39	86.84	120.72	155.6	284.34	31.91	197.8	129.8	139.68	199.1	137.33	428.74	151.9	224.1	77.74	41.75	107.16	54.91	144.29	377	128.59	188.29	310.91	118.86	59.56	29.08	58.77	264.15	116.16	111.4	407.12	633.36	195.09	262.9
SGV17	626.03	345.93	213.86	466.04	163.36	113.15	238.78	65.48	151.32	129.78	217.6	1372.28	330.57	530.03	411.95	141.51	122.01	122.08	240.23	253.62	56.72	439.68	266.56	301.56	401.4	304.28	743.81	258.51	519.94	142.71	75.12	128.62	73.19	240.21	923.1	289.61	427.64	787.72	296.63	125.68	51.74	98.58	282.65	98.76	35.03	683.85	1564.79	467.86	621.42
SGV18	895.38	427.83	289.83	599.02	87.44	82.44	197.22	105.18	158.35	192.43	338.84	860.48	373.21	859.15	544.25	260.57	199.94	93.87	216.88	102.97	46.9	456.19	450.75	364.18	408.9	442.2	658.69	300.32	665.9	170.3	110.83	76.91	103.87	163.12	806.5	409.33	495.01	839.13	505.4	194.55	61.73	144.64	143.34	60.94	33.72	460.55	1370.77	536.8	735.54
SGV19	63.15	71.95	52.39	76.14	47	56.47	53.47	58.64	61.76	72.67	61.7	74.17	79.12	69.1	77.55	55.08	51.15	48.31	58.06	50.3	71.9	65.05	80.04	61.72	78.32	61.53	88.47	56.85	74.66	57.17	33.93	49.63	35.94	57.16	70.59	54.19	65.11	85.52	72.24	42.28	50.42	56.68	51.62	27.98	32.89	58.38	92.81	77.65	78.47
SGV20	723.4	416.82	216.73	500.18	217.8	140.99	267.4	79.58	163.49	122.96	252.77	1303.67	374.2	636.57	476.26	163.54	175.47	143.81	270.69	318.65	80.23	415.48	301.59	304.37	408.43	330.2	795.74	283.34	585.42	181.23	83.77	146.05	92.1	283.31	925.51	330.62	459.92	819.47	337.39	172.43	74.61	112.2	335.5	123.04	88.59	712.55	1524.94	488.74	651.61
SGV21	1024.12	594.65	288.33	660.81	301.64	170.53	327.94	126.49	197.95	175.85	348.07	1350.57	474.92	933.49	637.76	237.1	255.01	175.92	353.4	393.95	159.27	460.53	455.55	380.57	438.23	459.34	970.71	356.05	752.26	259.62	114.07	180.9	142.55	329.14	1052.46	461.02	569.81	978.71	499.31	259.54	103.53	155.52	382.55	132.79	126.12	751.05	1697.78	614.73	798
SGV22	1456.49	720.76	417.57	900.37	249.59	189.5	311.07	203.18	248.97	277.25	492.47	1340.69	538.71	1376.86	829.4	356.72	344.15	166.81	387.48	282.71	274.21	581.59	711.75	508.29	497.71	685.65	1026.87	449.17	978.93	360.25	155.68	171.03	224.79	311.29	1131.84	675.39	698.33	1116.57	749.11	367.85	141.25	214.4	307.96	111.46	94.79	750.82	1914.1	749.49	1007.51
SGV24	1535.03	751.59	452.36	930.68	279.67	198.17	284.83	232.57	247.81	368.04	520.09	1215	518.59	1410.16	845.88	385.9	410.18	162.23	373.64	209.31	314.91	558.91	823.21	550.75	449.18	753.24	952.74	459.49	948.78	385.08	167.93	165.55	284.98	348.42	1070.71	749.25	669.55	1047.45	804.62	408.11	172.2	228.31	234.99	93.11	131.62	668.39	1773.29	764.12	969.51
SGV25	1053.52	605.43	295.07	638.69	310.27	173.23	283.59	146.33	185.49	215.53	365.33	1047.33	432.95	959.02	630.65	248.5	307.5	167.14	321.19	325.95	183.86	395.32	513.7	366.74	365.62	487.99	845.23	340.99	705.97	262.24	114.56	169.61	177.06	337.76	862.76	502.08	511.69	822.22	529.69	288.54	117.31	159.2	313.21	116.68	165.96	619.38	1381.01	564.95	710.84
SGV26	575.31	438.96	177.39	386.04	306.03	147.35	249.13	89.64	119.52	139.17	220.15	782.63	313.96	520.14	365.4	139.89	243.85	157.38	231.49	337.7	143.95	252.1	276.8	229.43	228.23	280.78	626.6	245.19	393.53	173.27	66.14	149.65	115.13	272.48	571.24	277.89	297.1	500.31	283.61	190.88	81.41	103.55	292.97	112.93	195.32	462.55	960.78	364.21	435.97
SGV27	1094.98	643.14	309.93	659.85	365.51	209.22	303.52	174.58	201.98	274.03	386.41	966.99	445.53	966.89	652.09	265.76	363.68	188.86	343.63	352.78	244.63	376.74	581.02	393.96	350.98	525.04	833.72	351.53	692.86	294.71	128.42	194.47	224.08	390.34	870.02	549.65	512.13	811.07	557.98	325.56	146.01	180.3	330.24	125.46	193.46	586.37	1295.64	598.09	691.79
SGV28	1157.45	660.58	346.44	695.52	362.63	222.95	251.87	218.32	212.51	354.25	413.17	821.39	424.09	1047.29	670.11	294.26	418.83	179.76	335.24	266.61	357.33	356.61	658.22	407.68	309.53	575.31	744.81	352.27	688.25	349.93	135.38	197.18	265.02	414.36	733.53	612.4	485.34	706.56	618.59	386.99	186.37	206.61	263.24	104.2	205.2	519.6	1107.87	582.74	653.45
SGV29	1341.94	704.59	430.76	846.95	349.83	249.44	256.44	273.92	256.42	484.95	455.99	968.39	445.5	1195.88	758.26	344.92	416	191.27	368.22	215.9	498.31	457.05	785.62	512.83	368.8	694.08	796.1	402	774.8	430.27	159.51	216.13	327.66	418.07	911.1	726.23	562.45	866.66	726.79	436.17	231.27	241.36	228.51	89.16	173.44	547.75	1401.86	718.92	779.21
SGV30	1749.79	838.87	562.47	1118.61	290.24	243.27	273.9	325.2	292.17	583.62	586.38	1119.81	536.59	1576.77	938.45	466.12	472.75	183.45	409.83	120.64	566.05	618.1	1037.09	678.73	461.16	924.92	920.09	509.8	988.1	489.8	201.83	192.9	405.34	367.76	1165.59	920.47	723.51	1114.71	964.65	498.7	237.68	286.62	153.16	67.79	119.58	554.15	1870.85	909.95	1045.71
SGV31	1072.06	546.18	403.02	781.34	238.82	239.39	190.33	308.85	256.21	552.04	378.26	630.21	350.85	957.17	629.04	324.56	325.16	170.28	300.34	51.9	621.31	408.51	721.32	492.4	324.17	624.09	555.73	326.81	598.69	425.77	153.05	181.16	321.72	286.38	789.4	620.6	473.4	770.07	634.07	384.98	256.91	245.97	70.97	39.56	110.68	264.35	1161.76	697.82	661.81
SGV32	1179.93	617.91	428.26	839.53	324.75	287.22	205.71	342.41	273.56	625.74	392.39	701.24	370.86	1026.9	677.21	333.2	380.19	195.54	347.5	92.86	761.57	408.09	786.6	522.14	315.31	674.07	611.61	342.21	621.43	503.66	160.6	219.52	384.69	376.72	834.36	705.73	490.79	790.44	669.86	454.18	302.06	266.62	109.35	54.11	152.83	325.76	1184.76	744.97	664.02
SGV33	1060.97	565.45	374.89	729.7	353.14	281.15	201.07	290.09	252.47	550.12	363.35	788.94	338.07	880.12	620.36	277.97	402.39	187.72	332.17	145.82	645.4	355.11	712.14	465.69	288.82	604.03	592.9	315.86	551.18	447.09	145.56	224.03	356.29	462.66	773.14	654.33	441.47	670.35	577.44	427.6	268.77	233.16	180.87	70.24	201.56	418.72	1068.4	654.93	572.72
SGV34	798.14	512.96	233.29	480.94	343.58	183.57	216.43	163.26	145.81	251.29	298.61	508.2	320.33	733.72	477.92	198.38	372.9	160.82	257.65	267.63	286.57	222.55	457.76	278.81	198.92	392.48	572.62	257.58	463.28	266.42	93.7	166.9	204.37	365.88	466.89	433.92	321.26	467.92	421.63	308.7	146.1	152.57	240.87	95.75	246.63	366.79	689.36	422.25	434.2
SGV35	495.53	344.77	142.96	301.07	272.7	146.98	144.74	117.13	96	166.9	213.12	219.16	221.68	462.77	329.5	125.53	332.86	123.22	160.67	166.37	238.32	137	266.86	166.23	134.87	233.44	366.79	165.5	291.93	191.34	58.59	111.21	127.72	311.09	295.63	262.01	195.71	340.73	258.13	245.76	123.12	111.66	146.34	65.69	284.54	228.86	403.66	312.77	273.76
SGV36	354.15	308.98	145.37	291.68	351.72	212.46	154.22	178.59	140.05	260.37	173.8	338.67	199.21	321.96	304.71	109.76	354.75	153.82	206.08	223.54	465.52	116.99	234.09	162.27	116.81	200.64	335.38	150.94	198.81	297.39	58.96	182.95	169.14	432.21	276.56	254.77	157.12	277.28	205.22	305.38	209.76	137.28	197.81	75.82	279.28	256.19	333.1	315.38	182.72
SGV37	173.02	193.69	91.96	233.35	319.99	217.42	103.06	186.42	134.57	204.49	123.95	209.2	124.8	225.53	262.22	50.05	344.15	130.98	174.07	163.8	603.88	67.59	103.28	81	82.52	106.01	223.06	97.25	128.62	356.86	30.38	166.8	140.53	446.79	186.15	160.26	94.95	247.02	114.92	341.89	251.34	124.07	148.93	54.24	290.15	179.16	199.23	252.27	103.95
SGV38	44.85	70.86	18.69	120.56	199.92	142.27	37.66	136.42	64.39	20.16	76.55	64.1	49.73	101.41	169.15	17	275.62	52	89.91	53.44	430.09	18.51	31.36	19.37	40.4	30.02	71.85	44.76	49.49	272.3	9.64	90.16	90.66	336.42	81.1	53.48	28.42	149.71	31.17	264.18	221.37	71.94	62.18	27.34	254.16	85.58	44.92	119.06	33
SGV39	133.27	112.9	64.1	202.68	187.31	166.33	56.36	191.48	111.69	123.69	64.56	86.55	74.69	177.6	194.53	42.97	180.65	75.99	135.56	73.77	598.59	46.48	94.58	66.05	57.31	86.47	116.19	58.01	90.27	351.02	25.08	123.08	139.08	270.91	119.57	116.27	67.68	167.39	90.11	262.87	266.4	96.36	65.31	26.63	190.11	68.99	116.1	167.44	75.43
SGV40	267.46	192.18	116.22	326.69	300.33	253.42	87.07	259.7	181.52	202.6	125.18	210.46	124.53	337.2	334.45	71.35	309.63	120.98	199.5	111.53	842.13	91.32	162.09	111.72	99.13	165.11	209.05	103.31	178.33	492.13	42.48	164.65	195.72	429.83	239.58	202.46	130.02	335.13	157.11	413.75	345.54	148.18	100.53	36.63	257.86	126.74	261.37	307.71	149.16
SGV42	547.92	317.5	238.46	488.03	296.73	294.8	112.35	279.7	237.21	421.74	213.19	513.3	206.02	535.04	441.18	162.16	335.05	161.27	253.78	88.36	788.92	209.37	349.01	255.91	199.6	311.83	352.5	177.45	347.75	477.86	89.16	209.08	228.43	470.47	469.53	373.36	266.85	476.78	333.58	420.26	315.49	201.98	130.47	46.33	221.07	319.39	615.25	478.72	322.33
SGV43	351.71	207.01	170.26	352.27	205.05	214.43	80.19	249.43	186.78	318.48	146.74	215.83	152.25	379.32	323.25	133.66	208.21	123.27	185.29	46.72	635.88	139.91	247.78	177.46	137.89	224.99	208.71	121.26	237.29	380.06	72.41	162.56	178.19	290.37	283.67	261.58	183.16	333.3	244.67	304.55	275.34	167.03	62.92	29.15	163.51	122.46	355.33	326.5	217.99
SGV45	154.71	123.24	95.6	206.18	111.24	188.11	62.04	190.14	128.26	167.3	73.16	228.25	93.15	173.86	139.57	59.44	128.33	93.05	153.36	69.82	568.3	120.46	114.2	86.34	91.9	102.61	158.68	69.37	119.47	327.56	36.38	118.22	129.17	138.55	146.63	130.28	105.63	164.19	118.88	209.04	197.53	121.11	76.1	30.53	77.68	177.84	219.68	212.95	105.64
SGV46	313.45	166.19	146.87	289.4	75.3	139.65	72.06	159.3	135.17	203.69	120.03	267.4	129.88	333.59	223.85	101.08	115.18	85.01	124.61	25.55	376.77	167.11	172.96	154.4	142.62	186.77	218.48	114.39	239.68	225.54	49.58	85.54	93.58	108.7	281.16	178.23	177.78	295.3	203.7	167.98	141.6	114.33	39.06	14.98	36.33	137.23	467.63	286.96	254.06
SGV47	498.15	232.94	162.09	424.08	82.31	184.4	75.56	232.45	164.26	143.58	178.34	225.85	175.98	575.97	319.82	136.9	177.94	79.39	198.44	18.64	739.42	177.33	254.53	167.45	160.75	255.89	267.62	144.31	353.39	451.36	57.32	82.36	173.07	103.13	298.53	238.2	231.29	382.19	288.55	316.05	237.65	147.22	25.97	15.86	62.27	125.82	494.37	345.02	334.25
SGV48	87.22	76	58.88	112.14	81.39	58.89	55.84	64.85	60.45	91.98	65.15	119.48	80.04	89.77	119.7	51.44	90.03	45.3	64.83	40.49	113.68	83.83	78.4	72.63	94.42	67.51	110.32	55.82	92.76	91.31	28.26	69.62	42.35	130.2	130.12	68.2	79.95	154.74	78.2	83.78	87.18	53.36	42.89	18.41	65.95	71.8	168.62	117.51	105.46
SGV49	188.56	111.96	73.01	123.08	97.36	82.28	56.73	60.7	57.67	89.22	90.99	214.96	85.45	157.28	140.44	55.3	140.73	52.05	81.47	66.14	105.47	105.65	134.64	88.97	90.68	108.42	156.75	69.4	114.34	82.35	35.27	62.27	62.54	171.6	135.73	135.05	99.54	136.41	106.67	97.69	54.25	59.61	89.35	38.4	81.12	178.77	199.8	127.05	114.36
SGV57	88.97	45.31	27.55	56.35	11.86	9.33	24.69	7.94	15.7	10.01	31.63	104.16	38.36	90.97	53.02	22.21	17.09	13.57	21.74	23.98	1.63	47.26	35.03	31.21	42.5	40.68	76.86	33.25	71.21	16.66	9.17	10.37	5.11	17.3	76.07	37.5	47.74	78.95	46.47	18.81	4.76	12.36	25.91	10.27	10.39	69.26	150.73	46.39	74.54
SGV60	7.66	9.05	6.05	7.94	7.83	7.43	3.42	5.77	5.89	15.64	3.91	1.61	4.66	8.21	7.19	3.92	5.24	5.99	4.6	3.56	12.42	3.06	5.84	4.42	2.73	5.77	6.26	3.39	6.03	5.94	2.12	6.03	3.22	6.54	4.59	7.15	4.51	5.8	7.89	5.76	4.2	5.38	2.9	1.62	3.4	1.99	4.97	9.62	4.53
SGV61	68.01	44.64	37.67	68.11	23.36	40.58	17.25	49.6	39.78	56.4	33.03	48.53	33.51	77.05	58.49	29.59	33.27	23.73	31.34	3.16	87.88	40.63	59.05	46	37.73	49.31	51.83	26.85	58.62	55.75	16.92	24.95	28.62	36.99	58.53	46.69	44.74	73.91	55.81	42.77	47.5	35.13	7.48	3.24	18.46	27.57	77.12	70.39	60.2
SGV62	45.55	44.06	34.46	69.96	57.6	69.64	21.35	80.48	49.53	95.47	19.64	51.7	29.28	53.44	46.46	16.8	51.71	39.88	55.48	28.46	218.82	20.06	33.47	29.1	23.43	31.96	43.82	20.83	33.8	121.42	13.27	62.06	49.1	67.49	47.05	49.56	28.37	46.25	38.04	79.89	88.96	50.32	28.73	12.76	36.63	36.29	50.12	79.06	24.79
SGV63	155.66	89.74	62.9	112.18	35.39	55.82	31.54	63.4	54.11	83.29	58.37	119.82	57.89	142.8	91.75	50.07	49.46	35.15	53.87	18.9	105.92	58.39	113.82	74.86	48.22	97.14	93.9	51.66	97.18	68.95	27.45	34.48	49.37	40	109.39	91.65	73.66	97.17	97.78	54.38	47.17	46.35	23.53	11.86	13.14	61.89	169.8	101.62	95.63
SGV64	61.6	43.52	28.58	52.73	67.42	37.78	14.93	41.97	25.59	53.68	37.43	30.74	26.26	56.47	95.45	23.22	78.12	21.96	27.31	7.39	67.73	19.06	56.43	33.3	24.09	42.76	37.61	25.36	35.15	51.31	13.08	42.68	32.23	137.52	43.61	57.31	25.44	54.6	42.63	65.71	61.68	25.58	14.76	8.02	90.35	29.2	41.19	55.13	30.16
SGV65	42.74	52.35	31.75	62.8	116.91	74.39	32.4	61.99	42.27	79.49	42.14	38.65	32.21	55.21	107.01	17.06	127.21	46.72	42.67	56.64	158.44	17.6	30.04	24.94	26.7	30.52	50.14	33.82	34.11	100.01	10.21	70.42	40.99	192.98	47.17	54.79	24.14	73.67	36.86	113.36	91.82	41.85	50.51	21.16	118.56	39.1	40.39	85.21	23.73
SGV66	98.39	76.54	32.67	56.1	54.36	37.1	28.47	20.9	20.37	42.71	54.32	73.95	44.42	78.89	52.92	25.81	76.85	31.07	33.35	31.25	40.35	30.38	68.42	39.73	27.77	53.92	75.16	35.87	51.66	30.44	13.54	23.23	30.47	55.09	58.68	59.26	39.25	48.16	52.95	39.56	17.05	25.38	36.98	18.77	78.81	78.77	78.39	76.95	48.76
SGV67	49.48	84.49	24.78	50.92	104.5	47.33	79	11.2	23.5	21.88	46.02	228.31	73.57	32.07	48.85	11.75	99.95	52.31	58.78	127.33	22.51	61.29	19.67	37.4	57.44	28.05	159.97	56.56	52.87	27.88	10.1	47.39	17.15	95.44	124.29	26.29	52.36	103.64	19.93	42.15	13.1	21.99	109.48	43.03	71.05	148.68	212.28	85.51	73.39
SGV68	29.67	15.77	10.27	23.24	13.56	11.65	11.66	8.59	8.78	10.34	16.36	33.2	15.68	26.74	21.95	10.88	31.14	9.12	13.79	11.01	18.38	16.6	15.43	15.02	16.46	15.26	25.14	14.01	22.15	13.31	5.2	6.72	7.12	22.73	32.89	14.76	16.85	32.62	16.24	17.85	7.81	9.85	11.08	4.16	15.49	18.24	52.35	30.27	27.31
SGV69	131.94	104.48	55.81	100.98	128.09	77.38	49.73	59.82	42.62	97.43	77.59	75.71	64.6	127.4	131.22	42.72	171.53	50.73	58.9	69.54	123.73	40.06	86.44	58.8	42.04	72.32	101.95	60.31	78.38	85.1	20.99	66.87	50.47	211.19	82.34	96.45	55.84	94.47	84.98	119.14	67.36	50.07	63.34	27.17	115.96	64.85	105.01	116.06	70.31
SGV70	248.51	137.59	100.09	189.73	161.74	94.06	59.86	109.83	88.53	151.14	96.46	244.25	91.21	216.62	214.48	74.85	142.71	59.12	93.37	53.26	200.4	96.95	168.75	117.97	89.66	145.99	155.38	88.24	145.11	176.03	40.66	96.65	100.23	238.21	211.72	168.65	111.64	239.33	145.26	182.02	157.8	73.75	63.56	24.29	143.23	137.46	276.52	170.97	143.72
SGV71	0	0	0	0	0	0	0	0	0	0	0	0	0	0	0	0	0	0	0	0	0	0	0	0	0	0	0	0	0	0	0	0	0	0	0	0	0	0	0	0	0	0	0	0	0	0	0	0	0
SGV72	20.26	21.04	15.92	25.18	16.02	19.44	11.48	23.27	20.13	23.76	20.01	17.9	22.09	23.07	27.65	17.9	22.78	12.16	17.09	4.21	29.76	15.75	24.78	17.36	19.16	18.65	21.14	15.2	23.04	22.04	10.43	19.72	11.71	22.27	22.18	17.28	18.9	28.31	23.29	18.77	24.95	19.06	5.54	3.81	14.33	11.29	25.8	27.21	22.51
SGV73	91.18	81.96	37.2	80.89	114.4	66.7	77.32	25.4	41.28	28.97	56.93	350.35	79.02	64.32	120.65	17.94	120.56	53.46	71.44	126.08	41.89	82.25	45.25	56.46	84.12	52.49	179.53	68.54	83.31	44.84	17.65	67.38	27.74	203.98	167.17	70.56	74.3	113.97	36.94	65.2	34.33	33.85	129.44	45.72	96.41	217.89	287.22	93.4	97.24
SGV74	408.98	216.86	146.67	328.55	100.76	114.05	76.77	159.08	116.28	143.01	159.51	271.14	158.34	433.62	278.36	130.57	154.26	60.46	144.11	28.03	388.48	171.19	237.87	163.84	146.55	219.63	247.49	135.86	281.14	272.22	55.85	86.21	123.45	130.22	288.27	214.28	195.18	337.68	252.08	216.57	179.28	111.39	38.25	19.16	91.79	152.03	458.7	265.71	284.96
SGV75	327.35	157.87	100.06	308.67	162.55	139.69	84.46	145.84	110.79	83.54	123.3	506.7	129.43	331.93	288.19	69.85	195.03	59.36	157.14	68.39	472.77	169.75	154.54	140.64	159.43	159.46	284.81	116.14	226.57	317.52	37.12	89.41	125.54	285.17	423.18	174.82	177.58	426.25	146.69	264.82	205.63	91.16	89.41	31	151.42	263.02	638.67	273.98	258.46
SGV76	551.34	260.18	174.72	350.58	70.81	67.8	79.41	109.72	93.43	160.68	197.38	241.81	173.21	524.81	317.5	157.04	158.73	52.39	113.14	9	132.59	182.64	312.21	205.09	149.84	284.92	272.7	160.93	339.84	144.89	63.21	55.74	105.21	99.3	351.67	261.15	236.41	376.52	319.17	160.32	87.7	95.51	17.48	13.04	42.8	101.23	569.85	294	353.82
SGV77	362.29	192.68	159.44	340.5	175.23	146.16	89.98	155.83	141.2	244.17	137.07	467.13	148.18	368.32	314.93	99.56	173.89	96.51	144.65	55.28	408.82	208.11	178.37	173.59	184.5	201.65	294.59	131.39	270.6	270.81	46.21	120.61	111.55	261.62	432.48	218.13	208.68	464.59	214.3	245.65	189.98	114.33	69.99	24.44	130.95	215.4	678.15	340.37	300.75
SGV78	399.51	214.57	167.71	344.52	151.89	144.36	89.41	166.21	143.89	269.85	153.2	231.02	160.78	390.67	297.52	125.38	165.02	97.94	146.71	40.08	403.21	184.79	234.89	195.04	183.44	214.18	260.87	122.88	277.15	267.55	60.27	112.58	127.28	194.45	391.75	229.97	220.32	461.25	247.96	233.85	186.56	122.96	49.3	19.85	102.23	121.26	498.53	381.8	295.93
SGV79	394.9	213.74	167.27	339.05	91.65	135.26	76.98	152.64	131.1	263.23	153.32	200.63	155	391.94	263.19	133.39	136.1	87.25	140.83	16.42	389.86	169.84	249.61	191.81	160.99	220.9	230.7	120.16	265.01	228.84	62.91	96.18	119.67	121.87	341.33	219.22	212.88	370.64	256.18	182.13	133.69	122.87	28.26	14.87	43.6	94.59	459.13	357.66	283.82
SGV80	45.22	53.45	39.02	98.92	98.02	95.26	17.32	77.85	49.55	80.21	68.96	43.81	35.42	71.56	78.61	26.64	204.88	47.72	55.54	11.02	269.21	25.27	43.67	34.23	22.51	42.91	43.14	37.92	29.65	143.76	13.74	47.67	51.63	191.75	51.81	51.82	34.1	68.2	50.9	156.71	94.11	57.76	27.81	11.39	146.48	82.65	52.79	110.92	25.69
SGV81	236.39	188.61	98.61	175.84	199.64	135.99	88.6	99.55	92.9	189.27	105.72	207.58	118.9	199.83	200.53	65.92	190.75	101.09	124.76	133.67	233.61	71.96	158.41	105.2	78.84	133.74	204.96	94.67	140.1	150.4	40.28	119.36	95.82	276.21	179.74	175.55	112.17	155.2	138.89	160.08	102.5	85.27	132.23	48.63	144.7	190.24	207.84	191.43	117.86
SGV82	447.95	238.69	187.91	329.69	95.99	96.33	93.12	120.53	113.85	291.99	170.96	250.01	165.29	375.71	272.87	146.12	137.69	86.6	122.52	19.72	168.42	194.79	309.67	233.96	172.67	261.85	254.91	143.11	267.91	128.02	70.63	92.07	116.13	130.41	390.06	250.06	226.34	375.54	281.12	130.74	86.77	111	32.45	17.14	40.78	116.54	533.08	353.29	313.59
SGV83	91.32	71.74	48.51	78.35	23.89	26.96	33.83	38.9	40.05	51.17	58.8	49.21	61.75	98.49	76.71	59.3	44.77	21.88	43.84	8.2	32.24	46.5	88.57	53.35	31.44	70.94	63.55	49.29	68.73	34.62	30.11	17.8	27.82	18.73	69.69	56.54	53.82	73.44	85.57	32.72	21.08	43.42	9.47	9.03	7.9	32	90.83	62.37	73.31
SGV84	360.07	250.28	185.09	313.6	101.47	94.59	104.93	112.69	110.18	240.67	176.37	302.43	174.79	361.88	273.8	150.22	135.82	85.07	129.73	43.24	109.29	216.19	335.62	242.61	169.9	272.72	284.1	158.19	274.1	105.78	75.65	84.55	105.65	128.37	342.33	237.39	219.44	332.32	284.75	113.84	72.8	104.23	59.2	28.69	45.17	188.39	455.76	302.2	315.66
SGV85	628.59	354.45	181.99	362.68	201.95	121.43	146.8	104.55	109.41	178.32	226.41	533.99	234.13	523.75	364.82	158.37	230.65	95.34	188.23	163.93	125.88	192.53	385.64	240.42	172.88	324.03	419.56	198.57	356.7	151.88	79.91	106.44	153.94	266.13	431.07	352.05	269.89	358.88	321.34	177.46	76.33	103.15	173.04	63.59	110.8	324.65	626.12	314.74	350.52
SGV86	153.12	139.45	106.03	173.92	72.82	84.58	85.52	102.53	98.51	141.91	115.31	149.08	144.24	163.59	156.85	111.09	100.04	74.95	106.72	45.39	150.08	126.66	161.35	126.15	131.9	130.52	163.01	98.22	154.52	119.01	58.88	64.05	63.65	87.81	164.73	109	131.93	193.76	157.71	93.27	87.4	103.02	50.7	25.6	38.19	96.27	213.28	171.43	169.07
SGV87	679.39	347.74	228.15	450.32	92.04	85.41	127.87	123.7	123.8	197.59	249.3	334.25	243.5	652.38	385.92	207.67	172.88	71.89	163.94	48.43	164.74	279.88	404.14	274.65	212.39	362.96	386.13	216.25	429.75	173.51	87.71	66.03	133.84	101.35	440.37	338.91	308.26	469.83	403.5	178.81	78.96	121.37	58.8	28.93	26.96	212.81	691.73	356.25	461.22
SGV88	194.3	138.79	60.81	154.76	123.23	85.22	124.24	23.83	69.73	41.41	86.39	655.33	145.25	131.85	144.95	34.7	116.03	72.02	123.19	175.15	34.84	159.07	74.13	109.33	168.14	90.39	342.07	104.05	181.64	60.95	30.16	75.45	32.76	174.49	404.33	100.57	169.13	299.37	66.95	61.13	25.09	45.97	190.62	65.2	61.31	359.8	637.57	191.81	219.12
SGV89	75.7	59.05	44.56	70.15	40.28	49.71	25.92	58.35	48.41	62.51	48.02	41.71	43.91	84.32	75.68	46.63	61.83	29.51	41.14	8.48	77.93	36.46	71.57	48.98	29.49	56.66	54.15	40.89	59.38	56.24	26.34	37.57	31.57	53.65	54.7	52.39	45.21	67.48	69.5	52.05	52.06	45.92	12.01	8.11	37.65	34.76	69.62	72.16	58.49
SGV90	158.25	98.17	44.84	101.36	67.63	53.22	61.6	22.72	46.44	32.11	61.7	310.55	86.47	128.68	106.71	33.7	67.24	41.16	71.54	87.25	25.78	72.82	70.36	64.5	83.24	67.89	179.29	61.38	124.87	45.9	22.9	44.71	24.34	101.95	201.31	74.19	101.12	158.25	70.39	47.89	22.54	33.04	102.83	38.69	54.19	193.66	296.6	109.02	127.79
SGV91	0.21	1	0.79	0.92	2.12	3.2	0.24	2.05	1.6	2.14	0.62	0.32	0.44	0.39	1.37	0.61	2.12	1.33	0.67	0	4.12	0.12	0.46	0.65	0.42	0.34	0.3	0.47	0.43	2.01	0.55	1.56	0.65	2.85	0.16	0.59	0.25	0.51	0.73	1.89	2.53	1.62	0.45	0.49	3.15	0.89	0	1.99	0
SGV92	33.41	75.63	12.72	49.06	93.52	63.15	44.2	42.71	24.99	15.4	25.04	66.29	47.09	49.62	51.49	9.31	67.3	46.5	48.83	69.71	144.91	15.21	24.32	17.38	20.38	21.61	87.24	30.28	26.11	88.11	6.85	40.19	33.52	85.96	45.17	23.86	20.37	58.74	19.57	73.61	59.09	24.66	64.98	32.87	111.15	93.87	52.97	45.16	25.69
SGV93	214.47	148.08	59.65	125.63	77.93	33.45	83.91	24.87	38.31	25.27	77.65	199.45	113.1	211.65	125.12	57.18	52.6	45.99	77.5	121	14.99	82.26	100.38	69.19	77.18	97.09	204.5	83.89	157.69	50.03	25.62	43.93	30.44	46.16	154.43	93.4	106.81	157.66	114.42	50.47	15.71	33.65	101.49	40.46	25.55	133.32	266.73	97.47	152.26
SGV94	315.29	147.92	110.93	212.55	49.35	61.53	48.04	70.64	67.66	145.27	102.3	257.01	97.7	268.9	167.35	85.81	75.02	42.85	83.79	11.75	135.3	117.91	199.15	137.85	96.75	174.24	170.15	89.1	178.52	97.38	42.18	44.99	81.43	71.07	237.8	177.5	141.08	207.25	173.56	87.14	47.41	61.63	29.57	12.84	14.27	125.05	359.96	190.9	191.31
SGV95	221.07	160.8	83.93	173.57	110.44	98.27	68.48	78.21	68.58	128.01	90.12	188.53	100.67	211.63	137.23	60.03	109.3	77.63	92.38	77.15	225.43	79.82	133.5	92.91	72.31	122.84	176.69	80.11	136.37	131.74	30.61	66.7	77.05	100.59	160.59	132.55	101.82	151.23	126.92	110.07	70.19	65.76	75.49	36.79	106.77	146.86	239.77	181.72	131.58
[truncated: 129 more columns]

## Sheet: 2003
Aug-2000	Sep-2000	Oct-2000	Nov-2000	Dec-2000	Jan-2001	Feb-2001	Mar-2001	Apr-2001	May-2001	Jun-2001	Jul-2001	Aug-2001	Sep-2001	Oct-2001	Nov-2001	Dec-2001	Jan-2002	Feb-2002	Mar-2002	Apr-2002	May-2002	Jun-2002	Jul-2002	Aug-2002	Sep-2002	Oct-2002	Nov-2002	Dec-2002	Jan-2003	Feb-2003	Mar-2003	Apr-2003
0	0	0	0	0	0	0	0	0	0	0	0	0	0	0	0	0	0	0	0	0	0	0	0	0	0	0	0	0	0	0	0	0
6.36	5.92	5.14	11.66	31.26	17.35	30.69	19.96	7.69	11.72	13.11	10.42	7.35	15.22	12.91	18.53	13.28	12.06	16.29	26.16	12.02	20.03	12.18	3.73	4.11	8.72	11.67	20.67	16.38	16.33	28.47	16.16	11.57
7.05	20.51	3.72	14.33	202.77	66.08	18.12	24.53	7.57	14.84	61.6	47.15	96.64	21.36	34.99	16.26	19.42	39.25	16.82	123.33	37.27	36.01	21.72	9.96	36.79	14.12	45.96	65.12	25.36	34.05	37.63	9.76	8.38
15.68	13.81	21.44	17.36	31.74	19	41.01	31.56	11.78	24.11	12.86	18.46	11.57	45.48	17.91	23.01	17.85	16.4	22.18	35.89	15.84	28.71	29.07	5.84	12.64	13.06	29.5	38.19	24.22	21.2	37.8	24.15	26.75
3	2.6	3.31	1.96	2.21	2.54	2.4	3.15	1.85	2.74	2.38	2.16	2.25	4.24	1.78	2.65	2.04	1.93	2.09	3.1	1.92	2.35	2.65	1.27	2.84	1.35	3.15	2.2	2.32	2.1	2.72	2.58	2.23
13.49	12.94	13.23	55.93	96.66	43.21	38.38	48.11	11.12	144.84	41.32	27.25	48.33	15.62	26.95	23.36	21.04	27.68	20.57	73.67	39.1	35.2	18.21	6.5	24.83	9.85	115.8	54.12	26.2	27.37	48.7	22.96	56
17.95	21.22	19.1	55.55	144.73	46.08	32.78	55.26	11.41	141.88	38.17	40.68	71.79	35.37	38.59	25.76	28.63	41.02	25.93	96.21	40.53	38.6	32.44	9.56	35.81	20.32	123.21	87.63	33.12	38.38	74.74	20.75	60.11
22.38	27.55	36.56	76.64	194.91	63.78	71.97	75.59	21.09	170.43	59.16	47.48	75.12	35.11	51.62	49.25	42.29	45.94	48.89	122.43	58.87	62.83	37.98	13.36	41.34	26.1	152.9	102.88	57.07	50.9	81.89	43.83	75.77
27.16	35.91	37.26	88.99	267.04	90.09	87.35	86.2	33.72	167.3	63.05	59.93	86.55	52.98	70.59	53.46	49.5	56.08	56.47	140.22	74.67	77.13	51.15	17.41	44.82	27.08	157.05	128.79	61.93	59.49	105.69	51.65	77.71
27.36	38	42.63	93.18	313.63	96.12	136.9	107.96	35.84	161.57	74.18	63.37	85.8	54.34	82.81	76.91	65.96	72.18	79.21	190.15	79.64	109.11	50.24	20.54	44.21	32.42	149.59	160.54	83.51	84.9	140.49	76.05	80.61
24.83	38.5	36.34	95.68	366.02	102.61	146.44	117.35	39.12	143.16	75.58	62.91	69.01	42.17	94.93	81.19	71.48	81.33	84.54	221.24	81.35	124.54	45.92	20.61	36.88	28.21	143.14	191.97	81.31	95.12	160.57	82.57	71.4
24.66	42.4	31.34	86.97	391.06	103.79	142.6	119.71	35.48	127.01	76.54	66.23	81.74	40.73	100.25	68.53	69.13	90.67	77.93	230.97	80.62	129.73	51.1	19.7	41.97	24.28	142.35	210.93	81.85	99.51	181.86	75.07	71.57
22.92	40.36	40.61	65.34	401.62	103.74	74.81	88.9	21.83	103.91	89.82	73.92	123.95	49.1	96.34	52.86	65.75	87.8	61.15	234.93	74.81	91.37	46.01	16.99	56.24	30.59	138.62	208.97	67.34	84.72	158.96	44.9	52.96
22.23	41.04	42.75	64.33	383.58	150.42	80.03	89.1	24.79	90.24	115.77	109.81	251.49	45.63	109.67	58.15	71.14	106.38	64.3	312.41	101.08	101.49	53.6	18.8	92.41	45.3	123.28	206.2	71.41	93.77	160.17	46.98	44.57
25.79	40.41	33.66	73.55	336.77	149.05	129.85	111.03	38.64	85.56	109.37	108.58	251.13	29.88	110.72	74.91	77.3	104.29	79.55	306.18	109.03	123.67	53.73	23.12	90.06	43.38	105.97	201.79	82.99	103.77	177.06	73.34	49.81
23.73	42.57	26.12	68.22	347.93	158.58	139.26	106.54	34.95	74.31	114.45	116.94	283.7	49.54	110.05	63.59	68.27	98.28	75.85	322.29	115.29	124.31	66.66	19.98	97.54	42.23	98.77	181.57	77.25	96.87	162.54	71.78	54.14
18.32	41.24	32.54	52.66	424.91	152.62	81.55	78.94	20.58	57	118.99	118.66	291.28	39.11	117.22	54.44	68.12	101.65	65.27	330.34	108.48	99.44	53.84	18.28	103.02	46	96.6	199.53	67.69	88.9	149.18	47.65	33.24
14.52	38.16	22.36	41.2	281.14	114.93	66.55	68.11	17.77	37.29	101.19	89.72	248.71	25.17	111.05	41.41	63.65	103.19	53.55	244.65	97.68	90.64	43.39	16.89	87.05	35.04	83.57	173.86	57.89	81.62	136.41	36.84	24.85
9.63	22.99	20.66	32.35	144.65	73.08	49.23	50.48	14.18	25.52	60.93	46.23	126.06	12.44	74.12	33.92	51.09	89.79	35.14	134.13	54.25	67.86	27.19	11.78	48.42	23.85	48.71	107.01	42.68	72.27	116.23	29.05	15.76
0	0	0	0	0	0	0	0	0	0	0	0	0	0	0	0	0	0	0	0	0	0	0	0	0	0	0	0	0	0	0	0	0
25.04	20.28	44.5	38.77	33.76	35.19	77.49	49.76	33.99	32.76	17.26	27.86	11.05	36.93	30.87	53.29	34.23	20.88	45.9	48.02	31.89	47.31	31.25	14.74	16.63	21.65	23.73	50.54	49.53	34.2	49.52	49.41	27.84
0	0	0	0	0	0	0	0	0	0	0	0	0	0	0	0	0	0	0	0	0	0	0	0	0	0	0	0	0	0	0	0	0
27.11	18.54	42.11	56.9	29.45	20.96	35.6	63.79	12.32	167.58	19.71	18.66	11.57	51.51	15.87	24.57	19.56	21.14	20.94	30.37	24.57	24.83	33.79	6.76	29.69	15.6	162.66	28.07	36.44	19.74	36.71	25.55	80.29
36.18	25.85	39.18	97.45	79.37	47.5	102.53	107.82	29.89	242.01	26.94	39.31	35.57	53.84	35.45	77.67	46.69	35.07	65.17	79.73	52.57	65.02	51.34	14.91	32.36	39.7	210.56	83.88	74.94	49.12	85.47	63.38	117.16
43.24	36.58	40.33	106.98	137.08	69.73	162.53	135.16	43.62	225.95	29.78	54.01	43.9	81.7	60.66	80.48	55.93	56.1	77.65	123.91	67.39	106.7	73.12	18.86	36.97	36.44	205.39	123.54	88.62	72.83	136.01	84	126.25
48.73	46.98	63.5	123.93	202.36	82	182.6	153.6	48.95	258.19	40.83	64.11	51.27	91.39	78.69	96.27	72.8	74.18	95.17	152.53	77.18	128.8	80.5	22.63	44.69	42.77	228.26	168.73	105.43	93.6	169.29	100.37	139.68
49.22	48.2	69.24	119.11	252.13	92.68	184.36	161.15	49.76	224.65	62.44	72.64	60.62	103.18	95.28	117.46	91.76	85.67	109.62	172.87	89.52	135.26	83.22	25.29	48.38	53.86	212.2	209.59	119.14	109.94	193.21	108.81	127.7
54.18	53.88	78.22	136.89	323.3	117.2	224.81	178.82	63.26	240.86	78.76	80.63	74.59	99.95	110.63	135.07	102.86	95.93	125.97	215.89	105.64	160.68	85.95	30.24	54	55.9	223.86	231.45	135.56	121.21	212.85	132.49	135.16
53.41	55.97	79.37	137.6	344.24	119.37	249.47	191.42	66.76	226.35	77.13	76.19	47.86	91.09	118.05	143.75	110	107.42	137.97	236.39	103.79	179.96	85.09	30.87	45.38	55.08	213.23	250.59	144.28	135.26	241	139.72	135.39
52.63	55.29	71.61	141.22	379.29	134.96	267.36	199.16	70.41	216.7	82.33	85.54	70.67	92.8	129.32	149.91	116.31	114.31	145.86	272.09	113.48	192.62	89.76	31.96	48.82	58.94	203.1	273.18	148.88	144.83	268.59	146.36	132.95
54.24	56.39	66.41	137.87	391.85	146.53	277.31	197.74	69.82	206.43	91.12	94.5	103.71	105.13	138.97	134.71	113.11	120.53	141.57	301.98	121.15	201.91	96.14	30.52	57.12	53.53	187.05	283.45	139.68	149.58	278.43	145.22	132.92
52.06	60.55	77.44	135.76	427.72	206.49	272.55	198.74	70.61	188.36	131.16	144.8	265.57	97.68	151.23	141.74	120.54	131.8	146.53	415.03	152.27	205.49	102.49	32.65	105.55	69.27	184.12	295.1	145.76	153.71	290.73	147.5	124.61
50.11	60.6	83.47	124.7	480.57	208.29	233.49	184.04	64.26	168.29	139.46	151.39	293.06	90.9	157.34	140.39	125.16	136.15	143.05	431.44	154.57	189	99.36	32.53	115.08	78.39	176.86	321	143.93	151.86	282.94	132.41	108.79
47.6	62.57	69.12	124.2	524.28	249.42	249.5	187.91	64.33	155.74	164.01	187.2	403.12	87.98	174.61	145.99	127.46	142.7	148.81	519.04	176.94	198.66	105.25	33.35	142.15	86.27	167.65	335.25	144.05	159.21	295.81	136.5	104.24
49.22	72.77	71.86	136.91	624.55	248.48	311.88	221.89	77	147.03	151.19	183.07	360.17	78.72	198.57	154.63	140.63	162.71	165.58	529.22	183.29	248.7	108.7	38.52	132.54	75.14	176.63	379.75	163.1	187.98	339.41	161.64	109.3
46.18	74.86	65.58	130.18	716.9	252.77	281.24	209.31	73.84	131.56	148.11	189.45	360.79	73.3	211.74	147.33	143.69	171.17	163.71	545.77	185.41	241.18	104.08	38.77	131.06	73.7	170.29	412.03	156.45	186.8	342.7	148.13	95.42
38.4	75.59	62.92	113.62	748.76	248.32	227.14	193.52	63.57	110.31	149.57	188.91	370.97	47.54	216.04	135.11	144.66	181.85	148.88	542.74	176.65	222.73	90.06	38.38	134.91	71.46	165.86	434.35	141.58	189.33	355.26	126.66	76.03
36.18	79.49	55.56	119.86	708.31	258.46	206.84	191.61	70.2	99.97	146.99	186.64	367.28	45.61	214.46	139.3	143.04	198.83	151.54	513.18	179.94	236.26	94.42	39.67	131.71	68.32	153.94	408.05	133.92	197.67	329.41	141.43	74.63
24.44	67.08	41.32	82.14	542.46	187.49	156.93	141.52	42.37	68.39	115.97	135.44	280.52	31	167.55	85.23	104.94	171.46	98.44	382.04	130.37	181.7	67.4	32.5	103.49	44.91	129.25	307.77	100.62	151.11	256.66	85.91	47.83
14.23	62.9	26.34	61.25	587.53	178.64	76.46	104.61	25.52	47.31	117.1	135.84	294.02	18.83	156.5	52.34	95.03	166.99	71.69	376.12	121.35	147.23	56.04	25.01	105.17	35.17	122.24	323.6	68.4	140.5	237.87	51.23	28.01
4.18	12.11	3.85	16.07	69.71	37.05	27.67	22.77	6.9	9.43	29.32	21.87	62.64	2.64	38.31	11.82	21.68	48.91	15.64	64.82	27.97	37.15	13.38	5.94	22.9	7.77	21.03	44.48	18.7	32.68	47.34	14	7.19
0	0	0	0	0	0	0	0	0	0	0	0	0	0	0	0	0	0	0	0	0	0	0	0	0	0	0	0	0	0	0	0	0
19.41	18.57	32.48	10.38	27.57	43.54	34.93	24.64	7.24	17.75	41.23	43.5	110.52	64.87	11.64	8.39	8.77	12.15	14.53	83.21	28.45	23.65	42.11	4.25	46.57	19.68	25.68	20.78	18.96	16.32	27.76	19.42	28.34
0.45	0.18	0	0.59	1.35	0.4	0	1.52	0	2.6	0.74	0	0	0.26	0	0	0	0.34	0	1.01	0.25	0.13	0.7	0	0.69	0.19	3.49	0.54	0.27	0	1.33	0	1.65
48.68	31.6	61.57	77.47	48.82	38.57	76.01	109.78	32.02	211.29	24.45	38.67	17.48	106.44	25.69	58.98	39.03	28.66	48.9	48.17	39	43.1	73.83	14.76	42	40.93	230.54	66.7	69.92	33.76	78.01	50.89	124.42
67.65	44.63	80.36	118.34	100.74	66.6	177.82	163.67	53.59	249.06	32.91	60.63	25.2	138.89	61.1	123.65	77.25	58.17	106.37	105.53	70.97	108.28	104.25	24.18	47.05	66.66	240.42	135.49	122.55	81.85	137.05	106.57	153.23
67.85	53.26	87.3	126.36	159.25	87.81	241.51	197.57	65.02	230.06	38.68	72.41	38.61	132.6	81.14	141.81	93.96	77.72	128.52	146.94	83.79	152.17	106.52	29	51.17	67.38	237.96	173.18	147.79	106.27	185.46	135.56	153.3
82	67.29	107.06	156.57	205.71	116.65	285.5	222.84	87.21	262.72	48.33	93.07	44.75	147.41	115.73	168.67	117.58	104.77	153.13	192.21	105.85	191.59	125.05	38.74	59.36	70.36	233.6	218.65	160.59	139.46	239.66	170.91	171.06
81.33	69.65	114.98	166.92	249.07	133.34	307.13	233.84	92.56	265.34	67.36	95.62	52.14	141.96	130.89	178.79	130.24	118.01	165.53	208.49	123.28	208.89	127.49	39.99	61.43	73.63	236.31	245.39	171.34	150.15	264.08	184.07	174.67
77.67	71.49	118.03	177.25	328.2	141.41	351.5	254.47	97.2	281.73	78.88	90.84	28.84	140.75	141.42	199.26	139.2	126.15	186.41	254.09	126.02	236.53	123.29	41.35	54.43	77.87	261.02	280.96	198.32	168.42	287.3	197.59	184.19
79.7	69.49	112.09	180.12	307.09	148.43	369.42	258.95	97.71	278.59	83.92	96.76	51.6	154.33	145.26	204.14	144.2	127.2	192.3	278.35	134.06	243.49	131.14	42.21	56.45	82.16	249.15	289.15	199.79	171.91	302.9	204.56	187.27
78.67	71.97	111.14	177.76	371.29	161.37	365.53	258.03	97.55	270.4	93.02	107.71	80.79	150.03	150	204.41	147.32	130.25	193.21	307.19	141.59	242.55	128.85	44.15	64.8	84.28	246.78	303.55	197.09	176.51	305.78	201.11	179.3
75.32	76.66	118.84	177.88	414.06	228.98	374.14	265.91	105.29	257.56	130.75	158.8	244.2	131.61	168.76	207.64	154.21	143.37	200.16	430.05	175.79	258.71	133.35	45.38	113.17	95.16	243.49	333.14	204.67	186.1	331.7	208.92	174.85
76.89	81.02	116.18	186.82	467.32	244.45	415.55	280.12	106.63	252.02	136.82	171.19	265.3	131.25	190.24	208.62	161.31	160.35	207.47	483.18	190.04	286.14	140.96	47.96	117.88	92.36	232.38	358.68	208.82	205.43	366.57	220.66	177.67
78.06	87.65	112.19	187.34	556.54	283.27	417.04	288.95	107.85	236.95	167.17	209.28	381.02	126.74	208.44	229.53	177.9	177.84	225.14	566.45	219.28	302.61	155.01	51.44	150.49	113.34	229.15	422.64	223.69	220.84	399.15	229.47	173.94
70.97	87.07	112.08	171.82	614.84	286.46	374.33	269.6	98.05	214.17	172.13	214.5	408.02	122.37	214.39	212.1	179.06	179.69	214.46	586.59	216.18	282.84	139.46	49.05	156.39	108.64	219.3	440.51	210.01	217.99	392.28	206.94	151.84
65.81	90.22	105.22	166.01	712.86	266.46	376.78	265.52	93.54	195.11	151.64	199.32	335.96	116.01	226.74	196.48	179.21	194.2	205.89	562.56	203.71	299.15	132.89	47.19	136.61	93.32	222.87	474.98	206.18	221.49	405.23	195.78	141.72
68.29	103.89	105.01	183.29	781.4	288.58	438.07	308.51	109.51	190.19	153.74	216.55	354.76	100.54	247.15	224.5	194.5	221.2	236.55	604.86	221.07	354.33	139.24	56.85	143.33	94.13	222.76	517.57	231.34	260.05	454.97	230.34	146.1
62.78	105.64	99.76	177.81	866.64	311.53	419.31	297.81	104.46	178.1	168.83	238.47	422.01	92.54	261.26	218.09	197.52	230.83	229.72	658.32	233.85	351.03	139.88	55.39	161.87	97.09	227.2	549.18	227.6	265.45	462.69	220.77	136.78
55.37	110.23	91.14	161.71	941.15	303.96	377.28	286.22	94.01	146.47	164.49	236.7	409.01	77.11	251.18	202.59	196.02	237.67	216.94	651.47	224.06	342.06	127.49	55.5	157.98	88.25	225.63	576.95	215.51	268.15	456.22	201.42	115.15
48.18	120.19	74.86	150.12	1076.76	308.05	350.51	277.67	91.27	127.36	160.19	241.28	404.73	61.68	268.19	187.73	202.62	253.03	211.86	665.21	224.76	343.1	121.09	57.88	154.91	80.28	232.02	621.48	204.72	275.71	467	182.36	101.02
40.26	88.48	59.76	131.13	517.96	232.87	264.38	205.4	81.83	105.61	117.02	162.16	274.78	39.51	207	144.69	150.71	212.14	154.85	438.26	166.91	263.92	94.6	50.22	106.81	61.23	156.97	393.31	152.6	211.73	336.67	148.65	78.06
28.15	77.51	51.54	98.67	498.06	205.5	179.34	171.93	52	76.51	115.74	148.87	268.1	32.09	197.68	106.82	134.73	215.31	120.02	408.89	145.23	228.76	76.84	36.16	103.8	48.15	151.41	394.13	119.62	192.47	324.97	106.02	56.75
23.11	38.82	37.72	77.87	163.32	119.09	157.76	112.03	42.69	63.18	66.9	63.78	125.64	24.21	112.45	78.8	82.34	149.96	78.39	187.07	80.55	156.67	52.67	21.7	51.36	32.11	73.51	152.67	83.98	121.7	188.07	86.44	47.8
15.08	59.93	31.33	58.91	333.83	173.92	73.84	87.57	23.32	42.63	108.4	132.96	279.82	22.84	150.66	51.32	78.29	181.05	51.86	333.02	92.81	141.94	58.24	26.62	104.61	35.65	108.02	200.66	74.28	139.42	202.04	43.98	26.78
11.47	52.36	23.29	42.55	313.27	130.28	52.47	63.42	14.73	27.21	101.31	114.21	276.06	17.28	133.56	43.18	66.44	145.06	46.21	266.82	86.96	105.73	48.94	24.1	102.07	34.28	89.34	164.41	66.25	112.01	145.82	29.98	15.86
1.83	2.05	2.06	2.87	3.73	4.11	3.92	3.46	2.4	2.44	2.09	2.26	2.67	2.2	3.29	2.65	2.47	4.09	2.54	4.42	2.66	4.32	2.53	1.77	1.65	1.18	2.32	3.54	2.18	3.34	4.69	3.39	2.01
27.02	60.47	24.98	28.64	213.82	105.33	40.22	47.59	11.28	27.75	95.39	121.17	311.32	62.65	17	45.03	32.1	63.92	31.59	202.36	67.39	79.83	72.73	25.49	119.2	51.39	95.09	97.73	69.45	80.58	24.49	23.48	25.9
5.16	4.34	11.89	6.57	13.94	7.83	10.97	7.58	6.03	5.28	4.91	7.19	4.67	8.17	5.64	20.19	11.48	3.97	14.88	11.09	6.49	6.22	4.67	3.9	3.43	11.13	3.42	14.16	15.35	8.05	5.97	10.95	3.06
75.06	45.21	88.86	66.13	41.72	40.72	106.5	127.81	37.64	167.85	30.18	53	11.85	184.08	35.46	97.52	60.74	36.2	76.78	53.65	43.4	54.57	115.41	19.66	51.08	66.13	211.7	91.38	96.25	52.01	98.24	76.2	137.51
86.06	58.45	114.31	101.36	102.85	76.14	234.62	189.91	67.64	184.88	38.62	73.73	18.22	188.66	70.5	162.16	98.28	64.82	137.79	121.15	75.92	135.98	130.65	31.37	55.6	86.62	211.39	152.96	157.62	100.43	163.89	141.15	158.16
101.42	72.03	130.37	140.51	148.92	102.91	326.75	254.84	91.42	250.79	44.34	91.39	25.21	188.67	97.73	204.89	126	88.31	179.94	168.12	103.08	192.64	153.71	40.31	65.79	99.4	272.25	211.31	201.94	136.42	242.15	187.53	204.41
102.16	82.6	130.68	151.39	179.84	118.83	293.38	237.2	98.44	234.41	48.54	96.42	31.17	171.92	116.95	190.39	129.07	106.28	167.31	178.41	106.23	194.53	146.5	46.18	67.33	84.9	225.74	213.52	176.11	143.78	248.7	185.89	176.76
100.17	77.52	147.05	192.2	237.54	139.55	386.22	282.65	110.89	320.12	74.14	93.79	11.16	189.8	139.39	237.36	155.3	117.68	216.02	224.22	131.68	238.61	152.98	45.86	57.03	103.12	286.9	275.84	228.07	171.44	294.8	224.95	217.81
103.85	81.72	148.64	208.59	288.26	163.58	446.33	304.85	124.46	330.45	87.11	112.76	38.43	201.35	151.11	260.47	168.57	128.95	235.27	278.91	148.95	273.69	160.98	51.32	65.31	111.27	291.37	304.22	248.99	187.83	321.73	246.57	226.74
103.45	85.83	147.55	208.66	302.59	176.33	459.44	310.82	121.99	320.14	96.14	124.31	69.7	201.73	140.57	265.54	170.52	130.71	241.17	310.45	158.38	286.65	165.31	54.35	73.14	114.02	283.52	316.09	253.59	193.1	325.07	251.33	224.5
106.83	95.73	151.11	231.44	403.63	262.72	543.06	355.69	145.07	329.85	133.36	185.91	226.95	191.9	176.73	290.31	195.16	156.1	273.54	477.37	210.81	343.81	179.8	60.49	118.07	126.35	284.27	397.27	282.75	234.2	399.74	290	235.23
106.68	99.78	156.35	226.39	455.81	268.87	522.28	351.23	137.42	308.86	138.99	190.64	245.02	189.55	201.61	288.38	201.27	179.03	273.25	490.02	214.34	346.74	184.9	61.77	125.46	129.7	279.33	415.19	278.62	241.8	420.11	287.78	227.87
105.43	102.37	153.58	239.25	504.08	292.29	571.25	375.1	147.49	302.59	153.91	212.78	304.25	188.56	217.26	302.38	214.58	193.72	291.01	559.49	239.29	387.64	191.8	63.17	141.63	128.86	273.15	453.26	291.05	265.03	450.9	312.53	232.23
104.62	112.35	148.48	245.07	614.01	336.68	598.42	389.07	150.92	301.04	177.47	247.97	396.61	182.56	233.43	311.25	227.98	209.04	304.49	652.32	262.76	409.42	196.64	67.71	164.59	134.64	279.35	502.75	301.01	284.28	478.03	317.4	230.47
102.94	121.41	150.65	246.04	714.11	319.82	604.94	398.41	151.49	284.68	158.74	237.53	324.52	175.97	253.88	318.28	241.29	230.1	313.7	632.55	255.61	429.25	193.66	70.06	147.38	132.62	282.16	562.95	313.64	304.98	515.21	322.41	223.55
94.5	123.01	149.16	229.67	794.86	318.28	534.15	375.89	145.05	262.73	160.06	237.17	337.53	148.66	260.82	302.79	242.34	231.14	299.8	630.44	250.28	399.17	176.05	70.02	150.8	130.61	285.39	588.17	299.95	301.21	508.61	295.51	199.23
90.18	129.16	142.61	229.7	892.22	329.89	556.01	391.06	140.43	252.36	160.79	248.62	349.77	138.67	271.87	305.34	247.94	250.11	305.3	668.47	255.58	427.89	175.77	72.2	155.06	124.82	293.12	632.2	305.95	319.81	535.11	295.13	196.25
88.72	140.28	135.23	239.4	1031.37	353.62	571.46	404.44	147.36	242	172.12	270.59	401.24	119.39	306.23	314.07	266.07	280.94	318.45	730.3	281.34	462.91	179.75	78.56	168.92	124.8	296.62	696.93	312.99	350.13	574.62	311.26	190.45
82.47	146.56	130.75	232.55	1120.28	359.23	559.58	402.08	143.45	222.34	165.41	271.64	382.93	107.3	312.35	300.24	264.66	288.27	314.45	739.38	274.75	466.19	170.11	79.23	163.13	115.55	295.31	727.01	310.25	356.46	586.4	300.56	174.53
75.36	146.52	120.66	219.41	1200.8	358.21	530.66	388.62	133.62	203.01	166.97	274.79	398.1	95.68	323.31	282.61	264.09	298.06	301.36	758.19	274.2	459.36	160.7	76.62	165.97	109.34	293.23	755.57	298.99	356.55	591.49	280.57	158.37
68.41	144.63	102.49	204.49	1239.85	339.15	497.21	378.69	121.99	180.31	161.76	267.86	389.56	75.73	330.35	262.19	257.8	304.53	286.98	755.12	264.61	453.28	148.65	73.9	158.8	92.88	281.42	762.17	275.73	355.41	603.44	260.99	144.16
58.02	151.19	85.81	189.9	1328.36	353.58	479.63	370.68	114.72	149.38	170.8	276.97	445.04	66.45	338.05	224.74	243.54	327.46	258.74	787.84	265.04	465.83	148.66	71.36	176.3	83.14	284.95	782.13	260.11	362	619.8	238.13	131.44
47	115.55	70.48	144.93	1044.81	281.04	316.82	273.85	80.12	117.65	141.78	217.12	346.45	60.47	288.48	164.23	198.79	285.77	194.69	620.04	207.23	345.81	118.27	52.36	137.88	67.38	228.76	621.77	191.07	286.81	494.84	169.23	97.84
34.05	97.89	62.73	113.73	924.88	242.8	220.44	214.66	58.9	89.85	128.77	185.2	320.16	39.74	259.42	122.77	171.11	263.29	151.68	538.75	175.29	277.33	91.46	42.38	125.91	55.45	199.71	550.08	151.27	245.99	435.87	121.59	69.07
27.77	87.46	55.24	98.17	867.02	211.41	182.03	197.4	50.74	71.06	110.44	161.55	266.42	22.49	247.55	109.15	163.07	247.4	135.49	483.41	154.2	247.49	74.3	38.48	107.03	48.02	178.15	533.76	134.16	232.16	427.53	102.84	53.11
22.87	69.1	29.67	63.95	338.18	149.85	79.25	85.82	32.8	54.19	94.11	126.62	251.71	26.15	167.6	67.05	95.51	166.41	73.71	282.28	108.83	124.79	65.77	30.66	102.34	40.03	118.29	179.22	84.1	124.52	156.03	56.82	38.27
24.42	68.86	32.36	54.64	408.81	134.14	97.81	85.06	25.97	39.05	94.26	107.39	250.17	57.54	196.16	59.42	107.71	178.51	82.37	279.53	113.57	133.53	69.16	25.1	99.03	39.21	99.63	210.07	86.07	124.4	184.15	53.36	36.26
7.79	5.12	15.16	13.52	15.92	12.67	33.38	20.61	11.37	9.12	6.8	10.72	4	1.96	10.56	33.44	17.91	6.93	26.3	23.66	11.46	18.64	4.25	5.75	3.29	13.97	3.34	21.36	26.06	15.38	15.44	23.2	5.77
83.3	54.08	120.6	41.55	23.02	23.5	51.62	71.63	36.32	100.56	38.66	51.65	0.32	175.8	20.57	106.43	63.14	17.13	75.6	22.25	30.38	21.34	104.64	24.89	55.54	76.51	102.45	55.65	82.74	31.69	42.97	61.39	92.92
98.39	66.38	149.39	96.53	71.39	73.97	228.99	154.66	76.82	133.1	45.65	80.13	11.28	214.21	68.44	184.41	109.37	50.99	150.49	98.13	75.56	123.63	152.5	36.32	57.37	104.33	104.74	148.43	161.56	94.99	159.22	161.11	141.81
44.19	38.71	14.84	136.54	88.26	92.98	230.33	201.47	66.48	233.5	27.67	38.01	7.86	8.78	88.68	83.25	62.25	85.39	88.66	126.69	85.47	166.15	72.94	21.47	30.47	16.01	220.71	139.36	91.72	104.55	228.04	132.22	149.96
100.43	69.71	171.87	120.41	187.03	90.88	135.62	176.17	64.46	295.46	88.21	83.23	24.07	233.65	73.48	165.86	122.97	74.02	132.63	143.4	80.75	70.45	142.38	36.04	74.18	117.68	319.35	226.22	164.73	89.85	187.88	101.66	187.73
119.79	91.86	175.26	201.44	226.31	147.82	428.23	300.96	119.72	336.91	92.75	119.89	54.18	231.11	118.68	275.41	164.73	95.22	241.61	253.87	148.88	244.68	184.07	57.3	83.88	131.33	316.66	239.31	264.36	162.7	255.7	248.37	245.87
118.79	96.35	175.31	216.14	315.64	233.38	474.46	324.9	135.13	341.89	132.32	177.22	211.35	228.53	138.18	289.69	177.53	116.27	257.74	399.01	188.02	280.76	190.85	59.18	127.41	142.7	325.99	273.27	281.15	189.87	290.32	268.41	249.89
123.92	109.15	187.44	244.05	387.36	286.82	561.38	388.08	149.22	347.74	155.05	214.91	286.67	227.62	182.27	323.63	211.87	169.39	295.86	520.61	223.53	363.69	206.6	66.79	148.79	151.73	324.75	409.18	316.19	250.3	420.97	314.2	259.04
126.69	118	193.45	267.31	495.39	309.46	651.64	432.01	169.86	346.04	152.82	226.66	280.12	219.86	222.65	350.06	240.21	202.69	330.58	573.7	251.18	425.49	216.41	72.8	148.59	148.16	322.74	478.26	340.98	290.34	487.52	355.24	268.79
125.51	132.03	177.84	276.76	597.4	347.92	684.77	452.31	177.02	339.32	175.64	256.32	365.96	217.69	246.56	352.03	249.22	223.97	335.54	656.73	276.76	466.68	225.93	78.36	170.87	143.74	326	537.06	343.58	320.46	533.33	373.2	271.12
125.88	137.91	179.43	280.47	683.82	359.33	704.34	463.16	179.86	334.15	177.38	267.73	379.3	202.34	263.42	358.95	261.66	238.99	349.86	695.9	287.16	486.95	228.28	80.48	175.22	149.25	328.63	585.01	357.16	338.79	559.57	377.89	269.41
130.32	153.97	186.79	294.96	809.47	362.23	748.88	493.52	191.06	328.13	163.57	269.39	313.01	201.5	292.74	388.76	285.33	265.62	377.82	695.44	291.51	532.24	237.09	89.32	159.57	150.35	340.56	644.88	386.13	370.79	597.35	405.57	272.67
124.92	157.88	194.08	299.69	918.2	368.54	752.24	507.42	193.33	315.04	166.62	280.91	324.26	191.02	312.96	395.8	297.86	288.18	390.19	732.18	298.81	556.01	229.06	92.84	165.78	146.94	346.7	710.09	392.55	394.13	634.89	412.56	261.84
115.38	157.62	181.59	278.41	1002.25	369.87	702.17	481.53	178.4	288.58	173.16	285.28	376.18	178.45	320.5	366.56	292.24	293.47	366.5	753.3	300.45	531.99	218.21	88.83	177.23	138.72	341.56	725.56	370.76	386.94	634.23	377.81	240.65
110.29	164.5	164.82	284.56	1099.53	377.99	709.89	497.96	179.49	271.58	167.64	291.54	362.26	153.32	343.21	372.53	302.88	317.9	376.36	783.92	305.71	561.8	212.6	91.48	169.84	133.69	338.77	776.83	376.5	411.61	674.5	386.9	231.7
108.37	166.17	158.77	297.57	1171.34	399.9	757.23	521.48	188.52	258.97	167.2	300.71	376.2	142.48	371.01	385.65	319.64	343.39	395.21	824.62	321.85	597.86	218.06	92.01	171.89	130.91	323.59	838.87	387.99	442.34	732.42	409.6	231.66
102	169.96	145.45	285.24	1228.85	389.2	751.81	518.09	182.8	241.99	160.99	293.61	356	122.8	374.86	378.46	317.22	348.33	394.32	824	313.65	605.87	206.61	92.82	162.21	128.43	319.92	854.64	387.99	440.89	745.4	400.28	223.25
96.47	176.03	140.05	271.88	1350.33	400.32	711.15	500.77	172.89	219.82	172.21	312.12	412.77	120.45	390.69	360.56	319.99	364.78	379.75	861.52	318.16	595.29	204.29	93.97	178.47	125.54	320.47	892.95	376.31	451.43	747.1	372.63	202.03
86.01	165.21	122.33	253.7	1342.47	396.71	668.85	475.12	168.92	192.16	162.1	294.2	386.75	103.7	397.15	319.54	304.62	363.82	352.92	850.07	306.1	572.58	188.25	85.22	164.5	105.09	291.41	886.39	341.22	435.54	755.78	347	184.09
74.07	154.99	115.92	221.86	1334.42	363.05	536.4	413.33	136.29	166.14	159.14	276.73	387.8	85.7	391.05	274.11	286.35	358.78	308.26	802.4	284.43	501.4	165.69	78.07	161.23	96.89	276.78	853.62	297.86	403.45	700.64	289.81	151.57
56.18	134.27	104.18	172.99	1164.41	296.05	379.12	328.9	102.22	126.1	134.05	221.62	299.57	59.44	344.91	204.8	247.73	341.37	236.73	651.5	225.99	407.09	133.06	64.16	134.55	75.7	246.97	767.52	230.65	348.85	632.06	210.1	112.9
48.32	116.46	82.74	144.87	1057.3	257.4	300.45	277.86	82.85	103.89	118.77	196.56	272.11	64.1	313.56	175.35	223.06	311.94	204.32	571.52	199.22	343.39	117.68	54.07	117.48	71.26	218.92	692.47	195.36	306.81	556.76	168.06	91.59
48.42	126	80.61	131.52	1240.37	260.93	272.45	273.5	70.99	81.99	121.3	210.19	282.89	69.1	343.73	147.05	225.86	332.44	192.59	621.23	199.73	347.77	126.46	51.26	123.4	61.13	224.77	765.33	180.51	319.66	598.04	148.58	78.54
38.78	136.12	117.11	113.96	1385.73	251.54	166.2	249.05	58.18	60.76	127.19	210.34	288.59	43.15	368.97	149.04	241.56	342.72	195.13	638.19	193.73	307.06	88.13	58.07	130.67	51.46	232.02	835.35	155.77	316.72	616.59	125.43	50.36
6.58	4.63	4.48	12.68	12.31	11.06	30.46	20.69	7.71	18.52	5.17	8.34	5.89	10.87	5.83	18.99	8.91	5.4	15.49	20.26	8.96	17.25	11.73	3.41	4.4	8.63	17.44	14.22	16.71	10.93	18.01	16.37	15.34
103.53	70.68	119.66	87.16	63.48	48.13	90.47	147.42	25.21	279.76	74.77	59.9	11.44	311.89	22.35	47.85	35	32.6	48.41	57.83	41.54	43.12	176	17.41	74.31	68.87	329.15	68.64	84.65	32.43	106.82	54.04	210.9
123.29	94.03	160.31	183.2	126.95	143.36	413.84	296.94	102.52	331.74	90.07	111.58	60.92	299.45	87.17	189.36	113.87	89.29	170.43	221.29	120.93	235.21	213.7	43.68	98	94.43	351.64	169.83	216.74	138.53	252.66	215.71	271.3
124.7	88.21	202.17	175.97	213.97	175.96	311.49	270.93	98.07	328.59	128.84	157.34	181.3	279.24	100.7	277.45	168.16	86.74	223.88	304	146.34	175.41	189.21	51.76	127.5	170.08	348.3	244.01	263.2	142.05	236.19	202.77	231.65
137.58	104.5	204.13	221.02	290.3	248.67	481.72	346.39	134.76	347.16	151.54	203.17	263.38	265.32	143.76	314.87	191.84	127.5	270.16	429.61	196.03	285.35	218.65	62.56	153.13	169.15	346.96	299.8	308.2	203.33	314.92	279.86	261.08
153.92	134.1	228.08	280.15	396.14	305.1	655.25	453.08	179.62	367.73	157.13	240.72	267.32	289.06	209.47	394.29	248.13	197.76	344.93	533.35	237.83	420.3	263.11	82.85	159.81	183.75	353.4	471.9	372.3	299.62	498.98	380.93	304.84
150.52	134.38	225.93	283.93	464.41	314.12	656.61	455.66	183.68	361.26	159.12	244.47	269.07	273.07	223.34	397.18	258.28	209.7	347.95	558.38	243.58	432.58	255.25	83.5	159.62	178.59	356.4	500.36	374.78	315.54	510.92	380.74	295.67
144.42	146.08	209.61	288.28	542.15	354.16	714.21	461.78	189.35	353.26	180.62	273.21	364.7	240.22	222.85	408.2	253.81	206	364.75	642.51	267.24	469.5	250.5	91.25	184.03	180.96	348.68	465.67	398.07	318.97	470.61	397.24	285.27
143.25	156.53	220.62	302.9	665.98	347.4	760.48	497.03	198.09	349.5	164.15	271.2	303.4	232.26	254.34	434.94	276.75	234.35	393.83	649.83	272.51	517.83	244.57	94.8	170.37	177.76	358.16	547.51	424.68	359.47	530.64	420.93	287.86
146.91	166.89	228.45	329.01	809.64	386.19	817.62	552.75	214.37	346.22	172.66	298.32	325.02	216.75	305.28	469.77	317.77	291.37	428.31	730.47	298.44	588.05	257.68	101.44	175.03	185.74	366.11	709.93	453.88	422.15	662.36	461.83	289.2
147.52	173.02	221.77	342.98	881.71	406.63	868.05	585.83	227.47	338.9	176.22	310.01	344.69	213.71	332.49	487.6	335.38	317.76	450.45	775.96	318.56	625.58	260.02	107.32	177.56	185	359.23	774.89	471.38	454.44	721.93	488.45	293.65
140.85	180.11	203.96	342.59	944.37	426.48	883.09	590.92	230.36	327.22	180	322.55	382.96	199.65	348.81	464.22	328.71	333.97	436.8	817.32	327.43	650.48	261.29	108.48	186.79	165.87	355.91	782.12	455.54	466.33	744.35	485.33	288.34
139.88	181.92	201.42	342.54	1043.49	420.31	893.63	593.13	230.96	306.08	167.39	316.39	339.12	186.54	370.93	467.08	341.22	351.1	448.87	822.97	328.61	667.87	258.48	109.64	173.56	162.47	343.75	830.81	463.92	481.89	780.04	489.97	278.75
134.55	180.5	202.58	346.33	1096.5	424.66	909.19	602.2	235.81	295.28	164.39	318.15	334.35	175.52	395.44	470.28	352.08	371.09	453.97	844.69	331.57	688.71	253.08	108.75	170.45	156.07	329.9	866.48	466.36	500.87	823.56	499.45	276.24
127.98	194.61	184.86	349.46	1242.59	453.75	917.54	610.56	237.36	276.78	176.29	339.33	391.4	153.87	415.27	467.89	359.35	393.45	455.83	897.59	349.6	717.45	251.92	114.92	185.54	150.65	335.23	921.09	468.75	526.59	846.09	500.56	263.63
126.12	184.13	172.13	353.03	1225.15	450.9	968.75	623.42	242.2	259.54	160.8	323.71	352.17	147.58	444.29	465.71	364.74	402.29	470.95	911	356.4	740.64	250.3	110.31	165.06	139.93	296.77	929.69	465.83	532.26	889.73	518.15	265.12
112.73	190.67	157.46	326.3	1341.15	453.47	885.22	611.7	216.31	231.59	169.64	334.55	390.22	133.4	453.12	415.04	357.33	430.26	428.58	947.14	341.31	724.33	239.18	104.79	176.14	124.18	314.26	1019.56	430.74	545.11	951.55	466.01	242.8
107.84	194.53	153.87	323.17	1454.28	434.29	910.17	626.09	215.69	224.29	153.12	321.28	325.76	111.34	475.24	417.03	367.13	442.65	440.66	942.3	337.05	749.74	227.05	105.57	155.9	114.5	318.3	1079.49	439.53	561.14	995.67	466.29	236.04
95.36	169.79	136.17	277.99	1237.48	391.11	719.74	503.98	188.5	190.26	142.32	278.91	307.34	122.19	430.5	344.27	320.34	412.9	363.31	799.67	296.41	620.62	207.38	93	143.53	105.98	268.57	906.73	360.07	476.86	830.04	386.89	194.27
87.35	147.59	121.7	218.08	1126.34	318.92	531.43	397.67	144.85	149.69	123.08	234.83	251.17	122.15	381.87	274.62	275.98	361.7	296.19	667.87	245.86	488.68	175.14	76.55	121.06	93.62	231.14	789.63	287.34	394.84	699.59	292.54	153.03
70.36	159.24	121.27	214.38	1442.46	333.63	535.81	424.53	135.94	125.69	128	249.77	269	78.47	446.18	264.4	303.83	406.21	310.9	773.83	262.27	531.38	151.36	74.82	125.27	75.83	252.32	952.7	292.41	436.61	807.23	291.43	133.38
51.7	110.64	102.28	159.8	789.26	249.57	341.57	284.57	114.51	91.93	93.73	177.35	194.04	24.22	319.23	203.98	226.79	306.91	214.73	521.86	191.6	355.39	95.47	66.37	86.91	58.43	161.72	623.43	200.97	305.91	546.19	203.5	78.36
1.24	0.94	1.12	0.67	1.58	0.99	0.28	1.35	0.25	1.93	1.55	1.14	2.56	2.19	0.7	0.53	0.45	0.95	0.33	1.65	0.87	0.59	1.59	0.31	2.4	0.72	2.96	0.49	0.83	0.6	0.77	0.42	1.43
2.35	2.39	1.01	1.87	2.95	2.85	2.93	3.2	1.5	2.52	1.7	1.78	2.3	3.32	2.2	1.2	1.24	2.32	1.52	3.5	1.74	3.19	2.53	1.01	2.32	0.75	2.44	2.66	1.87	2.6	3.72	2.07	2.1
122.44	80.78	158.5	105.36	100.48	68.73	127.3	179.65	41.44	306.49	94.94	86.03	52.31	360.69	37.96	84.57	67.09	45.76	74.85	113.28	64.32	62.94	208.87	22.95	99.58	91.33	372.05	103.1	115.9	49.16	141.33	81.24	240.95
135.44	96.49	196.96	145.53	168.78	141.47	239	239.82	72.86	323.73	127.04	145.58	173.42	356.34	72.43	163.92	111.67	74	139.7	243.77	118.97	132.43	226.37	37.3	144.94	124.77	383.01	172.33	186.57	99.98	200.12	148.7	258.57
166.07	124.92	236.24	238.23	282.62	245.4	529.9	386.57	147.01	376.53	154.97	215.36	247.91	362.73	141.56	349.57	209.05	128.31	295.68	418.78	201.59	305.61	266.68	69.35	164.78	189.34	388.62	310.23	336.25	213.9	330.71	309.34	305.15
164.31	124.35	267.22	230.96	351.93	245.33	528.94	386.64	145.73	353.7	158.03	219.29	246.69	350.62	154.43	388.77	233.37	143.74	325.85	438.04	202.16	315.32	256.22	73.76	169.55	204.99	371.97	358.52	361.75	236.69	356.97	302.98	294.95
179.45	151.21	272.78	306.27	451.66	316.23	753.17	493.89	202.52	397.04	159.95	260.28	251.08	340.53	213.32	475.47	282.88	192.22	409.97	553.31	255.44	461.52	293.57	94.52	171.74	222.49	382.54	456.73	451.87	319.46	471.82	432.55	335.83
167.97	159.61	262.19	295.67	566.71	353.97	705.29	474.92	204.14	372.71	185.9	291.97	354.48	301.2	224.76	462.54	284.19	207.44	398.37	636.49	268.02	458.06	275.07	98.58	195.74	220.88	384.04	491.16	441.92	327.92	468.21	411.36	305.76
173.86	171.96	262.26	322.41	639.07	381.12	790.01	523.59	213.56	376.69	187.67	302.29	354.36	311.71	253.97	482.56	301.12	239.93	425.74	680.79	291.69	527.9	289.28	102.98	199.59	213.19	382.78	551.58	462.29	366.44	541.79	453.47	321.88
170.27	180.39	259.63	332.84	749.81	366.62	855.06	553.24	221.84	367.64	169.71	294.53	289.69	301.81	286.88	501.15	319.3	260.71	448.77	683.62	294.52	577.08	287.7	107.86	177.65	207.59	382.13	617.61	488.12	403.13	585.67	481.35	322.5
179.31	192.54	272.24	381.41	847.58	423.12	973.52	643.29	258.51	377.4	176.28	326.74	302.19	283.18	350.92	565.61	375.12	330.54	509.77	780.09	331.92	676.88	304.01	120.14	179.58	217.64	387.39	801.8	535.35	490.14	769.25	554.12	338.71
173.46	200.32	274.44	385.92	960.17	451.29	968.88	650.84	266.62	356.42	189.94	344.86	356.8	239.92	377.1	581.4	393.81	349.79	526.95	844.69	352.82	692.15	291.11	127.55	194.34	224.08	381.73	863.49	549.71	511.7	806.64	558.99	320.41
171.6	200.89	254.28	404.22	1025.35	460.93	1065.33	695.04	280.96	350.46	172.33	343.7	314.13	229.52	412.07	587.35	406.42	383.32	541.65	871.76	361.42	764.53	301.48	126.52	177.11	208.27	367.83	909.94	563.23	549.99	884.63	598.23	331.34
164.38	195.69	249.41	382.44	1060.5	435.55	1008.33	647.44	269.96	322.69	165.13	328.93	303.34	219.15	407.1	576.04	395	356.67	533.02	832.87	355.62	718.16	282.67	127.23	170.82	206.15	348.63	849.15	550.01	515.46	793.67	570.4	305.45
153.22	205.67	228.2	375.51	1185.53	457.8	994.45	645.96	261.83	310.08	173.69	350.28	357.53	195.34	417.46	548.1	386.45	379.85	512.95	886.99	360.32	736.99	278.24	128.47	186.58	189.46	354.85	889.97	534.26	532.84	817.93	553.98	295.33
160.3	215.51	237.25	414.52	1297.34	505.39	1114.97	736.02	287.44	310.33	178.82	373.78	357.3	191.71	491.33	587.38	438.3	455.46	561.26	999.05	391.1	842.69	298.07	132.76	184.27	193.72	350.02	1096.94	572.32	624.2	1049.16	614.62	311.59
154.5	217.05	220.23	415.06	1360.17	511.69	1129.57	738.35	292.22	294.71	172.71	371.06	346.74	181.08	519.33	574.1	443.17	473.98	560.87	1019.64	398.37	862.96	293.95	131.71	173.79	179.38	326.91	1132.43	561.33	639.05	1079.61	617.97	302.58
148.39	217.31	211.28	414.44	1399.19	492.59	1142.44	742.8	289.87	281.43	157.16	349.49	294.65	163.9	537.23	551.46	438.81	489.42	553.65	994.37	393.36	880.27	284.6	128.01	158.58	157.84	319.28	1148.13	549.77	646.47	1103.61	610.87	296.05
143.97	216.61	200.42	399.54	1453.86	492	1112.51	721.24	275.5	261.05	163.88	357.82	333.76	170.05	540.13	540.06	436.41	492.95	540.59	1009.19	393.36	864.33	286.57	125.99	171.36	156.9	315.26	1146.94	539.08	643.86	1091.03	594.04	288.41
124.69	190.79	166.72	337.58	1254.99	426.05	915.16	598.87	243.08	219.35	131.7	290.52	231.93	154.9	483.51	439.51	373.47	445.84	453.5	835.43	331.66	733.2	243.39	110.49	126.27	123.23	252.46	978.01	435.56	542.17	936.29	493.89	237.67
104.35	169.34	160.78	271.27	1007.13	348.43	695.31	469.79	196.07	166.51	120.08	234.1	195.06	114.9	405.55	346.88	306.65	378.53	361.12	669.76	269.79	583.89	190.22	92.62	107.7	96.78	199.9	778.37	343.33	439.85	747.51	394.18	180.58
83.67	143.57	152.36	237.26	915.34	314.02	583.48	402.91	176.75	137.46	108.96	210.18	181.03	74.9	374.25	298.4	281.56	352.75	312.28	603.58	239.39	507.17	147.87	82.95	99.99	78.76	178.3	701.17	296.37	392.17	666.22	344.91	141.52
5.32	6.48	4.2	11.54	20.91	13.27	25.17	20.16	5.9	19.25	11.7	7.53	11.19	9.01	9.77	7.8	6.77	9.72	9.35	23.59	10.41	18.98	7.67	2.5	7.6	1.96	21.96	16.96	10.48	11.97	20.27	13.32	12.34
14.33	14.01	39.88	21.51	63.06	29.67	52.05	33.95	17.59	19.28	20.43	23.59	28.9	22.61	24.15	40.37	29.21	21.43	35.17	57.18	23.02	36.03	18.16	8.73	21.15	18.42	22.81	44.79	40.04	29.48	43.35	36.51	17.93
132.75	86.99	130.79	85.74	68.24	54.34	95.36	168.85	20.19	306.33	95.38	88.61	61.67	427.23	23.83	33.3	33.28	38.25	39.64	93.19	46.99	43.67	238.13	15.56	104.06	84.92	378.8	78.51	81.86	33.13	134.48	47.6	258.28
144.99	102.52	223.28	137.84	140.71	132.27	183.21	232.18	69.62	328.41	130.11	143.75	163.85	414.87	61.19	148.91	102.65	71.85	125.27	217.26	107.29	120.78	251.81	36.47	154.44	129.79	399.93	151.84	171.78	88.54	188.39	141.4	274.97
152.74	117.89	237.69	164.96	240.2	165.68	268.12	274.25	90.44	336.88	140.36	169.49	191.59	401.26	92.06	228.39	144.63	92.16	188.18	282.69	138.21	167.81	255.54	49.05	160.81	156.63	401.44	229.45	230.92	133.17	238.3	186.29	277.8
165.56	133.6	270.17	202.8	354.28	247	397.05	334.37	129.97	351.83	170.78	228.64	293.32	392.55	130.52	309.87	195.66	122.54	257.1	414.74	185.17	238.9	267.93	69.59	193.67	194.52	411.63	315.95	312.4	189.46	295.62	254.96	288.15
192.94	159.86	303.8	279.9	447.24	286.26	627.87	458.57	184.22	391.99	167.13	254.77	241.95	400.58	197.42	439.44	269.15	178.1	372.72	492.18	235.9	392.76	303.06	91.81	184.81	221.45	413.39	430.58	416.6	285.46	427.63	385.85	331.32
195.53	172.73	316.02	313.81	528.23	324.11	763.61	517.15	211.08	401.53	171.67	276.14	252.1	376.62	228.76	505.85	305.34	211.8	427.35	577	261.45	480.8	307.83	103.25	188.08	237.65	417.55	492.55	481.16	341.08	491.52	446.96	346.11
202.32	187.54	315.47	351.58	633.39	377.34	871.28	573.65	239.64	409.22	192.15	310.31	324.58	369.04	268.91	563.4	342.33	245.05	489.63	675.37	308.13	564.08	324.35	115.72	204.4	256.51	408.65	576.59	527.73	394.5	554.64	515.14	359.05
196.29	189.84	309.51	361.7	691.51	374.93	915.65	602.93	244.56	394.93	174.58	303.31	269.56	344.82	297.12	562.56	347.71	273.24	495.7	677.28	307.06	602.23	324.69	114.42	188.29	236.38	405.34	629.75	536.41	423.58	621.43	530.93	359.91
189.81	195.8	303.25	356.02	815.79	377.03	892.16	596.94	243.61	375.9	172.53	305.37	267.38	307.89	314.84	554.56	355.52	282.19	496.84	699.49	309.05	609.53	301.91	118.84	185.03	231.04	402.62	676.96	534.1	428.18	636.33	519.01	337.17
198.82	210.49	321.68	408.78	911.21	449.68	1036.01	668.76	286.38	389.16	192.58	352.05	337.71	280.96	372.94	647.84	412.32	326.68	574.58	819.8	364.43	704.25	322.87	134.72	203.74	254.45	395.3	778.9	601.64	506.32	735.87	608.63	354.88
195.6	205.73	301.34	405.3	937.75	431.28	1049.06	672.97	284.39	373.71	171.05	334.34	275.78	298.14	388.56	632.22	413.07	339.3	566.36	795.69	356.67	716	321.23	131.02	179.62	243.05	378.89	809.69	591.08	513.24	774.4	606.09	352.08
184.87	207.18	286.59	408.83	1010.11	442.86	1078.18	685.53	290.56	357.04	166.78	333.27	278.34	251.96	413.74	616.17	411.54	359.19	567.05	828.13	365.97	750.56	307.21	131.22	175.33	220.81	364.39	845.89	587.44	527.37	815.56	616.5	342.18
186.57	228.1	285.61	428.85	1164.33	484.94	1130.72	720.23	302.74	356.99	181.12	372.09	334.77	253.74	444.64	645.35	434.93	400.45	590.67	910.28	388.95	811.28	328.6	141.85	197.04	230.33	380.46	939.74	617.37	578.47	884.62	643.78	345.25
183.33	223.66	269.15	433.72	1208.48	501.46	1172.64	737.76	310.36	338.53	177.68	374.33	335.81	231.9	476.14	639.08	445.08	420.94	600.23	956.65	403.49	842.21	324.75	140.28	186.85	219.02	343.38	986.86	612.07	598.92	948.89	658.11	336.64
179.53	230.51	266.65	464.28	1302.76	537.36	1267.1	805.65	331.57	331.55	174.3	385.17	316.47	214.67	541.58	662.2	484.94	485.82	632.5	1036.92	423.42	930.61	321.54	144.67	177.92	208.39	332.29	1156.07	633.74	680.07	1127.72	695.68	339.46
172.22	223.45	251	454.25	1309.91	504.13	1259.53	791.8	328.86	316.66	153.94	352.51	258.52	199.36	550.7	637.19	476.7	486.82	620.68	986.87	413.34	926.64	310.83	141.51	152.1	190.76	308.72	1149.52	614.03	671.59	1131.97	684.16	331.55
167.29	220.03	236.27	434.58	1380.23	480.91	1242.16	765.56	309.32	297.45	145.55	344.02	245.69	210.27	550.9	612.36	458.23	471.16	610.19	978.31	407.75	906.81	308.87	134.56	148.37	180.85	301.9	1121.62	599.65	645.23	1088.71	667.48	327.34
158.64	219.16	225.83	435.31	1394.2	484.96	1229.91	751.97	317.73	282.52	136.62	334.49	218.2	170.93	569.12	602.73	460.72	478.62	606.42	970.81	409.1	907.96	289.14	135.82	133.61	165.13	276.14	1104.63	584.63	645.64	1083.3	662.68	306.64
142.43	207.28	201.04	391.37	1198.28	455.93	1070.76	669.78	287.85	246.21	130.29	297.58	199.5	152.97	524.91	508.2	408.32	470.59	517.08	866.39	362.47	822.36	254.06	125.29	119.14	127.73	232.26	995.85	492.5	591.84	999.77	584.33	262.98
107.08	167.45	182.85	315.11	926.65	373.5	818.07	516.52	239.45	189.75	110.88	231.49	162.65	87.58	426.89	413.44	336.56	386.56	416.82	674.18	296.3	643.49	184.9	105.03	97.01	103.1	176.97	768.27	391.37	469.27	771.64	471.98	194.04
27.16	38.08	57.51	55.67	76.58	78.41	68.71	62.21	51.92	36.48	40.69	47.36	52.27	21.81	65.7	72.55	59.58	77.7	56.2	89.56	52.91	72.93	31.6	29.19	32.67	25.55	35.57	71.29	49.87	64.98	83.32	70.31	24.54
24.22	21.41	44.18	24.54	34.03	27.2	70.31	44.87	21.11	23.76	21.95	24.22	11.22	57.86	24.06	42.53	29.18	20.72	38.67	46.35	21.38	43.29	34.48	11	18.13	21.92	23.57	43.72	43.5	31.06	47.51	42.86	30.06
16.13	20.73	42.25	38.94	55.9	53.14	56.78	46.81	39.24	24.97	22.83	34.63	39.12	4.53	42.59	60.39	44.3	35.31	45.74	63.61	40.05	46.63	17.69	18.98	22.3	18.34	20.75	64.54	38.59	43.82	60.89	56.3	15.49
0	0	0	0	0	0	0	0	0	0	0	0	0	0	0	0	0	0	0	0	0	0	0	0	0	0	0	0	0	0	0	0	0
129.48	85.2	46.92	72.74	67.65	64.68	85.29	157.36	15.86	276.48	80.47	89.85	87.48	402.39	16.45	24	18.98	32.16	34.09	96.89	49.22	41.09	232.78	12.78	89.39	82.9	321.94	75.23	54.68	30.14	126.53	24.3	233.79
153.46	108.26	184.28	112.29	143.34	108.76	170.33	217.75	43.3	325.46	125.23	137.41	157.37	479.19	48.27	81.48	65.45	60.78	82.15	187.27	85.63	93.89	279.45	25.77	149.13	111.66	413.17	127.6	132.87	67.87	178.97	93.89	288.09
166.56	127.2	239.98	144.9	242.94	160	250.36	263.95	75.18	338.65	147.22	181.66	207.4	502.53	81.17	161.38	118.08	90.34	142.34	278.7	125.35	147.55	301.04	42.68	177.58	143.58	428.11	209	195.72	113.71	236.29	152.56	303.88
181.04	143.67	270.25	175.05	348.34	202.09	325.98	307.99	110.25	360.19	155.3	209.81	220.43	488.7	115.2	234.46	163.17	117.38	201.31	342.1	150.83	202.3	303.2	59.76	185.99	170.58	441.15	280.39	260.09	159.29	276.05	206.87	311.27
194.79	159.24	341.41	226.27	462.9	263.17	451.63	374.33	150.85	374.27	181.22	258.61	282.47	474.21	164.06	394.01	249.89	149.22	320.96	442.73	205.76	273.67	311.91	82.47	211.06	240.68	442.99	397.87	382.57	226.13	336.9	302.67	317.83
196.9	164.11	335.89	242.09	489.52	263	506.85	403.7	164.58	370.54	171.58	254.66	241.87	435.01	188.57	410.96	263.32	168.84	340	455.54	211.94	320.07	303.62	87.42	196.77	229.29	428.1	420.23	395.87	254.03	382.26	333.82	315.53
219.96	197.21	351.97	356.51	635.42	366.05	885.79	588.52	243.78	424.6	190.51	312.05	296.82	437.98	276.81	587.35	353.25	241.73	506.8	659.83	307.59	560.74	354.44	116.52	210.09	269.7	435.3	577.93	549.77	395.17	564.51	524.94	383.95
213.57	197.06	356.52	320.78	704.32	327.1	740.73	527.66	215.96	397.5	180.34	296.93	250.18	432.06	269.78	550.24	346.07	236.17	468.49	595.1	276.1	481.43	335.62	113.86	198.77	267.34	433.68	598.52	513.85	369.12	542.86	464.89	353.65
233.28	220.25	371.83	424.37	788.1	414.35	1088.13	686.43	298	433.7	178.25	335.77	243.51	405.61	352.26	691.29	421.31	302.58	602.1	734.35	355.21	700.69	372.92	138.28	194.65	281.05	420.26	718.82	637.94	494.49	702.29	641.56	408.07
231.16	229.16	365.1	432.85	915.38	444.13	1116.04	708.76	309.83	426.22	189.09	358.12	290.54	375.77	382.69	697.82	439.68	328.39	616.79	799.33	375.96	738.32	369.97	144.99	205.1	279.88	421.06	798.02	648.26	521.71	752.51	656.7	402.3
227.57	225.44	371.36	446.58	911.74	456.35	1151.83	727.6	323.85	422.68	179.17	352.21	254.88	358.01	409.17	720.65	458.67	348.49	635.33	806.82	384.97	761.39	362.8	147.75	190.71	282.95	400.21	843.99	662.85	539.94	815.09	679.52	396.09
220.08	231.76	360.32	433.27	1073.12	455.39	1109.46	714.54	311.8	394.26	186.24	361.23	292.25	332.25	432.37	708.43	462.54	368.59	629.57	834.48	386.28	758.19	354.47	148.55	201.91	278.83	403.94	900.86	653.97	550.36	832.75	656.92	374.5
225.57	255.72	364.17	480.95	1216.19	514.54	1255.68	788.49	346.98	402.14	189.39	407.07	303.86	320.07	483.07	771.47	502.24	419.32	688.66	942.61	424.16	871.38	378.88	164.78	208.13	286.79	411.66	1002.66	714.39	626.03	922.28	725.84	392.64
221.05	242.72	339.96	486.4	1172.2	520.9	1300.84	798.07	355.84	394.21	180.74	392.73	298.52	304.64	501.01	763.12	503.53	421.81	695.84	958.85	435.24	891.06	372.06	159.52	190.87	274.52	367.56	1003.88	705.21	629.53	960.3	741.11	389.59
212.78	235	329.95	481.57	1212.53	496.77	1297.81	793.23	352.93	374.33	165.39	363.54	250.95	269.8	529.58	749.9	507.15	435.18	695.9	929.18	434.92	893.65	352.35	155.01	170.89	262.14	336.79	1035.25	693.52	634.7	1002.45	736.85	374.27
205.38	237.36	314.78	492.1	1263.62	513.48	1342.06	814.31	360.74	361.76	161.13	365.82	239.29	256.03	557.83	757.5	520.28	460.79	710.21	968.29	442.29	933.99	340.97	157.6	157.72	250.13	314.4	1088.83	698.9	665.71	1060.73	754.67	364.91
204.33	238.1	300.6	498.84	1344.02	520.87	1399.46	836.94	369.25	351.59	154.1	369.54	217.98	257.62	593.32	749.2	530.24	481.7	720.46	1004.64	452.56	975.67	346.82	155.99	148.13	241.01	300.62	1144.9	701.39	690.24	1121.32	773.19	367.82
184.47	229.54	295.15	494.77	1361.62	513.81	1371.97	825.33	362.57	335.7	137.79	349.15	182.68	194.12	606.15	736.31	528.51	495.76	706.79	992.17	444.71	972.2	311.07	153.84	134.19	215.58	286.52	1162.07	683.88	694.91	1141.54	761.87	342.96
176.61	230.21	258.12	480.4	1338.6	512.55	1365.22	815.14	360.17	312.37	128.45	337.32	166.89	199.74	601.59	683.95	507.92	502.28	674.83	980.55	435.41	978.79	309.03	149.27	117.01	184.34	258.01	1146.88	639.62	690.69	1141.71	745	335.01
144.58	202.1	233.72	410.38	1138.7	451.32	1101.87	687.33	310.83	256.5	120.75	283.66	148.08	110.09	534.09	558.97	435.92	465.98	557.64	834.71	372.56	829.19	233.16	132.8	103.45	137.87	217.95	989.56	521.72	598.98	997.48	625.71	260.22
113.6	175.93	206.09	373.07	999.97	413.68	977.17	615.68	282.79	218.82	100.51	246.14	114.18	42.83	500.84	501.64	400.36	446.88	496.52	757.48	330.19	757.54	185.04	121.1	82.8	112.84	188.96	921.28	466.37	556.09	938.1	562.11	215.35
24.16	35.7	41.49	59.48	77.06	82.02	73.5	64.13	50.33	37.72	36.32	47.03	52.86	8.94	66.99	75.05	56.15	77.26	58.73	93.48	54.79	76.17	28.39	27.53	28.07	24.06	27.08	73.84	50.23	67.16	87.12	68.73	22.33
26.51	21.25	40.74	19.54	20.95	16.47	17.29	21.38	13.13	32.56	18.71	21.34	7.95	82.96	14.38	23.1	15.51	9.02	24.62	17.15	14.75	10.67	42.82	7.14	19.31	13.26	35.07	18.77	16.29	18.51	19.47	28.38	36.71
26.26	23.18	71.7	36.21	58.13	40.62	83.7	53.65	32.75	30.03	28.2	33.08	30.24	29.04	30.5	87.1	53.24	24.99	68.09	63.51	34.6	50.94	28.22	17.4	27.35	40.89	30.94	65.39	76.01	43.16	50.47	63.7	27.49
0	0	0	0	0	0	0	0	0	0	0	0	0	0	0	0	0	0	0	0	0	0	0	0	0	0	0	0	0	0	0	0	0
9.07	7.05	9.13	8.41	8.06	7.12	9.46	11.2	2.63	23.25	11.11	5.9	2.76	25.76	2.91	5.05	3.66	5.87	5.13	6.17	6.29	6.52	14.66	1.72	5.87	5.74	22.61	7.36	6.4	3.98	10.43	5.22	17.03
13.7	1.73	0	49.52	19.64	11.49	1.12	51.72	0.01	176.65	20.68	1.76	0	16.87	0	0	0	7.97	0	10.91	17.65	0.41	10.06	0.01	14.82	2.57	192	2.8	14.67	0.02	7.58	0	69.35
121.39	58.08	24.74	66.55	66.13	51.44	79.15	144.04	10.25	253.78	61.35	85.18	79.39	389.13	14.32	17.94	15.37	32.59	19.83	82.23	45.46	31.22	239.69	7.52	89.82	81.59	305.06	74.64	44.12	21.41	127.77	17.71	231.34
164.41	117.42	180.62	112.57	169.2	102.85	176.59	231.26	38.52	333.56	121.61	143.55	144.28	532.28	53.39	65.82	54.91	66.83	75.96	183.33	82.98	100.81	312.55	24.34	150.86	114.44	431.05	137.56	128.02	71.12	198.8	86.74	313.45
174.59	135.96	230.04	133.24	253.83	146.02	229.66	259.41	65.74	336.57	141.49	177.19	188.31	538.53	76.45	131.98	103.7	88.56	123.21	258	112.31	138.26	321.35	41.23	174.73	139.19	442.01	202.25	179.11	104.82	236.95	134.76	316.96
186.05	148.02	277.41	165.82	338.12	186.02	311.88	305.77	95.57	344.31	155.42	203.74	208.21	513.91	112.51	211.47	152.63	117.45	185.44	320.69	143.19	195.51	321.85	55.97	190.76	163.19	442.92	278.41	243.4	153.02	290.76	195.15	320.57
195.61	160.86	313.91	200.71	434.79	232.06	410.97	354.38	125.53	361.1	173.23	240.68	258.49	521.47	147.11	285.25	196.82	145.52	246.71	407.69	181.14	259.41	336.81	68.43	210.66	193.44	455.51	348.55	311.16	197.39	338.05	256.11	336.7
214	170.31	369.19	237.6	510.34	272.3	474.48	396.4	161.17	383.11	187.09	273.77	288.91	509.56	182.79	433.74	277.38	162.89	348.33	464.16	219.7	291.29	340.21	89.88	224.56	267.19	459.59	448.17	413.13	245.51	380.7	322.35	333.2
222.38	191.14	383.56	275.23	635.18	287.58	607.97	460.13	190.85	394.81	181.04	282.63	241.95	511.38	228.14	495.71	312.95	196.92	410.21	511.42	241.94	376.85	356.64	103.46	213.25	278.32	463.39	519.5	474.24	301.58	452	385.41	357.92
220.48	201.98	373.97	314.37	722.51	317.53	755.38	529.48	216.8	401.81	178.17	291.16	225.54	465.7	271.14	549.71	349.27	236.29	472.47	586.2	273.26	482.41	352.63	113.48	200.34	268.75	455.39	594.31	519.94	363.57	535.6	461.34	371.18
241.55	225.63	397.13	411.32	803.41	401.87	1039.54	670.45	292.33	438.63	182.43	333.76	233.77	443.23	352.37	679.83	421.75	302.42	594.08	713.35	348.12	670.5	387.96	137.14	203.69	287.07	441.8	714.89	628.11	476.91	701.98	620.88	418.36
242.49	230.83	398.11	434.55	881.19	434.2	1103.21	705.39	313.95	442.95	184.36	348.52	248.7	415.76	390.09	716.71	449.91	322.15	627.52	762.45	376.5	715.78	384.71	145.37	202.03	295.12	429.71	784.51	658.43	507.55	750.09	660.48	418.4
244.23	246.38	400.75	459.63	997.06	458.24	1179.38	748.69	329.86	445.72	185.69	368.87	245.72	398.29	425.43	751.35	475.41	361.87	658.7	822.24	393.48	782.97	392.53	155.28	204.69	296.07	439.04	865.08	691.86	561.16	822.18	698.44	422.73
239.3	241.84	395.2	458.38	1039.32	458.87	1182.38	747.53	334.58	429.77	184.13	366.81	255.7	376.17	445.99	764.09	487.91	367.7	671.94	828.42	403.09	786.36	380.82	156.62	199.87	301	419.4	898.47	699.17	564.76	844.34	705.22	409.01
243.2	262.16	396.37	492.42	1182.99	511.27	1285.1	799.75	360.48	431.68	189.94	406.97	278.38	376.28	491.74	806.76	520.51	412.05	714.7	928.45	435.56	871.3	396.79	169.77	209.25	304.57	426.26	989.96	740.28	624.17	912.38	749.58	415.23
238.01	246.35	391.5	484.65	1163.01	506.54	1279.78	787.42	359.36	418.02	183.1	387.78	265.27	360.7	509.05	800.84	525.83	409.41	718.04	929.91	436.48	856.43	381.32	162.23	193.17	304.64	377.67	1008.19	729.73	616.59	947.2	753.62	404.65
232.91	249.41	369.45	521.15	1212.02	516.28	1412.46	848.98	385.93	413.86	164.78	372.43	218.48	314.55	557.92	825.35	549.94	448.48	756.16	948.38	462.25	949.91	385.1	167.94	169.58	285.74	353.38	1068.3	751.77	670.25	1045.79	806.45	410.85
233.97	253.22	365.85	535.17	1256.5	536.85	1477.87	874.97	401.05	404.89	165.79	383	225.84	328.71	591.28	836.52	562.74	469.84	780.35	994.96	475.8	996.76	389.42	169.74	168.02	281.6	331.93	1110.99	767.65	698.13	1096.23	835	414.17
228.91	253.77	345.09	537.52	1353.69	533.55	1515.54	890.68	397.19	395.06	153.13	378.7	183.12	315.51	612.58	834.16	573.95	485.92	792.13	1017.23	477.26	1029.05	379.77	168.28	147.88	274.98	320.07	1184.06	775.48	720.89	1148.75	850.99	407.4
213.05	245.12	339.08	541.34	1384.5	528.99	1558.46	914.16	401.6	377.34	139.56	359.18	149.8	247.1	635.56	834.29	581.03	511.53	798.63	1027.33	480.42	1066.03	347.22	165.41	132.52	250.19	302.08	1232.11	771.38	745.18	1206.16	865.39	396.12
200.62	245.38	321.67	527.83	1379.4	530.96	1486.6	876.51	397.95	360.04	134.68	354.84	146.34	217.21	647.68	799.07	570.01	518.29	772.51	1015.05	471.26	1035.07	326.89	167.08	123.87	230.32	280.13	1201.12	737.45	734.16	1187.84	827.19	364.66
179.59	239.17	289.84	515.56	1346.07	529.11	1448.13	864.5	389.15	332.18	127.68	335.54	140.42	148.39	656.57	743.15	550.47	535.07	734.95	1011.53	465.14	1034.71	291.94	162.25	111.66	192	261.08	1196.05	691.9	727.66	1199.59	803.49	338.12
148.91	197.59	263.97	436.76	1110.04	443.19	1173.92	711.82	334.6	273.75	108.56	266.52	92.78	86.79	566.17	628.11	472.08	467.06	614.92	809.45	390.69	849.46	226.62	138.88	88.84	158.3	204.1	992.95	571.96	610.14	1005.81	677.27	268.67
103.9	136.52	171.64	341.64	660.27	355.33	872.01	529.37	270.28	207.82	75.21	190.54	64.09	31.85	451.4	471.38	368.03	377.67	459.42	605.6	304.52	635.76	159.09	108.46	50.86	111.62	126.36	740.51	405.01	462.65	792.08	514.17	194.77
54.69	99	71.35	187.18	279.06	258.8	301.36	223.51	161.19	112.41	54.16	113.98	60.21	14.64	259.32	174.77	160.1	258.81	168.22	304.07	152.68	298.96	93.58	69.93	29.77	32.53	68.68	278.99	127.29	227.72	375.9	232.78	89.11
29.44	27.61	68.3	29.35	26.73	26.39	43.33	38.86	23.49	38.55	26.6	27.11	19.1	73.63	22.45	37.35	28.81	15.91	31.75	30.35	24.66	28.03	40.27	11.93	28.91	22.25	43.22	33.9	40.94	23.2	32.32	48	33.2
27.89	24.34	78.93	57.84	83.45	56.19	135.94	84.17	48.08	45.14	23.97	43.2	23.77	23.89	48.09	120.54	74.05	39.87	93.73	88.11	49	83.28	30.43	23.77	26.76	47.2	38.37	102.49	99.75	67.19	86.35	95.71	36.44
19.41	24.85	17.24	54.84	118.65	58.14	162.73	92.66	41.19	35.52	13.51	35.44	21.37	16.73	59.57	66.19	47.82	54.28	68.25	105.03	48.36	115.21	37.91	15.82	12.95	13.81	24.71	109.16	63.54	74.5	122.9	83.87	41.06
16.27	11.5	32.1	13.14	28.34	16.14	23.83	21.21	9.58	20.54	21.1	12.21	7.89	39.02	11.68	23.75	16.96	11.32	18.97	24.31	12.08	14.49	21.42	5.63	14.46	14.35	27.79	19.63	23.23	14.81	19.39	19.24	20.55
19.48	19.68	36.82	40.53	76.09	48.64	106.99	61.59	31.94	29.4	30.65	32.99	31.84	26.54	35.87	73.07	43.86	30.21	63.04	88.76	39.45	68.83	27.26	14.7	18.43	28.01	21.6	69.83	63.01	49.71	64.82	65.23	27.48
140.97	66.86	33.47	87.07	49.65	56.62	114.59	178.19	14.36	316.19	66.33	95.79	74.49	468.08	15.33	32.36	21.43	39.42	29.47	86.27	51.61	39.65	293.66	8.77	94.57	101.2	381.83	84.79	61.11	23.24	162.98	29.76	294.35
177.77	121.71	97.86	113.86	158.33	100.11	182.54	233.9	35.5	345.83	104.18	146.67	131.45	576.82	45.49	70.47	50.54	62.31	72.61	167.74	81.19	98.87	348.33	22.87	126.56	123.63	420	147.21	106.96	74.66	213.97	80.14	335.62
191.09	141.04	224.25	129.02	239.09	136.45	235.52	271.28	58.02	345.58	140.33	183.82	176.02	598.65	76.95	118.99	93.46	91.1	117.71	243.57	104.56	140.19	357.71	35.53	176.39	146.3	453.74	209.74	174.66	106.27	258.61	128.05	343.08
201.68	159.92	275	164.56	312.56	175.96	317.39	312.31	94.97	351.54	150.17	206.12	185.63	609.03	115.8	184.5	141.38	120.74	169.18	296.53	136.99	196.03	374.22	52.25	188.51	166.17	454.07	274.27	228.3	147.63	311.35	197.16	353.32
211.91	173.06	322.12	195.57	401.32	203.73	415.31	366.76	123	361.18	160.72	224.29	190.03	583.42	148.48	265.77	191.2	151.65	236.8	359.55	168.63	263.31	370.5	65.85	201.05	186.04	462.91	351.84	297.53	196.5	371.37	251.88	361.18
223.68	185.19	367.28	229.46	504.67	259.78	472.74	403.08	150.83	378.17	185.69	270.88	268	581.55	184.9	354.4	241.05	170.19	302.63	450.83	204.99	297.69	379.25	81.55	228.99	233.71	477.1	424.68	374.16	238.97	414.12	304.15	366.63
231.49	196.44	419.1	255.09	599.76	263.6	565.23	453.08	182.5	381.46	180.2	270.78	208.91	558.65	218.33	467.32	308.15	194.53	389.12	461.88	222.42	353.13	370.19	99.15	218.85	273.91	474.12	524.81	462.35	287.36	464.46	366.72	364.41
238.05	210.66	415.54	297.74	694.89	294.89	699.95	519.79	210.19	393	178.64	284.74	195.69	530.54	265.26	530.66	344.76	230.8	452.66	537.85	255.37	444.4	375.42	111.88	208.46	276.27	469.02	589.81	510.28	346.19	532.86	437.28	379.87
240.52	215.29	434.35	320.71	750.12	328.86	751.84	543	235.6	399.66	187.6	306.63	224.29	504.77	290.98	587.35	379.58	248.1	498.74	582.2	282.19	482.24	372.4	121.6	215.63	295.74	459.63	648.22	551.04	377.45	567.38	478.9	378.43
250.43	235.42	444.04	374.44	873.25	370.35	909.89	628.41	267.68	420.24	190.55	335.01	237.94	496.7	344.37	661.38	426.26	294.17	567.71	672.22	328.2	594.2	395.49	136.19	221.4	306.3	464.45	738.67	615.1	452.79	662.27	565.29	406.08
270.11	272.19	458.59	480.63	1007.79	463.36	1231.88	783.25	353.04	463.63	191.72	384.2	218.61	464.78	433.01	801.74	501.62	368.66	699.79	815.67	405.07	813.4	429.32	168.96	217.94	322.79	469.93	891.79	742.18	580.95	832.29	742.95	451.55
270.81	264.49	458.1	496	1017.76	478.98	1286.89	804.38	367.95	463.29	190.88	384.38	230.36	455.38	467.14	818.16	520.44	385.92	720.6	844.9	422.21	843.61	428.73	168.73	212.56	323.43	446.88	926.46	753.83	601.93	894.13	761.44	454.11
276.83	263.85	458.4	512.11	1037.67	515.66	1355.18	836.51	387.37	455.66	194.2	403.75	251.06	456.51	506.44	848.81	547.9	407.47	755.63	914.45	450.51	881.13	436.61	173.76	213.54	333.1	413.66	987.09	775.05	628.95	960.87	795.88	456.79
265.04	258.94	455	520.89	1100.84	521.02	1386.47	844.84	395.25	445.5	185.07	395.68	231.34	412.01	531.8	861.61	563.35	424.05	772.82	933.38	459.34	907.35	416.85	174.27	201.49	326.24	390.24	1032.87	784.62	647.02	1002.8	813.35	444.56
260.31	256.32	435.59	520.72	1132.02	498.91	1393.86	847.47	394.64	429.75	167.77	374.18	180.49	402.59	549.21	862.73	570.37	435.05	780.86	902.08	454.56	916.36	404.13	173.27	175.3	320.98	363.14	1066.67	780.85	658.82	1033.3	812.88	429.57
257.58	263.23	426.74	539.41	1204.09	526.52	1487.83	885.24	414.27	426.28	170.31	387.91	195.91	384.44	582.43	881.77	585.21	463.8	805.78	957.84	475.24	983.89	409.02	178.93	177.36	312.78	350.63	1107.71	801.98	697.72	1088	855.5	434.63
251.97	263.21	406.46	542.9	1257.69	524.64	1500.5	885.05	409.29	410.13	157.32	381.78	151.86	377.66	612.09	884.05	595.81	482.15	813.82	970.73	476.8	1001.63	402.59	177.13	154.08	305.69	328.09	1154.66	801.21	715.59	1121.51	857.72	421.34
235.86	255.35	401.29	541.2	1289.93	530.41	1512.17	892.41	417.34	389.55	147.74	369.2	128.27	302.53	633.09	870.59	600.08	498.72	815.45	983.4	477.2	1018.5	361.51	177.75	142.23	279.61	304.73	1181.57	793.82	732.67	1154.87	863.99	395.63
233.74	259.55	402.73	570.54	1298.71	556.99	1606.37	938.77	441.06	391.85	146.58	373.07	123.5	277.73	674.97	899.54	624.15	528.43	852.09	1030.8	502.68	1080.06	361.17	183.28	135.49	275.41	282.8	1234.14	817.26	771.28	1236.66	911.89	405.56
192.83	223.57	335.95	479.16	1081.72	482.03	1301.48	779.29	376.15	322.21	130.6	307.26	105.27	196.93	584.19	733.14	524.33	470.15	697.37	862.21	423.01	903.73	287.16	157.89	108.16	212.11	227.8	1022.84	654.95	645.31	1041.77	756.46	325.13
156.54	177.8	286.46	413.17	815.96	406.83	1085.55	655.16	328.58	265.11	102.05	238.22	63.17	118.28	513.85	602.83	442.34	420.52	578.89	696.26	362.32	760.17	218.71	133.26	85.37	156.71	165.32	843.44	531.35	542.27	902.58	644.44	260.16
46.17	54.28	74.04	65.86	73.16	77.28	74.66	79.31	57.85	60.6	43.56	52.94	28.91	62.44	68.63	82.11	62.12	74.15	62.86	85.57	54.14	75.88	52.96	32.17	36.44	31.14	58.6	73.08	52.49	63.74	92.31	77.09	44.84
115.81	124.03	157.14	344.22	206.53	358.58	630.44	377.9	321.63	237.7	53.55	183.82	48.01	40.79	268.08	478.14	272.76	188.48	394.73	341.27	261.63	425.18	162.67	120.39	35.99	138.99	65.17	326.66	336.9	314.62	377.82	498.16	176.86
89.57	110.69	92.35	266.69	203.09	304.85	459.66	299.73	252.72	180.9	46.51	151.44	48.59	21.7	223.21	294.44	178.9	166.26	259.55	280.7	207.93	342.63	129.61	95.57	30.96	60.66	49.37	250.8	200.33	245.78	322.44	366.78	135.25
10.48	13.07	15.41	21.62	28.94	30.58	28.49	23.95	18.04	18.59	13.53	16.84	19.92	14.33	25.77	22.95	20.05	28.76	19.67	33.98	19.73	28.78	17.12	9.65	10.15	10.99	14.64	27.84	17.33	23.87	35.5	24.69	13.7
0	0	0	0	0	0	0	0	0	0	0	0	0	0	0	0	0	0	0	0	0	0	0	0	0	0	0	0	0	0	0	0	0
6.02	8.62	6.41	12.85	38.91	22.93	24.6	18.53	6.7	12.97	17.47	19.33	42.19	8.36	24.17	14.59	10.75	24.43	13.17	45.9	15.28	22.31	12.7	5.16	18.17	7.65	17.92	21.6	17.99	18.82	26.27	13.79	10.67
0	0	0	0	0	0	0	0	0	0	0	0	0	0	0	0	0	0	0	0	0	0	0	0	0	0	0	0	0	0	0	0	0
30.38	25.46	58.02	15.61	18.72	14.65	44.11	38.28	10.89	30.72	21.16	22.56	10.68	94.4	13.97	20.18	15.79	14.11	23.56	23.4	12.6	26.92	49.9	6.25	27.82	20.04	48.39	29.27	33.45	19.5	36.56	27.67	43.01
29.13	27.66	85.68	35.67	54.01	33.31	79.15	56.11	31.95	33.43	25.06	29.7	15.15	53.08	34.29	78.44	54.77	27.94	62.35	51.83	30.32	50.12	34	17.12	30.49	35.95	39.79	62.84	71.58	44.26	65.47	63.52	34.61
21.73	20.32	54.06	26.2	48.49	30.95	53.16	36.9	19.26	34.06	30.68	22.73	16.71	54.09	22.04	39.97	27.32	19.79	32.77	54.76	22.08	34.03	31.66	9.64	23.33	20.03	41.96	33.52	41.1	23.92	33.91	40.09	30.8
23.05	22.24	53.47	52.72	97.68	66.3	138.06	78.81	41.44	40.37	37.82	46.27	56.11	24.33	48.69	100.8	62.05	38.52	84.41	128.93	53.64	85.44	32.65	19.51	29.68	40.7	29.93	96.58	85.79	63.74	89.38	86.33	36.16
7.76	18.63	8.18	31.85	62.05	53.34	49.82	38.84	25.44	20.35	23.98	27.8	52.31	1.89	43.3	28.6	28.46	47.45	28.19	67.24	35.12	53.3	20.25	13.06	19.16	10.69	20.52	54.99	24.54	44.95	66.18	37.77	15.43
2.26	1.46	0.2	1.9	2.57	3.06	3.14	2.79	1.38	2.72	1.49	2.33	3.34	4.32	1.76	1.28	1.11	2.27	1.28	3.25	1.92	2.84	3.76	1.08	2.81	1.27	2.62	2.25	1.51	2.23	3.05	1.96	2.63
155.73	76.25	44.41	91.44	83.06	55.3	140.59	202.39	18.95	330.87	59.34	107.52	61.59	513.67	23.05	35.52	25.23	45.81	34.16	92.42	51.69	55.92	323.02	10.72	103.07	105.42	412.45	106.07	73.24	34.12	188.9	39.51	319.04
187.95	127.04	100.63	102.7	166.92	88.72	175.28	233.08	29.38	336.32	104.7	142.36	114.47	616.59	45.22	67.98	49.67	61.46	77.53	149.73	74.09	90.73	363.98	22.33	128.07	132.03	419.48	150.4	109.47	66.59	218.2	66.02	339.62
209.27	152.1	241.4	139.11	229.2	139.46	263.12	285.35	65.72	351.07	140.66	185.25	160.11	651.04	87.96	136.16	100.09	93.85	132.43	234.57	112.92	151.6	387.17	37.39	182.44	157.21	450.27	217.38	189.51	118.64	274.98	150.59	365.31
218.21	166.65	285	165.72	301.28	167.14	359.11	335.42	94.89	358.2	147.7	204.28	169.08	640.27	117.01	196.47	143.51	118.08	187.6	290.66	137.01	212.38	394.9	53.45	191.12	173.77	466.22	270.91	246.53	153.54	326.37	204.54	374.91
224.81	178.92	317.8	178.68	385.84	194.08	386.82	357.68	110.71	354.15	161.17	230.76	199.87	659.42	139.71	237.39	177.46	142.08	215.35	345.14	154.75	240.16	408.25	61.21	207.48	192.23	474.19	334.04	277.84	181.41	367.01	230.01	381.12
237.19	195.98	363.99	217.9	471.71	230.15	473.66	399.46	148.07	361.91	171.83	253.08	207.26	641.02	178.75	320.42	224.45	167.87	282.64	394.65	191.33	297.66	411.07	78.97	219.99	216.47	472.57	396.51	346.26	227.79	403.79	292.96	381.39
251.74	208.9	459.38	258.53	587.52	258.8	580.89	459.93	187.68	390.01	182.43	276	189.77	640.3	219.32	488.05	317.61	192.61	404.25	438.5	222.4	352.43	409.67	102.49	227.31	293.34	491.34	520.13	479.58	287.29	460.88	379.38	390.32
258.16	221.11	469.69	287.01	686.73	281.34	665.79	508.34	210.32	389.1	178.32	285.51	158.02	625.5	260.75	538.71	354.57	225	455.87	491.37	245.97	415.84	410.46	114.05	216.21	296.11	481.7	592.52	518.45	336	519.35	435.09	391.73
264.06	235.02	482.86	328.51	771.54	327.79	786.08	570.17	240.88	405.35	194.65	324.85	203.06	592.23	303.56	642.29	411.48	261.34	533.23	594.64	285.42	497.37	414.19	131.57	227.47	330.31	485.23	691.78	596.11	400.47	600.74	510.49	406.92
271.67	246.8	496.75	367.06	886.52	358.85	886.36	628.63	266.59	412.58	193.37	342.17	202.27	575.96	351.82	693.17	450.05	298.82	584.86	655.31	319.53	578.23	421.89	141.65	226.5	336.6	482.9	785.02	641.35	453.71	681.92	568.01	415.42
273.81	263.49	491.03	401.76	943.33	391.88	1004.32	684.37	296.74	418.51	194.54	358.95	199.23	549.82	390.37	729.46	478.62	334.96	627.47	709.9	347.19	662.2	428.46	154.51	223.23	331.3	474.96	844.29	676.95	508.4	746.56	624.79	425.01
279.11	253.44	499.26	431.96	924.59	412.76	1100.57	723.32	323.98	423.18	189.76	354.42	185.9	527.89	434.64	774.07	508.05	353.31	677.09	737.54	378.36	709.59	427.4	157.23	213.58	339.07	434.66	897.29	707.47	540.13	836.44	679.77	434.06
302.51	277.26	507.65	533.33	981.41	513.19	1421.13	866.13	409.51	472.33	192.82	409.08	210.86	534.96	508.03	910.73	575.09	408.61	800.57	881.13	457.26	901.79	479.96	182.61	218.4	364.99	425.04	981.75	825.89	643.39	963.69	842.8	492.17
293.89	270.17	507.51	539.62	1014.6	538.24	1451.77	877.43	416.49	454.23	195.08	415.03	233.98	484.72	535.65	925.21	591.55	416.97	821.77	934.82	476.51	924.07	456.8	182.59	213.46	364.26	390.41	1026.36	833.92	657.12	1008.19	863.47	474.24
296.72	279.54	506.03	556.82	1127.29	524	1521.17	914.47	435.63	454.93	177.99	400.64	155.55	478.8	574.65	957.83	621.83	454	857.35	924.43	479.73	980.05	452.94	191.43	187.58	361.02	378.87	1102.38	863.83	703.46	1075.5	896.8	473.26
288.14	276.71	495.04	569.28	1156.83	559.27	1561.87	926.28	446.26	444.7	190.58	417.98	223.44	446.46	602.54	979.33	640.21	472.78	882.57	992.94	509.37	1011.7	438.98	195.08	196.23	366.71	346.67	1140.42	881.62	728.88	1103.14	917.28	455.22
281.98	275.04	487.75	581.31	1217.65	541.9	1599.47	947.17	448.59	431.9	164.64	393.06	116.49	420.13	633.4	997.38	659.13	494.3	900.37	974.6	501.36	1039.42	425.06	192.41	159.09	354.69	333.01	1212.48	888.62	752.85	1172.21	933.68	445.85
268.4	269.95	464.53	561.36	1167.8	536.65	1541.68	911.84	440.04	401.89	158	383.98	106.08	375.71	631.18	959.25	641.75	493.56	873.37	955.07	486.22	1012.25	395.03	194.94	149.14	334.39	293.93	1170.85	850.35	738.11	1130.04	907.07	414.83
252.54	252.42	439.28	550.66	1117.47	525.88	1520.3	886.67	436.08	376.01	148.08	357.3	84.43	326.91	634.37	910.88	617.76	495.29	841.95	928.2	476.99	1006.47	369.32	183.47	129.39	299.67	243.29	1131.11	804.12	721.08	1130.94	895.33	395.05
213.21	231.93	387.27	484.39	973.23	474.26	1285.97	770.15	390.04	318.21	136.25	306.6	77.8	214.81	571.74	783.06	540.55	454.38	722.3	814.94	420.17	881.74	287.65	166.6	110.61	239.04	202.27	986.19	675.62	635.48	1002.96	777.63	319.3
58.62	63.77	77.61	66.75	75.96	83.66	75.34	77.41	59.29	56.5	49.48	61.29	46.74	73.78	68.52	86.54	65.84	80.53	66.03	92.63	58.5	79.57	55.09	36.02	48.37	33.74	50.55	74.57	57.16	69.71	87.32	78.22	41.59
22.18	22.83	26.66	24.56	26.71	30.52	26.88	30.07	21.02	24.1	19.05	21.2	18.16	26	24.09	28.96	22.4	29.62	22.45	32.53	21.84	28.86	21.3	12.76	21.98	13.4	23.74	25.9	20.59	24.37	32.59	27.3	17.51
60.47	65.82	135.08	102.43	116.03	113.31	172.2	135.49	97.31	80.6	48.5	82.18	37.58	83.05	89	156.45	109.73	82.75	117.02	132.28	85.69	124.24	75.6	48.52	57.42	50.96	83.52	132.33	112.26	100.83	141.48	147.34	72.36
44.65	52.42	65.94	69.76	93.87	85.78	87.79	84.79	64.01	54.55	36.3	60.69	30.87	64.53	79.15	88.38	72.53	79.53	69.8	103.37	59.63	83.59	59.99	34.81	34.91	31.82	51.9	95.1	58.7	78.44	118.5	84.61	47.88
21.07	22.36	26.17	24.77	31.24	30.91	27.29	30.3	20.03	23.43	19.21	21.5	18.02	26.21	27.18	29.61	23.56	32.31	23.46	35.38	22.18	29.94	21.24	11.77	20.25	13.35	23.27	29.79	20.44	25.74	36.43	26.81	17.1
90.45	115.62	63.59	333.71	166.54	352.99	694.2	412.11	296.56	217.14	29.6	157.34	31.7	20.72	258.36	322.06	192.81	213.32	306.34	354.32	240.47	503.81	171.63	94.07	20.62	42.21	64.25	333.58	246.19	332.7	488.48	477.2	196.93
45.24	70.51	46.46	151.26	195	193.8	310.82	212.2	124.71	93.16	27.98	80.55	26.11	43.05	168.61	124.76	112.26	185.26	130.9	225.47	110.45	274.37	96.4	47.58	17.83	17.92	62.13	254.55	105.54	196.09	348.44	200.02	96.27
15.21	14.46	15.49	35.47	11.28	30.63	111.47	58.73	27.85	27.47	6.49	18.63	6.04	23.65	20.85	45.18	22.6	17.9	42.15	44.69	25.77	67.5	28.26	9.51	8.57	10.41	14.54	27.49	41.46	36.04	49.54	58.36	33.01
28.26	21.03	45.17	11.2	15.94	7.77	13.3	23.1	2.7	43.68	25.03	13.86	0	98.07	2.56	1.58	3.95	4.77	6.04	11.72	4.42	6.35	45.79	2.61	21.62	13.73	57.11	6.31	15.41	4.66	15.66	9.49	42.38
29.05	27.13	74.06	41.65	69.71	72.33	85.7	59.87	31.78	46.37	56.02	59.54	112.19	52.64	33.29	77.19	50.16	29.24	62.93	132.48	51.69	53.7	40.47	16.83	54.97	44.02	50.06	67.06	72.62	43.9	57.98	63.84	37.55
32.09	31.84	55.21	71.85	135.27	102.86	173.6	106.67	54.78	56.65	52.78	76.47	125.77	31.18	65.54	134.69	81.65	53.15	111.38	181.06	79.78	112.56	46.11	26.67	48.71	59.96	40.66	132.6	110.71	86.99	119.55	109.31	45.17
23.31	35.12	30.05	71.47	181.93	106.05	192.97	114.72	53.39	44.41	42.39	71.35	111.33	17.71	78.23	96.36	67.29	74.81	93.23	189.91	78.22	144.95	45.71	23.88	41.3	31.06	36.21	146.92	89.3	98.83	147.62	106.9	44.33
60.06	28.42	14.33	61.3	21.88	22.36	31.78	142.11	9.17	222.21	25.24	23.5	12.97	104.85	8.97	20.16	12.66	28.63	16.35	34.22	27.32	25.58	109.85	4.34	59.62	37.75	303.02	60.5	39.44	13.74	126.22	17.96	170.11
151.49	73.99	32.31	88.7	87.28	53.6	134.12	191.22	19.26	321.1	51.89	102.69	51.31	504.62	26.58	40.26	30.2	48.14	37.59	88	51.65	57.27	316.4	10.59	96.13	105.82	386.87	106.87	67.97	37.22	186.95	39.2	309.07
213.95	152.02	120.55	113.31	164.01	86.91	213.35	270.21	36.24	359.79	105.54	150.57	97.1	696.64	52.35	75.28	56.97	71.21	93	153.76	76.51	115.19	406.65	26.63	130.15	143.65	460.42	177.33	124.55	82.03	263.55	82.31	379.2
213.72	153.63	158.46	137.72	236.62	131.39	289.92	296.32	60.91	350.14	123.44	180.66	146.54	679.23	86.09	135.2	95.76	96.01	138.07	228.08	108.71	163.46	409.44	36.85	153.42	162.06	434.44	234.6	174.7	120.05	302.3	134.04	375.52
230.97	172.9	286.83	150.31	313.71	148.95	322.88	325.07	81.21	351.77	154.15	200.08	147.84	686.41	113.79	178.11	133.22	119.52	176.01	259.8	125.92	196.44	410.19	46.98	193.84	177.21	466.46	285.61	233.88	148.19	327.71	182.82	381.6
244.1	191.88	342.52	183.66	378.11	197.5	413.89	374	123.99	368.17	164.7	235.39	179.13	718.38	148.2	245.44	187.71	147.56	228.01	336.16	159.05	252.44	434.84	66.58	212.69	200.12	485.01	349.26	290.22	190.61	389.41	246.77	403.07
251.19	205	360.57	209.78	456.17	216.38	486.61	411.88	147.5	374.08	164.93	247.62	165.37	710.07	173.27	303.59	219.49	172.09	274.79	371.16	177.9	307.41	438.36	77.75	209.75	213.64	484.79	400.41	338.08	229.56	432.26	291.69	406.02
255.07	217.7	419.21	234.69	565.89	231.94	565.35	455.03	170.09	376.52	169.09	257.57	141.54	693.98	209.74	379.85	270.99	199.02	336.6	409.43	199.28	360.55	432.29	90.85	213.45	238.53	494.11	499.22	410.51	274.76	487.02	341.57	408.1
274.05	236.15	501.46	284.36	680.19	275.89	659.25	516.79	212.7	395.91	180.8	290.84	137.24	685.72	262.82	520.69	352.96	234.75	440.25	474.9	241.1	421.23	438.03	115.31	225.57	288.64	507.81	611.54	508.26	336.7	548.11	430.68	416.16
274.16	246.63	511.18	322.47	783.41	314.1	784.24	579.74	239.26	402.86	189.17	316.8	170.31	631.5	301.99	620.3	409.22	263.52	525.24	571.25	279.77	502.76	432.47	130.4	228.94	321.53	501.88	701.79	588.36	399.99	616.07	508.91	420.44
281.94	254.38	519.58	350.3	820.07	335.63	868.85	611.26	263.99	406.6	189.32	328.87	168.56	638.74	334.22	665.21	434.41	280.01	566.9	599.5	304.32	551.92	446.14	138.49	227.55	332.67	483.95	742.41	624.89	427.87	652.7	550.5	431.44
289.7	251.22	546.18	388.01	821.43	359.69	961.81	661.02	291.4	412.38	191.95	338.23	166.34	618.2	378.32	753.52	493.02	308.77	641.95	642.24	340.92	603.62	444.65	148.72	224.85	362.9	458.21	817.38	687.07	477.38	723.82	623.36	433.77
296.7	261.7	545.33	430.06	886.78	411.41	1104.25	718.89	329.75	429.72	197.63	366.83	191.87	619.39	428.4	804.95	522.58	343.81	697.01	723.67	380.7	690.6	461.54	160.71	227.68	368.15	438.85	884.33	729.68	529.84	814.56	689.83	454.7
301.53	261.04	545.29	451.3	929.41	437.46	1168.6	755.19	349.36	424.88	193.38	374.94	183.68	593.76	467.32	833.92	551.08	364.09	724.88	774.48	401.32	732.99	463.34	163.55	217.89	370.61	422.37	949.86	749.45	556.79	884.68	727.75	457.59
300.8	269.56	549.09	502.8	1000.99	468.78	1332.21	827.41	393.27	437.74	179.39	375.12	129.46	547.06	522.69	887.18	584.33	410.08	785.8	821.17	433.1	848.05	456.55	175.18	198.69	359.71	399.48	1016.44	806.77	625.4	978.61	809.33	464.15
318.99	287.75	559.59	579.1	1059.87	533	1586.23	935.91	458.99	475.39	182.13	404.61	132.61	544.73	594.88	1004.14	650.61	458.07	897.95	918.61	497.93	1000.37	482.77	197.02	192.88	382.31	363.11	1114.08	895.68	717.67	1106.91	943.48	500.51
321.15	287.6	531.05	576.7	1077.46	557.43	1580.86	929.78	456.91	452.09	194.26	421.62	191.83	553.63	605.45	1003.94	655.59	470.09	900.99	960.03	511.51	1001.5	490.39	199.98	201.28	390.25	334.38	1120.6	891.6	726.06	1106.02	939.39	489.64
307.91	275.76	518.26	570.68	1024.71	530.99	1553.01	916.15	455.25	441.05	171.3	385.49	89.25	483.59	613.32	985.47	648.88	477.85	887.37	901.58	489.05	990.82	448.52	195.03	160.91	362.05	309.3	1109.66	862.27	715.89	1104.1	930.04	463.96
297.73	275.28	503.83	583.06	1101.79	541.2	1612.32	944	465.43	425.86	164.84	383.14	77.95	446.97	650.83	997.48	665.68	492.65	911.1	943.04	504.87	1033.37	431.26	195.62	144.82	351.23	280.96	1170.11	872.18	743.4	1168.14	955.05	452.71
264.3	252.85	466.86	523.26	1010.19	493.79	1402.11	830.53	425.63	377.05	153.47	341.51	66.58	355.97	599.5	893.95	605.64	462.32	811.1	849.61	454.03	917.59	359.37	182.06	130.12	307.51	243.93	1061.64	769.57	671.6	1052.93	850.33	381.39
212.73	221.82	414.08	467.82	886.68	436.61	1222.71	730.55	383.2	318.72	129.33	278.73	36.23	224.67	547.52	777.37	536.27	419.63	712.53	738.06	406.32	818.29	266.61	162.77	101.59	242.98	193.32	935.18	660.3	595.72	935.64	756.41	304.59
147.29	171.41	263.74	307.89	291.89	346.89	451.35	356.65	295.37	227.81	97.48	186.57	33.35	89.89	327.94	432.38	305.03	278.74	345.19	356.56	245.09	381.73	142.89	130.38	60.97	113.43	124.07	363.95	270.83	311.34	432.61	424.64	149.39
90.32	117.27	146.93	166.69	250.77	204.39	231.98	229	144.68	122.44	64.99	114.77	20.28	56.15	208.43	226.56	198.13	227.45	191.02	244.65	140.89	240.85	82.2	76.91	42.2	68.23	104.11	314.92	145.26	212.31	345.56	205.66	80.13
51.44	55.28	103.82	59.46	96.29	72.89	94.41	85.3	54.96	61.57	45.5	53.64	24.7	113.98	79.63	81.48	83.56	90.46	64.53	97.31	50.11	87.7	71.95	28.77	43.06	36.89	81.61	98.48	63.95	72.25	123.2	81.6	62.63
63.85	64.16	136.66	111.18	147.48	111.39	209.67	157.95	96.4	85.06	45.98	77.75	12.32	77.3	121.52	199.77	143.52	117.54	152.93	156.1	91.82	156.26	68.73	48	41.29	67.59	78.65	183.99	141.94	128.02	189.98	161.52	68.99
44.92	51.46	67.7	76.39	94.12	84.73	99.49	97.19	68.27	62.22	31.52	54.65	12.7	39.3	87.95	99.43	74.45	79.5	77.59	101.12	60.92	89.37	47.35	33.6	29.08	29.54	55	104.31	63.11	79.14	132.44	95	45.94
22.4	23.99	27.69	28.73	31.43	35.31	35.4	36.35	24.64	25.84	17.84	24.1	15.87	27.15	29.88	34.8	26.02	34.15	27.24	38.14	24.41	35.88	24.32	13.7	20.91	14.76	24.95	33.75	23.6	29.71	42.42	33.25	20.04
42.69	32.42	82.19	48.02	59.73	47.99	74.25	58.22	44.71	44.88	26.17	45.8	6.18	77.31	45.69	122.34	74.22	36.27	89.79	53.42	39.36	43.8	44.61	26.69	19.27	65.43	25.02	82.07	87.35	52.01	51.63	73.91	32.24
1.66	0.76	1.07	0.33	0.3	0.42	0.27	1.12	0.3	1.6	0.85	0.53	0	3.2	0.07	0.13	0.31	0.31	0.15	0.15	0.23	0.26	1.87	0.21	1.67	0.6	2.11	0.14	0.77	0.26	0.47	0.34	1.55
36.27	32.28	77.65	35.24	49.59	60.25	69.4	59.41	23.15	65.11	56.65	53.31	95.18	101.22	26.63	45.54	35.33	25.23	40.9	109.89	40.23	43.33	60.29	12.58	56.77	35.22	79.28	50.53	53.27	33.9	59.98	48.45	59.18
37.7	37.94	92.71	54.58	137.21	91.87	112.55	83.33	44.49	63.84	63.03	79.06	126.34	71.77	50.15	108.04	71.51	46.17	86	170.66	64.02	76.81	56.81	24.39	66.28	60.62	76.95	110.82	99.93	67.68	81.41	81.47	52.37
41.79	43.85	76.93	87.27	198.58	122.63	214.39	132.81	65.32	72.33	60.65	96.8	144.35	40.74	77.72	163.82	99.35	70.23	136.8	220.56	94.38	143.99	59.5	33.48	63.36	73.19	63.49	175.07	141.94	109.39	142.96	133.51	58.46
37.29	49.39	52.7	103.9	260.53	131.59	285.87	167.6	76.87	71.47	46.02	94.62	111.7	28.93	103.42	161.89	102.35	91.15	147.18	238.53	101.59	200.79	65.04	35.84	47.42	55.28	58.77	209.19	146.44	140.07	197.41	160.11	67.66
72.3	33.54	13.33	60.82	22.56	20.99	29.8	143.44	10.39	225.37	22.69	30.4	8.31	153.05	13.72	5.8	7.02	28.31	4.77	21.37	27.46	15.97	136.79	5.69	62.39	40.38	317.94	59.86	34.09	8.82	130.12	5.81	183.43
181.75	90.43	45.21	97.99	76.44	52.74	184.91	235.77	27.17	345.3	54.28	120.39	43.98	627.27	30.84	53.68	36.7	53.87	50.4	83.4	55.21	69.66	395.57	14.03	101.17	130.16	446.04	134.29	86.88	44.6	239.7	54.1	374.35
193.7	109.61	103.79	110.27	144.69	93.26	231.43	261.09	47.57	335.4	79.31	149.49	88.17	644.3	56.26	92.67	65.71	74.32	87.7	148.22	78.85	106.83	398.81	23.54	131.41	146.06	438.04	178.34	130.83	74.15	266.69	91.59	369.66
229.94	165.01	161.59	136.91	228.47	130.61	322.2	319.48	67.19	342.63	117.98	184.72	128.79	721.7	87.32	145.77	101.19	98.54	150.63	226.91	108.98	182.49	435.51	39.49	152.27	170.91	437.61	243.72	185.53	127.94	322.5	147.02	392.13
254.48	186.43	305.32	150.15	306.18	162.77	361.84	343.49	86.35	341.08	161.6	223.78	165.82	791.33	120.9	188.07	140.03	123.63	189	285.26	131.79	207.92	463.84	48.82	207.74	195.78	463.09	298.69	248.04	156.65	353.69	197.61	409.06
252.67	194.39	330.12	184.7	353.39	193.56	450.11	394.7	119.11	345.26	164.7	234.23	171.18	712.45	151.21	253.19	183.25	152.12	240.9	339.8	157.76	277.41	440.19	63.7	209.74	201.37	459.22	356.22	298.69	204.13	416	258.46	402.67
264.36	211.24	383.6	198.42	463.04	212.97	471.75	401.11	139.8	349.04	173.2	255.19	177.8	765.76	176.42	283.95	216.61	166.38	263.56	364.51	178.67	283.97	465.32	75.63	222.33	220.51	482.26	399.11	333.73	216.72	427.43	276.04	410
271.18	230.16	434.98	234.03	552.85	232.54	583.05	470.49	178.11	358.44	172.16	259.72	129.78	729.74	217.1	370.94	273.15	208.04	337.71	398.1	201.72	372.94	457.24	93.14	220.25	232.3	487.04	496.82	403.56	281.36	505.71	356.81	418.98
279.59	245.54	458.23	261.01	646.47	251.28	660.93	505.8	189.17	354.54	174.37	276.67	123.42	741.25	244.09	438.22	309.24	229.66	391.43	448.47	218.32	426.2	473.53	102.64	221.25	253.32	488.8	561.6	454.52	323.87	544.48	401.58	425.52
282.79	251.01	485.65	290.42	712.86	285.09	717.72	540.51	218.74	359.65	187.11	299.64	150.97	696.82	284.57	517.66	362.4	254.89	455.38	509.56	255.13	467.43	455.33	117.24	227.22	279.85	469.65	642.81	509.57	365.78	591.3	459.96	417.41
297.87	250.38	560.17	337.31	719.39	317.67	844.16	594.56	261.84	384.23	192.87	318.94	143.53	702.13	337.16	670.7	446.06	272.93	573.98	557.03	295.92	514.81	462.92	136.31	227.85	351.35	443.12	738.04	624.15	413.43	660.28	548.6	430.33
301.73	255	571.19	373.29	797.02	350.65	939.14	647.4	290.04	385.28	194.68	335.05	159.08	683.48	385.69	724.06	484.26	307.68	624.2	613.07	335.1	584.97	470.21	145.69	230.75	360.81	426.19	822.6	663.93	461.81	747.92	608.36	436.85
319.47	269.68	593.45	422.83	858.13	399.82	1090.76	716.98	334.55	399.36	197.03	368.78	142.11	694.57	438.89	833.56	546.78	349	714.97	693.57	371.57	672.98	493.01	164.1	224.63	394.93	414.75	911.04	750.21	534.27	827.36	696.37	456.21
316.81	271.28	582.16	434.4	934.57	421.69	1140.93	740.3	346.38	391.72	194.1	376.1	153.44	685.8	467.33	825.22	552.82	364.66	719.06	742.59	387.96	712.77	494.66	162.26	221.67	381.39	401.65	959.12	748.52	554.08	883.55	716.92	458.64
314.46	271.09	599.87	472.66	957.25	432.21	1250.96	789.72	379.33	400.7	181.89	365.62	100.76	618.47	510.98	894.35	595.08	391.37	784.69	757.29	414.82	780.9	469.78	174.04	202.03	387.57	377.64	1008.21	806.05	598.37	940.71	780.63	452.31
317.46	280.7	599.87	514.48	1026.16	470.15	1397.6	851.43	410	419.54	182.27	384.26	103.78	607.82	555.65	949.25	627.18	423.72	840.03	825.85	449.47	873.35	481.06	184.62	200.21	390.94	364.88	1078.85	852.09	652.23	1018.84	858.39	469.32
330.56	284.3	576.56	534.45	1030.05	495.14	1482.66	885.76	439.51	410.56	178.63	392.48	91.53	627.13	585.86	980.73	649.27	436.97	874.76	857.13	474	918.95	498.95	191.29	184.9	396.1	331.41	1094.92	864.94	677.36	1064.53	896.88	478.02
305.06	273.24	510.99	520.2	868.91	486.6	1387.69	829.05	429.78	381.22	163.44	353.55	59.83	490.61	556.23	904.01	597.46	435.8	804.52	788.94	442.6	886.05	425.66	187.68	151.57	333.92	263.09	982.81	776.48	643.91	991.26	851.38	417.67
273.77	254.19	458.71	473.81	815.14	449.55	1246.71	748.87	394.91	334.76	151.2	322.07	52.36	424	524.2	814.96	544.3	405.91	728.28	726.48	407.41	807.83	370.47	173.46	138.38	291.69	222.49	893.03	690.25	590.26	898.96	774.43	362.37
222.51	212.46	378.77	386.72	491.85	375.86	911.07	593.78	330.12	266.76	129.46	259.38	45.38	319.7	438.41	652.4	444.65	340.48	569.53	563.85	328.51	642.27	285.63	145.86	110.22	226.62	169	686.54	516.02	473.73	730.99	624.33	278.88
22.26	22.14	25.05	21.95	23.59	27	22.35	27.72	18.59	22.79	18.77	20.15	18.64	26.78	20.68	26.52	20.11	26.33	20.04	29.38	19.85	24.66	20.55	11.87	23.49	13.15	23.97	22.49	19.85	21.49	27.77	23.51	16.6
63.25	68.15	85.66	69.1	75.94	84.09	80.89	85.55	63.33	54.99	45.32	63.53	32.23	80.39	62.43	91.67	66.76	77.33	69.39	91.63	56.34	85.04	61.91	38.07	46.73	34.68	51.95	79.69	59.62	73.33	96.37	84.06	47.04
23.89	25.06	30.59	25.66	29.31	30.78	27.3	31.62	22.27	24.8	18.35	22.32	12.81	27.38	26.6	32.12	25.4	31.58	24.75	34.68	21.84	29.83	20.99	13.57	21.16	13.5	25.05	28.99	22.07	25.66	34.93	28.84	18.07
68.73	71.55	99.93	86.47	88.13	99.39	131.5	116.25	78.82	64.58	44.33	73.18	14.01	123.5	80.33	130.92	86.55	84.14	103.45	103.16	67.42	109.59	85.53	41.11	37.64	52.62	50.23	113.96	85.15	93.35	135.26	114.67	64.59
3.45	3.55	3.96	4.04	4.6	4.7	4.23	5.01	3.39	4.13	3	3.41	2.31	3.54	3.94	5.03	3.81	4.74	3.82	5.21	3.43	4.46	3.02	2.07	3.53	2.12	3.88	4.53	3.65	4	5.16	4.26	2.67
23.41	24.37	28.89	30.29	25.16	34.44	39.37	38.22	27.84	26.65	13.6	21.43	2.71	26.88	29.37	36.42	27.18	29.85	28.98	31.68	23.61	36.99	23.52	14.56	15.65	13.55	22.69	34.31	22.63	29.11	44.39	36.89	20.96
22.47	24.7	29.02	26.96	29.61	32.85	35.88	34.74	25.42	20	13.87	21.29	3.04	25.88	29.34	34.93	27.02	31.34	27.89	33.07	21.82	36.19	22.55	13.69	14.3	13.36	17.13	36.1	22.01	29.28	44.84	34.15	17.69
0	0	0	0	0	0	0	0	0	0	0	0	0	0	0	0	0	0	0	0	0	0	0	0	0	0	0	0	0	0	0	0	0
44.1	36.73	69.83	27.46	64.74	52.38	55.79	58.22	13.89	66.72	57.53	53.35	86.69	144.8	18.55	24.37	20.5	22.64	26.98	103.86	31.91	36.58	80.3	8.93	57.65	33.88	92.42	36.52	41.67	26.8	56.56	33	70.53
45.37	44.42	100.45	47.27	131.36	85.22	95.17	78.94	41.58	69.37	65.74	76.99	115.41	116.31	39.78	79.08	56.78	39.71	65.17	150.19	54.36	65.35	73.28	22.19	70.92	51.72	97.57	85.21	83.87	54.15	79.51	69.08	66.47
50.57	52.36	104.08	80.9	211.66	113.63	184.1	124.42	61.28	78.18	64.74	100.2	137.65	90.22	72.61	163.26	101.62	67.35	130.46	202.02	86.61	125.18	77.68	34.82	72.43	81.1	89.53	163.63	143.31	100.29	124.37	123.5	69.76
52.02	57.64	97.91	100.59	275.41	133.22	254.29	158.01	78.48	78.99	61.61	111.52	136.95	71.74	101.08	193.37	119.81	85.48	162.08	240.83	105.3	173.92	78.86	41.13	67.96	84.34	78.04	212.01	170.3	133.85	169.82	158.74	71.93
46.37	52.91	73.91	116.24	273.95	121.16	313.36	184.64	89.97	79.9	33.74	84.64	48.18	32.82	125.71	194.33	126.76	101.59	175.62	218.2	104.62	214.07	70.7	40.54	31.19	64.78	57.9	240.54	170.97	153.99	225.05	183.44	75.87
2.58	2	3.4	0.34	0.33	0.48	0.29	1.45	0.56	1.66	1.75	0.72	0	4.52	0.23	0.23	0.62	0.45	0.39	0.16	0.27	0.65	1.91	0.51	2.38	0.61	2.6	0.11	1.21	0.53	0.37	0.96	1.69
185.24	91.72	57.71	87.68	48.55	52.15	154.8	214.07	25.92	323.68	53.31	121.93	38.67	652.08	28.27	40.71	30.7	46.73	36.68	69.41	49.26	49.96	398.28	12.27	107.76	129.11	427.44	104.93	78.19	32.52	213.49	40.8	361.35
204.5	114.76	100.22	111.16	134.83	92.65	247.37	269.58	47.4	335.33	79.85	158.33	98.48	694.6	57.19	103.62	67.81	74.32	94.33	150.03	82.99	113.31	429.23	25.41	130.93	160.25	444.71	180.04	134.93	76.44	272.34	96.75	388.54
238.74	171.88	167.06	127.07	198.23	118.62	303.3	308.14	62.59	345.58	115.25	186.8	113.24	768.6	77.21	145.47	97.52	91.32	147.92	200.98	99.4	163.13	453.46	41.14	151.85	180.65	438.56	231.91	182.91	120.14	306.28	137.01	402.75
251.64	183.21	230.08	151.58	263.64	155.24	384.65	351.22	88.31	339.12	134.89	212.11	140.82	776.32	115.17	201.53	137.95	119.64	197.34	264.19	128.12	217.58	465.39	49.61	173.52	199.45	434.17	298.69	236.28	161.46	366.69	193.07	410.62
268.97	204.51	353	178.03	360.1	184.07	468.28	392.81	117.61	350.64	157.88	239.58	145.64	820.09	153.16	249.58	179.32	148.37	241.05	320.74	152.07	272.29	487.01	61.81	212.38	215.28	471.56	354.78	308.2	198.98	412.15	260.15	432.04
279.05	224.72	389.04	186.93	437.78	194.37	491.77	411.44	139.87	347.06	163.69	248.72	126.66	813.86	169.71	286.98	210.97	170.36	266.56	332.21	157.18	306.49	485.89	76.83	215	224.7	485.17	403.07	342.73	226.8	442.56	280.15	427.33
277	240.54	418.63	216.17	528.17	211.33	540.94	446.84	161.32	338.66	166.41	259.4	102.44	782.63	203.26	344.32	253.24	201.52	309.81	365.46	178.8	357.02	476.74	90.52	212.52	224.71	475.51	470.26	373.25	271.47	474.94	334.03	419.45
286.57	248.64	472.52	242	610.78	230.5	612.6	487.63	182.38	341.97	172.19	270.4	93.15	776.61	241.71	413.06	298.75	228.36	367.18	408.93	203.35	405.81	476.33	100.64	219.41	244.42	478.82	551.32	430.62	311.56	542.1	380.46	424.05
289.59	241.07	502.84	275.12	572.98	273.24	700.47	526.39	213.44	345.41	183.98	281.03	134.25	738.76	279.76	485.77	343.94	243.21	430.29	459.08	241.82	441.21	467.72	107.99	228.13	270.12	451.85	584.46	483.16	336.32	592.45	448.47	426.91
306.71	258.11	534	341.6	672.03	315.74	895.58	620.32	265.61	379.87	182.71	309.1	106.23	737.67	343.85	610.39	417.55	291.29	540.85	545.54	290.6	557.76	490.8	130.34	221	307.68	444.65	713.56	587.11	424.22	704.14	560.12	456.87
307.64	254.68	570.53	350.82	709.21	320.1	895.75	623.89	274.91	369.93	187.56	314.85	111.07	711.5	363.06	672.93	455.13	295.7	586.98	559.76	304.7	553.91	479.07	137.94	221.84	340.28	431.4	760.76	633.48	439.8	714.31	576.57	441.65
326.71	271.67	605.43	401.64	809.86	388.37	1044.1	697.57	323.31	389.83	200.33	363.45	146.89	734.93	416.52	795.43	526.59	328.97	685.65	672.03	357.16	637.88	503.65	158.76	231.28	389.27	420.63	873.2	722.28	504.44	803.83	671.76	462.2
329.05	269.98	608.83	439.74	827.24	403.5	1168.4	747.85	355.36	396.96	188	363.24	109.58	716.53	463.48	853.2	565.64	355.88	738.37	701.08	384.15	711.52	504.77	163.78	212.85	393.9	388.52	936.79	763.83	553.4	882.12	739.17	471.18
327.13	267.23	624.7	456.07	870.83	408.86	1197.88	763.02	374.12	395.84	183.62	357.29	84.37	681.72	495.51	904.4	601.43	373.03	781.79	702.24	401.7	727.4	486.75	172.58	200.12	411.57	361.24	1000.12	795.6	574.61	932.63	769.14	453.97
332.46	268.85	609.28	473.13	855.41	436.12	1249.52	781.2	390.13	388.42	181.42	357.92	72.29	643.57	520.05	908.49	610.32	397.92	791.27	729.65	412.05	769.47	471.25	176.45	189.2	393.03	325.28	1002.58	792.29	598.46	955.77	791.91	444.16
337.33	282.97	625.17	533.19	958.93	478.63	1463.54	868.67	434.98	408.04	176.32	382.63	58.17	664.86	580.9	1001.51	663.78	425.68	885.66	815.5	466.8	892.58	505.47	190.96	185.2	413.72	302.33	1111.42	875.2	671.35	1073.63	897.8	481.1
275.98	245.79	475.77	423.38	714.56	395.8	1091.3	670.86	356.36	318.76	148.04	300.4	35	483.77	462.61	754.33	509.33	362.17	662.43	628.72	362.47	700.26	376.72	160.9	141.17	292.02	225.74	834.37	631.71	525.56	830.16	693.41	355.7
251.74	229.16	434.49	398.73	659.47	376.85	1012.99	614.9	339.19	289.35	138.3	276.23	29.64	433.44	443.32	700.2	476.49	346.69	618.22	592.5	343.31	656.98	333.76	151.62	122.3	263.51	183.25	768.32	577.72	493.33	765.41	650.45	313.42
213.3	213.77	364.73	311.69	351.36	355.81	490.02	397.22	317.2	242.91	126.66	244.99	32.18	338.24	362.96	452.48	338.25	275.7	367.72	393.97	262.65	384.16	253.22	147.11	105.84	149.74	145.58	440.4	290.84	339.84	524.51	451.63	206.56
97.75	129.65	176.7	135.09	155.84	160.27	175.43	172.95	133.52	96.49	80.14	102.2	30.28	87.25	150.18	194.32	145.56	154.73	151.44	178.94	111.63	178.02	77.23	75.88	63.78	53.93	90.92	176.79	122.06	147.04	208.17	183.34	70.79
49.62	66.89	78.7	62.54	78.87	83.94	83.79	78.19	62.76	45.92	40.59	50.07	23.71	62.15	74.2	71.76	65.64	82.47	62.33	90.41	52.29	93.13	48.87	36.17	35.2	24.79	46.66	85.06	53.25	75.37	106.16	83.94	39.88
3.87	3.96	4.57	4.14	4.24	4.99	4.39	5.26	3.51	4.28	3.46	3.51	3.35	4.32	3.75	4.8	3.71	4.75	3.75	5.27	3.77	4.75	3.44	2.17	4.18	2.28	4.34	4.35	3.72	4.1	5.28	4.48	2.95
23.23	24.19	31.11	23.96	25.26	20.51	33.76	32.17	22.92	18.31	13.1	20.22	0.85	27.54	23.28	37.6	26.42	23.09	28.27	28.24	19.61	30.23	18.2	13.6	14.23	11.91	17.07	32.73	23.58	24.86	34.88	31.82	15.53
2	1.79	2.9	2.46	2.55	3.19	3.32	3.68	2.22	2.73	2.23	2.12	3.13	1.7	2.33	3.26	2.6	2.39	2.72	3.74	2.6	3.06	1.87	1.4	2.72	1.41	2.73	3.17	2.41	2.6	3.69	3.28	1.85
45.91	31.02	32.26	33.55	89.36	53.63	58.88	57.45	16.66	74.47	52.2	53.93	66.66	156.33	23.03	38.27	24.86	22.85	34.46	95.41	36.28	33.41	95.43	9.5	43.76	37.84	95.71	51.23	35.03	30.3	62.33	35.64	82.33
55.15	52.15	98	41.69	165.61	78.49	97.36	84.92	29.2	70.34	75.38	76.69	104.66	166.5	43.76	59.67	49.06	48.76	56.41	150.89	52.22	72.27	99.32	20.18	72.96	48.92	110.9	102.85	75.1	56.19	96.3	61.28	83.02
55.57	57.83	120.42	69.71	216.65	111.64	167.24	117.93	53.83	76.34	76.91	100.33	146.94	130.57	71	125.97	88.25	66.95	107.39	212.11	82.27	116.71	93.92	31.29	85.36	69.63	103.63	153.53	124.36	90.47	131.44	110.41	81.59
60.03	61.95	123.87	93.64	273.6	123.17	226.87	150.91	73.54	82.88	64.89	110.88	127.67	109.76	99	186.87	122.56	83.33	155.58	223.43	98.9	154.11	91.86	40.25	75.26	89.37	94.26	213.12	167.27	125.19	168.48	149.18	80.75
55.2	56.94	113.49	111.47	269.44	108.43	285.38	176.49	89.04	82.11	38.63	81.45	34.17	64.42	123.68	210.88	139.51	98.48	182.5	193.97	99.14	191.65	71.9	42.65	37.85	78.96	68.55	247.51	182.53	148.87	214.76	180.36	75.12
0	0	0	0	0	0	0	0	0	0	0	0	0	0	0	0	0	0	0	0	0	0	0	0	0	0	0	0	0	0	0	0	0
0	0	0	0	0	0	0	0	0	0	0	0	0	0	0	0	0	0	0	0	0	0	0	0	0	0	0	0	0	0	0	0	0
183.92	93.03	53.32	64.83	53.56	35.06	129.04	198.34	14.67	284.14	47.11	110.96	20.63	646.48	16.62	25.5	20.76	39.56	26.25	46.66	33.03	37.95	387.06	9.45	102.6	121.68	396.08	96.52	63.94	23.75	190.23	28.29	341.47
210.03	116.89	105.86	99.39	98.68	77.06	198.74	242.43	42.67	314.33	71.92	152.22	67.53	722.66	48.18	85.63	60.05	60.84	76.3	109.46	68.45	77.62	437.92	23.27	127.98	159.99	428.04	157.45	119.63	57.84	242.85	89.28	378.6
254.91	177.69	186.59	122.57	171.79	120	310.86	318.77	63.99	333.45	121.56	194.6	117.56	832.61	76.6	144.84	100.07	91.05	147.33	198.82	97.17	162.02	485.11	39.22	162.33	189.61	441.02	216.9	185.27	118.2	316.49	140.33	417.84
272.35	195.41	234.41	154.65	240.82	150.57	415.61	370.83	94.4	342.37	130.28	215.34	112.63	853.53	110.95	217.56	142.5	121.22	211.1	244.71	125.02	227.08	506.1	52.67	169.47	216.54	447.82	293.72	252.71	163.89	375.35	205.72	437.11
292.62	220.53	371.66	178.07	336.19	188.56	493.42	419.48	129.42	347.65	161.01	248.53	131.52	884.7	154.82	255.64	181.59	152.43	251.46	312.26	151.69	291.16	524.21	67.02	217.67	224.67	479.02	362.25	317.94	208.93	436.7	273.34	456.49
288.48	230.17	385.61	185.44	398.82	179.76	504.24	417.19	140.26	341.88	157.12	244.03	104.16	855.32	167.47	280.47	201.57	165.11	264.16	297.89	152.65	306.93	508.91	74.77	213.17	224.22	473.39	383.67	334.14	227.92	442.74	289.76	442.25
277.38	229.55	403.65	204.14	433.99	200.53	505.62	422.14	166.21	306.18	153.04	235.14	75.44	724.32	199.57	332.12	247.55	191.52	297.4	324.5	169.66	330.83	440.61	91.97	198.04	213.55	423.71	420.83	350.9	256.57	446.4	324.13	384.64
291.02	245.87	447.8	244.89	453.47	238.7	636.62	483.59	197.42	322.43	167.76	257.9	95.85	758.79	237.72	405.29	292.54	225.66	365.76	377.64	207.17	402.75	469.97	103.12	212.98	238.53	422.6	485.59	418.18	303.04	525.01	395.52	414.09
290.2	242.26	457.76	257.57	473.97	262.09	659.48	497.2	210.85	317.91	174.86	269.03	119.95	716.67	257.06	444.79	314.13	237.77	393.75	412.83	223.94	421.72	456.04	109.4	218.61	246.7	403.7	521.97	438.36	321.57	548.78	421.66	403.48
282.95	237.22	471.9	269.98	505.22	262.36	673.78	491.65	225.38	297.76	162.75	256.25	75.26	664.76	283.34	479.7	338.66	246.88	420.48	416.27	232.69	433.39	422.27	114.56	199.15	244.71	360.75	544.93	454.62	334.89	560.28	444.81	374.78
313.33	259.78	539.38	323.24	603.74	303.37	844.45	588.91	271.61	341.09	180.48	294.41	75	722.52	339.93	598.39	415.19	278.16	526.94	510.13	281.34	525.45	467.35	131.96	207.27	300.04	371.44	689.68	562.06	407.82	692.3	545.48	421.03
334.6	270.37	593.91	377.38	662.71	355.11	1008.12	663.41	321.27	365.16	188.2	330.82	87.63	755.72	393.77	731.47	491.42	304.22	636.33	589.11	331.08	609.21	500.87	150.72	213.68	355.82	362.39	795.61	660.53	471.11	775.96	646.28	451.93
337.92	273.75	600.23	404.35	683.38	376.02	1064.3	686.19	344.55	367	190.96	342.63	88.9	722.24	424.13	790.58	528.97	335.04	680.26	612.61	355.31	649.19	490.64	162.23	209.5	370.99	336.59	843.84	695.54	507.25	812.8	687.13	441.68
290.55	240.87	507.73	349.81	576.36	323.66	871.34	574.49	301.2	303.54	157.62	277.91	52.48	572.3	376.14	665.95	453.41	297.04	574	503.63	307.11	543.68	396.8	143.47	173.81	299.65	270.06	708.91	567.79	428.17	694.77	582.64	358.55
296	245.8	527.64	379.39	568.48	352.04	948.99	612.41	326.39	318.35	158.11	295.09	43.22	563.8	384.44	725.89	490.51	315.62	621.53	537.92	330.96	590.97	402.51	153.97	171.6	316.88	259.79	771.17	605.29	463.71	733.15	632.62	367.27
255.62	221.99	433.34	335.24	420.15	316.05	803.6	524.79	291.12	270.04	135.68	254.37	30.76	473.07	325.42	606.31	412.28	277.06	518.17	455.05	286.62	519.38	339.28	137.63	139.08	252.95	205.01	640.69	491.18	403.9	623.35	544.86	304.84
241.76	213.58	423.79	334.66	354.4	314.44	683.57	496.15	290.9	261.63	131.2	246.72	19.37	441.18	338.29	604.73	419.03	280.36	497.24	418.61	285.4	483.3	311.25	135.3	122.8	210.56	181.38	601.16	396.21	395.36	603.54	542.78	279.83
235.69	219.73	407.55	323.23	320.03	336.35	521.53	419.82	316.11	261.84	129.84	254.01	14.06	438.24	334.6	478.82	361.93	269.81	390.12	374.24	272.64	395.94	301.71	142.12	113.93	170.23	161.68	480.82	313.41	351.77	552.55	475.15	241.99
228.9	221.36	432.09	342.56	339.45	359.67	563.04	443.12	339.79	264.31	131.42	254.79	15.7	353.08	344.71	519.55	388.59	275.17	424.29	394.91	290.77	423.74	269.18	151.06	113.38	171.74	156.95	517.34	343.09	375.73	579.75	511.98	228.67
61.85	72.5	92.24	68.59	77.23	81.01	83.25	85.16	65.7	57.1	44.66	59.76	19.89	82.57	71.49	93.75	70.42	75.17	71.72	87.74	57.22	84.29	58.47	38.61	45.16	35.19	57.9	83.47	58.52	70.26	102.81	86.64	48.4
60.35	74.71	98.13	75.66	69.51	86.52	95.87	90.71	72.86	53.76	40.91	58.96	11.28	76.61	69.93	106.98	78.37	76.02	82.16	84.32	62.26	92.4	52.54	42.6	34.89	33.6	41.4	89.55	64.12	77.75	103.64	96.97	42.04
28.64	13.8	4.04	16.68	22.67	24.52	26.65	44.95	8.62	60.84	29.22	20.31	17.78	80.15	2.81	7.25	3.48	7.77	6.37	35.92	16.31	10.7	53.17	3.86	22.88	17.62	86.9	15.07	14.7	5.23	35.6	8.18	56.39
50.57	34.2	39.29	37.56	101.76	59.73	74.02	69.2	22.16	71.09	53.59	59.05	67.06	164.55	31.11	42.56	31.02	28.49	37.26	103.61	41.22	42.25	101.19	12.22	44.8	45.6	95.61	72.29	46.12	34.22	78.18	46.26	80.83
64.52	60.32	105.72	49.03	183.65	82.84	132.25	104.77	36.96	70.47	76.34	81.08	89.04	192.34	54.48	71.14	56.72	55.52	70.64	160.49	56.29	91.81	115.22	23.2	71.64	54.56	112.39	116.01	90.14	70.62	116.15	76.7	93.83
64.63	63.4	124.41	66.53	224.14	112	186	126.63	55.21	67.58	83.84	98.84	130.1	174.91	74.72	122.84	89.06	69.41	111.2	214.73	81.1	124.57	112.62	29.6	83.13	72.8	98.32	162.38	127.65	94.4	148.36	113.1	92.79
68.41	69.93	135.49	92.54	265.51	130.44	235.59	154.61	74.5	76.26	74.5	118.1	144.63	147.98	102.96	173.04	120.58	89.18	150.05	237.4	102.58	162.06	110.82	39.75	86.31	86.27	89.06	214.17	161.38	127.83	181.54	151.58	89.36
61.72	64.07	102.74	86.04	108.19	94.9	135.6	109.61	84.81	62.46	39.33	75.72	6.04	106.81	98.48	127.19	97.03	84.76	101.73	112.5	68.75	114.32	76.28	40.95	31.5	40.49	45.35	121.61	85.23	104.43	137.99	126.07	58.38
4.07	4.51	7.72	10.98	13.11	10.5	20.5	16.07	7.64	11.04	7.14	6.41	7.81	0.53	9.25	21.49	14.31	8.18	16.05	13.88	10.83	12.53	4.68	5.03	4.31	8.32	12.47	19.07	15.81	11.81	18.53	14.45	7.21
1.78	1.1	2.41	0.67	0.47	0.94	0.51	1.34	0.66	1.68	1.94	1.29	2.72	3.35	0.27	1.32	1	0.36	0.98	1.22	1.12	0.39	1.94	0.72	1.85	1.3	2.21	0.47	0.97	0.39	0.46	0.99	1.47
177.15	79.6	28.05	54.91	43.01	31.58	140.95	203.06	13.57	232.64	35.91	105.2	11.49	633.16	18.28	30.76	21.43	40.88	27.06	41.5	29.28	38.44	384.91	6.82	92.74	123.41	367.55	100.19	63.66	23.51	203.89	28	324.66
219.65	119.11	111.87	74.5	94.75	64.49	216.9	248.46	33.73	244.11	70.86	153	58.18	791.55	41.03	65.39	49.88	62.07	64.67	100.79	52.85	83.86	466.06	20.1	134.29	155.01	386.63	150.15	110.17	56.69	251.37	73.7	373.82
234.26	149.4	168.98	107.19	167.51	114.32	270.68	283.55	65.85	248.8	99.19	181.14	102.41	760.83	79.25	136.98	96.83	84.89	128.89	175.15	90.84	131.56	455.45	35.66	153.43	180.56	380.11	212.03	167.52	100.1	285.11	122.43	362.85
270.69	198.27	237.78	134.17	251.89	140.6	372.23	357.35	88.19	260.14	127.82	212.33	107.17	828.38	110.01	209.36	143.54	121.56	201.36	232.5	113.01	214.6	486.74	53.88	175.07	205.7	404.1	294.56	241.69	165.1	352.94	192.35	390.01
281.59	218.86	283.62	160.99	324.79	171.78	448.92	392.93	125.39	256.87	133.95	230.39	98.66	826.74	147.16	248.81	175.51	148.07	234.86	269.18	138.73	271.86	496.67	68.81	182.54	209.2	389.07	359.26	274.38	203.63	416.04	246.77	395.34
281.82	230.99	368.16	177.7	366.91	187.77	473.5	399.52	149.7	259.68	142.39	241.21	67.82	778.33	168.38	287.78	209.82	180.61	264.97	290.08	144.94	315.79	466.48	85.8	196.3	209.54	390.36	380.67	329.5	239.52	411.71	286.76	372.94
268.81	209.9	366.27	173.82	311.84	177.3	479.53	384.55	147.47	234.3	135.54	206.78	46.25	722.13	173.5	295.77	211.81	167.54	276.44	261.96	145.6	297.39	430.85	78.74	179.26	200.04	334.17	351.86	317.48	221.6	404.61	292.92	353.22
283.66	227.43	428.27	219.01	376.63	217.96	586.42	443.27	191.26	249.15	155.51	234.21	62.51	720.58	220.19	391.8	279.88	200.53	349.09	325.56	189.22	365.02	441.73	97.8	190.7	230.53	334.88	438.91	388.87	275.49	478.2	376.43	366.82
300.04	246.36	470.91	247.97	436.94	245.01	691.83	487.05	217.74	262.9	162.35	256.1	63.89	780.68	261.35	442.27	318.37	225.1	400.77	382.06	217.57	425.08	479.08	108.78	200.5	248.77	326.12	514.91	435.51	316.5	553.95	434.36	398.2
270.22	221.75	432.92	236.41	421.76	232.1	605.22	433.18	208.61	228.46	148.99	229.92	49.26	639.47	251.16	434.8	308.28	217.43	383.71	354.31	208.97	384.7	398.85	106.31	177.5	227.34	269.17	485.21	398.85	296.8	500.64	404.98	329.32
248.74	208.97	357.07	244.19	291.16	244.31	433.12	364.25	216.14	220.58	141.29	219.53	61.78	469.68	254.79	402.32	289.16	207	331.25	316.01	211.48	329.23	345.86	107.26	155.74	176.22	219.16	390.07	274.22	276.06	426.63	404.35	277.1
248.46	211.48	362.31	251.9	309.75	252.77	448.17	375.92	223.49	223.2	143.6	230.87	69.41	461.22	269.66	414.85	300.81	217.38	341.28	337.02	221.82	341.35	340.24	111.44	155.2	175.73	208.8	419.38	280.98	289.85	459.38	412.56	277.81
193.68	177.35	267.36	272.83	307.79	273.9	429.61	355.21	244.73	207.89	108.44	201.2	62.19	210.21	270.28	427.19	305.47	215.89	333.77	339.02	241.5	337.93	194.47	122.54	101.84	131.91	141.24	425.77	262.76	291.36	425.38	401.88	171.29
71.86	72.24	85.6	69.97	77.91	85.16	81.29	93.27	62.02	67.61	49.55	65.62	37.68	90.51	69.52	91.14	69.15	82.58	70.29	93.75	59.36	85.46	68.07	37.98	61.38	37.16	73.26	82.8	63.13	73.26	99.49	83.33	55.31
143.89	137.79	172.92	130.01	101.9	145	179.68	169.86	129.95	116.25	81.17	116.04	33.79	188.32	112.27	193.58	127.22	113.21	144.8	140.25	106.31	152.51	137.5	77.1	87.16	73.12	97.6	133.01	118.74	123.64	161.99	179.44	106.2
24.6	24.63	27.55	23.19	28.67	28.26	24.22	30.11	19.77	23.15	16.85	21.11	9.07	29.88	23.66	28.21	22.89	31.22	21.59	30.53	18.84	28.49	22.06	12.78	22.25	12.42	26.24	27.96	21.55	25.26	33.13	25.24	18.01
25.9	25.55	29.78	25.06	30.76	27.65	26.71	32.2	21.55	24.4	16.02	20.57	6.12	31.08	25.81	30.45	24.39	31.38	23.86	31.4	19.82	30.96	22.51	13.15	20.63	13.09	26.83	30.42	23.17	26.05	35.7	27.72	18.82
26.45	26.26	31.22	25.76	28.43	29.09	29.4	33.5	23.15	25.42	16.28	21.19	5.45	32.93	27.15	32.39	25.33	30.67	24.99	31.39	20.7	31.72	23.86	13.67	20.67	13.9	25.81	31.49	21.52	25.63	38.14	30.01	20.1
25.01	26.17	31.07	24.66	30.25	31.27	29.84	30.11	23.22	19.96	16.28	21.98	7.41	31.57	28.37	32.2	25.79	30.62	25.07	33.05	20.76	32.42	23.45	13.53	18.05	13.65	18.16	32.63	20.88	26.96	40.86	30.22	17.32
67.43	59.52	85.83	49.27	33.97	41.71	74.98	67.63	50.85	45.32	35.48	49.36	4.12	98.54	36.4	90.13	55.11	24.68	64.65	47.97	41.95	49.08	55.89	31.56	38.14	36.59	36.83	47.77	54.2	43.48	51.7	72.33	43.25
3.79	4.12	4.78	3.98	5.01	5.01	3.81	5.14	3.21	4.53	3.76	3.77	4.24	4.48	3.95	4.64	3.81	5.2	3.58	5.82	3.69	4.75	3.59	2.12	4.17	2.37	4.64	4.83	3.73	4.26	5.72	4.07	2.99
35.72	17.65	11.33	13.21	29.38	20.62	19.68	37.73	1.67	56.26	34.12	25.62	32.86	129.24	0.67	1.98	2.53	7.54	2.01	30.86	13.87	4.68	76.45	1.5	30.8	24.9	83.63	15.05	11.57	2.67	33.92	2.83	65.97
54.31	38.87	51.95	40.81	101.17	58.45	88.55	76.55	27.33	67.21	53.53	59.06	50.01	171.37	31.29	45.88	32.76	32.98	40.94	95.12	40.54	52.97	104.98	14.1	45.19	43.86	91.64	67.97	53.93	38.11	78.03	44.85	82.48
69.81	60.32	96.02	55.99	165.57	80.24	151.8	111.4	41.21	69.14	70.42	79.02	70.1	200.51	57.25	97.03	66.3	53.53	88.94	145.47	58.45	97.4	120.55	24.14	60.41	66.28	91.37	127.85	102.44	75.22	125.74	88.61	95.14
[truncated: 505 more rows]

## Sheet: 2004
Aug-2001	Sep-2001	Oct-2001	Nov-2001	Dec-2001	Jan-2002	Feb-2002	Mar-2002	Apr-2002	May-2002	Jun-2002	Jul-2002	Aug-2002	Sep-2002	Oct-2002	Nov-2002	Dec-2002	Jan-2003	Feb-2003	Mar-2003	Apr-2003	May-2003	Jun-2003	Jul-2003	Aug-2003	Sep-2003	Oct-2003	Nov-2003	Dec-2003	Jan-2004	Feb-2004	Mar-2004	Apr-2004
[truncated: 964 more rows]

[truncated: 10 more sheets: 2005, 2006, 2007, 2008, 2009, 2010, 2011, 2012, 2013, 2014]
