# Supplementary material for: Sexual Recruitment in Zostera marina: Progress toward a Predictive Model
Source: PLoS One. 2015 Sep 14;10(9):e0138206. doi: 10.1371/journal.pone.0138206 (PMC4569585; doi:10.1371/journal.pone.0138206)
Supplement: S2 Table — (XLSX) [file pone.0138206.s003.xlsx]

## Sheet: MonthlyRWE
ID	Jan00	Feb00	Mar00	Apr00	May00	Jun00	Jul00	Aug00	Sep00	Oct00	Nov00	Dec00	Jan01	Feb01	Mar01	Apr01	May01	Jun01	Jul01	Aug01	Sep01	Oct01	Nov01	Dec01	Jan02	Feb02	Mar02	Apr02	May02	Jun02	Jul02	Aug02	Sep02	Oct02	Nov02	Dec02	Jan03	Feb03	Mar03	Apr03	May03	Jun03	Jul03	Aug03	Sep03	Oct03	Nov03	Dec03	Jan04
1	1480.38	704.05	482.78	951.31	177.51	183.86	242	259.46	252.48	452.47	511.87	965.34	483.13	1359.8	806.55	416.43	362.39	147.86	333.73	59.99	349.42	579.54	865	585.98	451.51	784.54	816.26	442.16	892.24	353.85	180.12	127.58	293.25	236.37	1017.98	740.9	651.57	1008.33	831.56	369.32	165.04	251.08	102.66	52.08	52.95	466.86	1701.04	781.97	965.34
2	1490.09	710.06	488.17	959.34	182.91	186.99	245.85	263.61	255.98	467.12	514.82	974.59	487.25	1361.86	812.43	419.04	366.29	152.35	337.94	62.11	352.6	586.25	875.85	593.65	457.36	791.88	823.62	444.61	895.52	354.22	182.24	132.34	298.97	239.49	1033.1	749.39	657.88	1019.66	837.06	370.08	167.14	254.09	104.73	53.14	54.23	469.47	1712.95	792.72	971.94
3	1474.32	703.56	482.25	951.77	179.57	182.54	243.76	260.38	251.33	453.53	510.75	970.81	483.22	1354.58	805.87	415.09	362.77	147.55	333.11	58.98	349.92	582.16	861.52	587.16	453.71	781.51	817.94	441.47	890.74	353.36	179.11	127.31	292.33	234.37	1026.9	737.15	651.78	1018.53	828.63	369.07	165.97	250.01	99.25	52.38	52.57	460.17	1713.04	785.16	967.92
4	1472.46	704.64	483.82	946.35	180.74	179.7	243.57	255.77	250.41	458.62	510.32	971.24	482.03	1350.78	803.64	415.42	359.84	148.04	329.91	60.01	329.4	582.57	861.47	586.15	451.46	781.4	815.87	441.72	888.46	343.42	179.22	127.89	291.45	235.42	1018.68	738.36	648.71	1010.53	829.53	362.13	160.83	249.02	99.9	52.42	53.18	464.42	1704.09	779.97	965.01
5	1474.4	703.61	481.55	948.98	176.54	180.84	243.47	256.14	248.87	449.85	510.22	973	482.99	1354.68	803.26	415.41	360.23	146.51	332.33	60.5	343.34	582	861.55	585.84	450.91	780.72	817.09	441.69	888.96	348.53	179.32	125.14	293.16	230.59	1018.22	736.72	648.85	1007.3	828.11	365.23	159.02	248.89	100.92	52.69	48.37	466.17	1704.67	779.61	964.51
6	1448.49	693.6	476.73	934.51	177.65	181.63	241.29	255.59	248.34	453.37	500.73	971.46	474.19	1324.73	788.51	408.27	352.67	148.05	328.7	61.59	341.46	574.97	852.84	580.13	443.53	772.66	804.65	435.2	869.99	343.11	177.24	128	292.69	230.34	1003.77	730.54	638.55	985.75	814.14	357.24	159.08	246.78	101.75	52.93	49	464.19	1681.12	768.83	946.64
7	1445.54	694.89	475.31	928.23	180.53	173.2	244.3	250.32	244.11	449.12	499.61	969.34	475.52	1319.61	785.72	407.68	350.54	148.07	326.71	68.69	318.05	574.65	851.69	578.61	442.25	770.95	808.11	436.09	868.17	332.08	176.48	128.47	287.19	227.61	1000.79	728.19	636.63	983.74	812.38	351.6	152.81	244.04	106.47	53.27	48.38	463.58	1677.94	761.19	945.35
8	1468.32	706.45	482.37	943.79	181.48	182.9	246.2	257.08	253.69	452.25	509.16	982.46	485.5	1348.4	799.59	414.89	357.38	151.19	336.98	71.49	343.38	579.31	862.37	583.64	449.58	780.43	821.16	442.07	887.85	349.29	180.3	132.18	291.14	234.46	1008.79	737.51	648.54	993.51	826.14	362.4	161.49	251.24	114.31	56.07	51.86	480.98	1691.61	773.33	958.5
9	1533.77	721.96	494.27	979.01	185.46	182.41	250.88	257.25	253.04	465.49	522.75	1036.1	496.71	1397.26	827.47	423.74	374.27	152.18	342.84	65.35	332.91	600.81	891.13	605.54	466.83	809.09	852.55	453.94	920.51	348.13	183.18	130.69	301.7	244.68	1066.73	767.85	676.01	1044.65	848.05	371.87	158.17	253.92	112.93	55.96	51.34	499.56	1780.74	803.03	999.48
10	1568.39	739.07	503.89	994.78	189.98	183.96	254.73	261.73	258.76	467.76	534.78	1036.59	507.32	1434.19	847.4	433.99	381.33	154.58	347.29	68.4	329.26	606.67	906.79	614.15	473.28	824.31	868.87	463.17	944.19	353.08	186.66	130.89	303.64	246.06	1077.02	782.41	688.88	1063.86	868.25	380.49	161.58	258.32	114.51	56.6	53.08	500.79	1801.78	816.56	1018.5
11	1525.72	718.33	491.61	970.19	185.63	176.1	250.41	251.53	250.5	458.04	520.51	1035.22	496.31	1394.44	826.83	421.5	370.68	150.79	338.06	68.33	310.09	599.59	876.93	599.34	467.59	800.39	855.46	452.77	923.69	339.47	180.98	128.88	291.4	244.14	1062.36	760.17	674.3	1048.49	843.9	368.44	153.88	250.09	114.5	55.82	51.95	499.38	1784.78	797.63	999.94
12	1550.1	730.71	500.11	986.54	185.6	178.39	252.36	256.31	254.94	459.33	528.86	1041.56	502.39	1428.67	838.76	429.89	375.45	150.95	341.23	67.83	326.18	604.86	886.26	604.65	467.75	812.57	864.42	461.89	940.23	350.14	183	128.92	293.06	242.4	1060.21	768.91	679.55	1051.3	860.11	378.24	156.68	253.86	111.3	54.68	52.07	499.07	1804.92	804.72	1013.22
13	1509.29	714.97	488.39	958.95	182.78	172.15	250.17	249.03	247.19	451.98	520.09	1017.52	493.14	1382.15	816.08	421.42	369.23	147.95	334.35	68.89	299.68	593.58	872.78	593.58	457.86	796.2	843.07	453.58	911.09	332.84	180.74	126.35	288.99	236.65	1035.41	753.25	662.4	1019.56	840.09	361.45	148.1	248.62	111.14	54.59	48.29	488.99	1753.77	778.35	988.06
14	1511.34	715.54	490.62	963.28	180.18	171.85	249.85	252.72	248.63	453.04	520.92	1012.49	493.38	1389.01	818.5	422.96	368.03	148.46	332.67	66.76	306.33	597.57	870.8	594.41	460.42	796.31	843.78	453.99	915.24	335.38	180.31	126.17	287.55	234.2	1035.2	752.16	663.78	1026.33	842.78	362.49	153.11	248.83	106.32	52.94	48.65	485.18	1759.49	787.74	992.83
15	1498.12	709.9	486.04	955.47	179.03	169.38	248.24	248.78	245.41	445.31	517.15	1011.92	490.91	1383.32	812.69	418.67	365.59	146.36	330.57	68.17	304.44	595	857.06	586	458.66	786.26	841.72	451.02	913.09	334.91	177.9	126.1	280.94	233.41	1026.77	743.24	659.56	1022.49	835.73	362.16	151.28	246.42	108.07	53.08	48.38	487.32	1754.75	777.2	987.28
16	1514.49	715.59	489.88	966.57	183.92	171.85	251.56	251.07	248.28	450.24	521.5	1019.81	496.67	1389.04	824.24	422.67	366.44	148.58	334.05	67.22	305.32	600.74	871.22	597.03	467.42	797.11	850.16	453.9	919.96	337.72	180.6	125.57	288.11	236.25	1054.5	752.28	669.37	1049.52	841.91	365.44	153.79	247.6	107.28	53.21	50.48	487.08	1776.88	796.13	998.33
17	1475.42	699.32	477.77	942.99	179.66	166.64	245.22	245.26	241.71	438.06	508.66	997.64	481.8	1359.13	803.31	411.45	358.87	145.07	323.84	64.63	304.16	588.6	845.18	578.41	453.53	776.72	830.54	442.96	898.41	331.84	174.07	122.37	279.62	227.55	1022.91	732.73	650.82	1023.91	821.41	359.14	152.01	240.86	100.27	49.64	50.4	473.96	1733.17	774.23	973.74
18	1501.3	711.75	484.96	956.28	179.72	166.62	248.6	246.26	244.62	438.53	517.95	1015.16	490.83	1388.2	817	418.85	363.35	145.78	327.63	67.05	299.63	596.48	855.07	584.66	458.62	788.16	845.61	451.33	917.64	333.44	176.6	122.05	279.3	227.95	1032.66	742.06	660.93	1034.59	836.46	362.93	150.43	243.98	102.97	50.63	49.84	484.03	1761.52	781.67	990.7
19	1587.18	746.32	505.27	1002.32	183.14	165.53	256.64	246.87	247.26	448.6	538.63	1058.42	509.14	1469.38	856.79	433.28	365.84	146.82	339.78	70.06	305.7	619.72	893.45	609.49	477.91	823.89	887.67	468.05	969.2	347.29	180.92	123.88	289.91	229.35	1083.67	778.43	693.07	1086.6	876.71	377.91	148.31	247.45	106.15	52.42	47.7	505.47	1850.3	815.08	1040.76
20	1604.68	752.28	509.89	1011.9	184.25	165.94	258.16	249.99	250.26	452.75	543.51	1062.43	510.38	1482.98	863.85	436	369.21	149.18	342.11	70.64	306.11	623.8	905.93	615.06	479.83	835.78	893.6	472.11	977.45	347.69	182.46	123.98	295.42	228.71	1090.45	789.16	699.62	1091.5	885.76	379.5	148.7	248.78	106.4	52.55	47.4	506.95	1859.51	820.64	1048.74
21	1557.02	731.16	496.77	987.76	182.75	163.81	255.56	243.48	243.96	444.39	528.2	1059.6	500.85	1436.12	840.07	423.18	359.09	146.92	336.07	72.15	305.11	614.38	878.65	601.44	473.03	811.97	878.25	460.84	949.64	341.14	177.7	123.11	288.17	227.16	1077.21	766.36	683.03	1073.56	858.35	369.71	146.03	243.63	107.2	52.34	46.31	503.15	1837.08	804.37	1025.15
22	1494.4	711.56	489.2	963.76	182.75	190.3	244.2	266.76	258.28	468.57	515.65	974.4	486.49	1369.47	815.12	420.54	367.1	151.9	340.06	60.79	373.44	582.66	880.11	595.68	453.37	795.7	820.23	445.8	895.7	362.51	183.31	131.82	302.45	246.08	1025.16	753.61	656.12	1009.29	839.81	373.44	168.76	255.77	104.1	52.96	53.76	468.94	1705.94	789.97	969.05
23	1478.83	705.1	485.62	954.09	179.19	184.97	242.64	260.46	254.08	462.94	511.43	966.44	482.7	1359.98	806.43	416.4	362.34	149.64	334.17	60.46	357.11	580.94	864.79	587.62	451	785.69	815.46	442.79	891.57	352.67	180.18	130.14	292.74	236.14	1019.37	741.91	651.27	1008.69	832.62	369.84	162.95	252.13	101.91	51.8	49.77	462.72	1704.5	783.03	965.83
24	1478.66	706.19	485.59	953.18	178.76	183.48	243.32	259.61	252.38	462.14	511.3	968.85	484.4	1358.55	806.28	417.39	359.8	148.81	334.49	60.7	348.39	581.39	864.87	589.03	452.87	783.42	817.73	442.75	891.96	350.71	180.42	130.04	293.81	234.8	1021.91	741.05	651.74	1010.98	832.79	365.12	161.82	252.11	102.49	53.45	48.49	464.48	1707.85	785.4	967.67
25	1486.29	709.55	486.36	958.29	180.71	183.73	246.31	260.04	251.89	464.9	512.74	974.5	485.73	1357.4	808.85	418.34	360.35	149.85	335.65	59.74	345.8	584.17	874.65	594.48	454.28	790.4	820.09	443.88	891.47	349.14	181.37	128.32	300.14	231.77	1036.35	746.93	655.41	1019.62	834.92	363.84	160.92	251.43	99.89	53.08	47.95	461.86	1716.47	789.83	971.89
26	1477.56	706.14	484.96	952.79	178.1	182.72	244.98	256.3	251.27	460.82	510.94	975.59	485.68	1354.83	806.14	416.95	357.15	149.2	333.39	61.06	342.79	584.49	864.24	590.09	455.38	782.54	820.86	442.27	892.15	346.7	180.29	128.59	292.95	232.65	1029.1	739.58	653.37	1017.59	831.12	363.59	158.31	249.86	101.29	53	47.45	465.44	1715.46	790.57	969.32
27	1476.98	705.08	484.3	951.41	177	181.67	244.5	257.87	251.21	456.3	510.77	976	485.29	1354.84	806.08	416.83	357.81	148.91	332.98	60.63	341.12	584.21	864.6	588.65	455.32	782.65	820.4	441.92	892.84	347.82	179.73	128.11	292.58	232.53	1027.02	738.24	653.24	1016.04	829.8	363.38	160.96	249.71	101.15	52.93	49.32	466.45	1714.71	789.44	969.02
28	1477.04	706.05	484.66	949.45	177.8	178.92	244.42	257.18	251.12	454.18	510.8	973.58	484.65	1356.2	804.35	417.27	357.35	148.96	332.62	62.58	338.53	582.77	865.52	587.68	451.77	783.71	819.77	442.41	891.85	346.52	179.82	127.9	290.76	230.5	1017.44	739.49	651.27	1007.07	830.49	361.02	159.19	249.8	102.54	53.17	49.44	468.14	1705.13	783.14	966.19
29	1468.72	702.81	482.09	939.65	176.12	176.11	242.08	252.49	249.07	452.63	508.56	960.95	480.76	1347.52	798.46	415.13	354.32	148.06	328.87	61.9	325.3	577.09	861.92	582.57	446.1	779.92	813.18	439.12	886.21	338.41	179.17	126.64	287.95	225.73	1002.28	737.36	645.95	993.21	827.14	357.83	154.05	247.99	101.88	52.86	48.16	464.91	1680.99	773.19	956.97
30	1551.39	730.23	499.05	985	184.04	180.03	250.63	255.75	254.96	459.72	529.25	1032.72	502.45	1428.44	838.24	429.44	376.47	150.74	343.07	67.26	328.83	603.08	888.61	603.06	467.93	811.33	861.82	459.45	939.59	351.04	183.5	130.1	294.2	244.18	1056.94	770.61	680.52	1048.07	859.99	378.25	156.86	255.06	113.63	55.55	51.5	501.71	1789.81	803.3	1010.8
31	1553.17	731.88	500.53	985.56	184.14	181.75	251.16	256.91	257.12	461.59	530.31	1034.56	504.17	1429.61	838.81	430.37	376.34	152.14	343.35	68.17	328.24	603.27	890.17	604.29	468.81	812.95	863.39	460.18	941.66	350.71	184.21	130.41	294.12	244.14	1056.57	771.54	681.83	1047.78	861.44	377.2	156.45	255.25	114.68	56.04	51.11	503.4	1791.24	806.89	1011.46
32	1559.72	733.88	503.23	991.23	187.52	180.5	253.28	258.24	256.73	465.48	531.36	1042.71	503.96	1429.22	841.36	432.14	378.35	152.49	343.16	66.56	324.36	606.93	899.11	611.38	468.13	821.47	864.35	463.9	939.81	349.23	185.29	128.84	299.99	243.81	1067.14	777.7	682.53	1052.59	864.28	377.98	157.11	255.38	111.98	55.36	52.52	499.98	1807.57	808.42	1015
33	1511.2	715.19	490.92	967.8	183.6	178.42	250.53	254.57	253.12	455.11	520.9	1016.3	494.85	1389.53	822.18	422.16	370.42	150.33	336.98	67.89	327.72	596.44	871.29	595.21	462.17	796.56	845.29	453.65	916.67	345.18	181.15	127.1	290.2	237.92	1045.54	752.86	666.86	1036.8	841.47	369.53	155.26	250.95	109.15	54.01	49.7	485.56	1766.12	794.26	993.95
34	1510.73	714.23	489.14	962.18	180.56	173.2	249.61	250.34	249.75	452.15	520.25	1014.97	493.45	1387.63	818.49	421.56	368.31	148.66	334.03	67.65	306.5	594.45	870.05	592.86	459.66	795.7	843.8	453.37	915.35	335.1	180.82	126.42	287.3	235.45	1036.8	751.93	664.55	1024.15	841.18	362.23	150.87	249.2	109.76	54.2	49.21	487.32	1759.47	783.67	991.45
35	1502.82	711.3	487.75	960.03	177.97	171.71	248.48	248.4	248.38	448.96	518.57	1011.67	492.96	1386.53	816.49	420.14	365.37	147.82	331.56	67.17	309.19	594.27	859.89	589.19	462.33	788.42	843.14	451.86	916.86	335.82	178.76	125.87	281.16	233.83	1037.02	744.46	663.45	1030.93	837.9	362.59	151.4	247.32	107.27	52.95	48.65	483.22	1764.72	787.77	992.36
36	1513.09	715.38	489.23	965.19	180.03	173.74	249.95	249.3	249.78	453.51	521.03	1018.39	495.33	1389.23	820.08	422.35	368.32	148.79	334.99	67.07	309.46	595.99	870.04	594.82	463.2	795.68	845.91	453.17	918.42	336.47	180.58	126.73	287.74	235.98	1045.32	752.74	667.59	1032.05	842.1	362.83	151.5	248.96	109.46	54.01	48.22	487.95	1768.7	790.12	995.31
37	1500.08	710.37	486.18	956.75	177.02	169.04	247.79	244.55	246.6	445.16	518.03	1013.35	491.6	1385.96	815	418.47	363.14	146.88	330.13	66.4	303.08	596.21	855.53	585.48	461.77	787.19	843.21	450.38	917.06	333.34	177.34	125.34	279.02	230.48	1033.35	742.94	662.73	1030	836.4	360.48	148.49	246.28	106.95	52.52	47.17	486	1763.5	781.99	991
38	1510.61	715.36	487.24	959.82	181.64	166.92	250.36	245.98	244.34	445.65	519.82	1016.1	493.92	1387.98	818.31	420.95	364.79	146.59	331.13	67.92	292.92	598.64	866.89	591.41	460.84	794.93	847.27	453.22	916.47	330.79	178.91	123.7	285.18	229.73	1040.05	750.22	664.01	1033.77	840.36	360.78	148.25	245.8	107.76	53.18	47.87	486.65	1764.86	780.43	992.79
39	1519.2	717.58	488.58	964	180.57	170.49	249.26	245.18	246.16	443.64	523.35	1027.93	496.95	1396.8	822.56	422.3	365.9	145.99	333.72	66.57	298.68	600.01	871.98	593.1	463.74	798.82	850.96	454.5	924.8	335.22	179.71	123.23	286.71	232.88	1044.13	754.22	668.51	1037.36	843.78	364.03	147.94	246.09	109.61	53.75	49.37	496.02	1769.84	781.93	996.95
40	1511.73	712.75	486.48	957.53	178.58	166.83	250.27	238.19	244.17	439.09	522.1	1034.97	499.33	1392	822.58	420.92	361.92	145.78	330.23	71.79	276.77	600.66	859.01	589.87	469.2	789.69	856.6	453.62	929.6	323.81	178.42	123.2	275.59	233.29	1049.08	745.55	670.31	1045.74	839.86	357.16	141.45	243	113.89	54.52	46.33	500.04	1781.8	787.6	1000.62
41	1562.7	732.37	498.94	990.56	182.18	166.71	257.1	240.82	247.23	448.29	530.43	1081.1	506.86	1435.62	845.21	424.79	359.22	148.29	339.7	74.91	294.61	618.15	882.43	607.72	482.33	813.59	886.58	462.68	955.96	336.74	179.93	125.72	286.82	234.21	1095.3	769.3	691.43	1083.66	860.15	366.35	142.65	244.85	116.33	55.87	44.75	517.39	1858.47	812.99	1032.82
42	1483.87	705.06	484.27	953.59	173.66	184.59	241.55	259.44	252.8	453.02	512.26	954.96	483.79	1363.25	809.95	416.82	363.14	147.47	334.39	57.49	352.93	581.52	867.26	587.87	451.3	786.21	816.15	442.29	893.13	351.73	180.47	127.31	293.42	239.6	1019.41	742.63	652.51	1006.7	833.03	367.37	160.55	251.17	101.49	53.11	48.91	468.33	1704.16	782.74	967.28
43	1496.16	713.59	489.28	960.66	179.72	184.2	245.13	261.54	253.76	467.57	515.69	969.85	486.42	1367.94	814.58	420.39	363	149.68	337.21	59.94	350.26	584.15	880.97	595.51	452.63	797.27	820.44	446.02	894.55	350.47	182.45	130.87	299.91	241.19	1027.64	753.16	655.46	1009.25	840.46	365.26	160.27	252.8	101.48	53.29	47.72	463.85	1710.18	786.13	972.01
44	1480.86	704.52	483.3	953.03	177.39	181.73	243.19	258.73	250.88	453.53	511.25	970.11	483.98	1360.37	809.74	416.4	359.19	146.84	333.84	60.2	345.39	581.74	864.95	588.2	452.76	783.99	818.26	442.77	892.61	350.31	180.11	126.92	294.43	238.39	1022.89	741.23	652.05	1011.91	831.43	365.06	161.6	250.49	101.91	53.09	48.9	464.93	1709.76	782.04	968.85
45	1491.24	710.1	487.89	960.17	180.44	184.63	245.9	259.9	253.9	467.98	514.15	974.88	487.23	1361.88	811.8	419.19	360.54	150.7	337.01	60.26	344.7	585.01	876.55	595.76	456.94	792.49	822.77	444.62	895.63	348.93	182.11	129.76	299.91	234.46	1038.65	749.61	658.57	1021.59	837.38	364.31	160.2	252.65	102.78	53.85	47.68	464.93	1719.73	791.16	974.48
46	1474.33	702.79	482.4	949.89	175.88	181.96	243.76	255.48	250.46	453.08	509.65	970.16	484.26	1354.21	802.41	415.33	357.09	147.27	333.63	61.67	343.79	582.42	862.12	586.66	452.26	781.34	818.02	441.59	889.36	347.76	179.82	126.55	293.06	228.52	1021.11	736.96	650.5	1009.34	828.85	361.84	157.12	249.32	103.07	53.68	45.53	466.52	1705.72	780.79	966.25
47	1485.8	709.95	487.59	955.37	180.18	181.47	245.58	258.49	250.88	464.15	512.77	972.71	484.88	1358.54	806.14	418.87	359.55	149.52	334.51	60.28	340.94	584.54	876.56	592.81	451.42	791.39	818.83	444.2	890.26	347.03	181.23	128.4	299.29	231	1024.65	746.96	652.31	1008.87	835.65	362.21	158.73	250.63	100.17	53.1	48.15	464.31	1706.46	784.63	968.45
48	1476.2	703.13	482.37	946.66	175.88	173.73	244.38	251.6	247.05	451.44	510.35	974.19	484.62	1351.01	804.33	415.65	354.97	146.62	329.4	60.54	318.26	583.77	863.69	587.83	454.27	781.9	821.09	441.49	891.57	337.19	179.19	123.67	288.5	229.11	1027.07	736.57	652.41	1015.27	828.43	356.06	153.49	246.4	100.67	53.73	47.26	465.35	1713.72	782.25	968.93
49	1476.85	704.17	483.16	943.41	175.44	176.22	242.04	252.97	249.82	454.68	510.76	964.8	483.3	1353.03	804.01	415.7	355.62	147.82	329.63	59.61	319.53	580.22	863.99	584.61	451.58	782.16	817.95	439.87	892.89	337.39	179.37	125.82	287.75	228.18	1016.21	739.13	651.33	1006.02	829.77	358.31	154.34	248.34	101.64	53.82	46.91	469.24	1697.21	777.4	964.4
50	1473.02	703.41	481.13	936.65	175.95	169.25	242.86	248.79	244.19	449.77	509.24	960.89	481.38	1348.92	798.32	415.47	353.87	145.99	325.76	63.28	299.51	578.07	861.36	582.66	446.42	779.74	815.75	440.67	887.78	327.11	178.55	124.12	284.07	224.01	1003.72	737.47	646.06	995.07	828.43	352.92	148.14	245.15	102.2	51.61	46.65	464.08	1685.68	767.33	959.76
51	1469.96	702	482.91	941.04	174.59	173.7	241.54	252.22	248.25	451.59	508.64	965.3	480.22	1349.25	797.46	415.3	353.81	146.5	326.74	59.08	318.22	579.51	861.08	583.42	446.03	781.27	814.07	441.06	886.52	335.46	178.48	124.05	286.53	224.41	1004.73	736.51	645.53	994.03	828.01	354.77	151.9	246.88	99.42	51.64	48.16	463.64	1693.13	771.31	960.04
52	1513.22	714.75	490.52	961.48	180.78	173.7	248.4	250.6	249.15	453.86	520.67	1008.57	492.34	1385.6	817.82	422.06	369.44	147.7	333.77	65.55	303.4	594.31	875.96	594.54	456.69	798.43	839.57	453.83	912.07	334.39	181.32	126.09	290.11	236.92	1034.64	754.63	663	1019.58	842.17	362.87	149.02	249.23	108.89	54.08	48.16	485.69	1752.83	781.12	988.06
53	1513.1	715.28	491.62	966.32	179.37	178.17	248.21	253.67	253.77	454.49	521.49	1012.09	493.66	1391.37	818.88	422.59	369.91	149.25	335.93	66.09	324.49	594.97	873.52	594.69	460.02	797.57	841.59	453.65	916.15	343.08	181.33	127.33	290.13	235.73	1037.44	754.21	665.55	1025.41	841.86	366.33	154.95	251.13	109.51	54.2	49.49	487.71	1759.75	791.28	991.25
54	1501.54	709.33	486.96	957.44	177.59	171.84	247.22	247.5	248.59	446.78	518.14	1009.12	491.85	1385.44	815.65	419.2	366.42	146.79	331.74	66.87	307.09	593.4	859.47	587.28	459.57	787.84	840.37	451.09	914.81	335.39	179.13	126.08	281.11	235.16	1030.77	745.03	661.96	1024.18	836.87	362.41	149.48	247.78	109.83	54.01	48.69	487.04	1758.04	780.65	989.81
55	1514.55	713.97	490.1	967.66	180.33	175.64	251.36	250.21	252.13	455.98	521.08	1022.17	496.79	1387.63	823.22	422.16	368.25	150.43	335.64	67.59	311.22	598.07	871.22	597.22	467.42	796.52	848.8	453.45	920.41	336.47	181.59	126.63	288.08	236.96	1056.12	752.45	670.86	1042.23	841.52	362.56	151.6	249.74	109.87	54.07	49.26	487.42	1778.7	798.3	998.81
56	1495.45	706.04	482.06	954.61	174.84	168.72	247.53	243.26	245.6	436.22	515.4	1014.68	491.09	1379.97	813.86	417	361.28	144.73	330.65	66.47	303.96	592.47	853.34	584.88	460.52	783.71	841.49	448.91	912.92	333.5	177.66	122.5	278.63	231.68	1036.38	738.22	661.76	1029.19	831.43	359.12	147.38	245.1	108.82	53.42	46.2	486.01	1762.38	779.21	990.09
57	1512.28	711.94	488.03	963.65	177.8	171.22	249.34	246.74	248.78	451.31	519.81	1017.38	494.06	1389.31	818.81	421.23	365.12	147.48	333.64	66.16	305.09	595.94	867.95	592.86	461.98	794.51	845.13	452.32	917.93	333.69	179.84	125.53	285.81	232.04	1044.24	750.86	667.35	1032.35	841.22	360.47	148.37	248.16	108.88	53.61	45.82	486.44	1767.56	785.32	995.56
58	1502.47	707.81	485.83	957.13	175.48	166.17	247.59	239.89	243.46	444.44	518.14	1002.66	493.15	1388.07	815.87	419.15	360.88	145.32	328.78	65.58	296.9	598.13	855.42	586.12	461.4	787.34	843.63	450.91	919.74	330.45	177.11	122.41	278.11	229.25	1033.59	742.78	662.5	1031.8	837.52	359.52	142.81	244.34	105.69	52.26	45.81	485.97	1766.21	780.02	992.76
59	1513.81	712.6	488.5	962.08	177.39	169.5	249.33	242.69	246.43	448.51	521.35	1019.71	495.13	1390.9	818.73	421.33	364.57	147.46	330.98	65.76	296.14	599.74	867.86	591.81	462.03	797.05	846.75	453.19	921.78	328.79	179.4	122.37	284.6	229.37	1040.4	751.75	666.57	1031.12	841.8	358.13	143.69	246.25	106.75	52.72	46.62	489.22	1768.67	784.39	995.1
60	1523.56	716.95	490.52	967.85	179.37	167.07	250.26	242.57	244.05	448.26	524.02	1018.15	498.12	1400.5	825.04	424.13	364.61	146.14	331.44	65.49	293.51	603.35	871.93	596.17	466.55	799.44	852.69	455.46	927.82	330.75	179.48	122.14	284.84	229.69	1050.8	754.01	670.82	1048.16	846.67	362.06	144.78	244.51	105.79	52.41	46.88	486.91	1781.83	791.48	1003.13
61	1506.77	709.37	484.42	954.48	174.08	166.08	246.57	239.29	243.75	438.89	519.96	1010.06	493.97	1391.1	817.32	419.25	361.42	144.97	327.45	66.58	284.81	594.81	856.56	584.53	462.2	788.87	845.7	450.46	924.59	324.14	177.45	121.5	276.43	226.64	1031.79	744.06	665.42	1029.51	838.38	355.56	142.21	242.61	107.47	52.59	46.63	486.32	1760.12	779.75	993.2
62	1475.35	701.26	476.47	932.93	164.76	158.15	242.81	231.17	240.47	413.58	515.01	982.56	491.32	1381.45	808.29	415.45	346.49	138.65	319.38	69.08	265.05	588.29	829.38	566.92	459.43	766.46	837.29	443.53	923.09	317.15	173.58	116.39	256.51	216.01	1001.71	718.9	655.8	1020.32	830.33	347.31	137.4	237.17	106.95	52.24	44.07	485.09	1726.83	764.09	982.4
63	1498.72	714.15	491.32	962.26	178.27	186	244.81	262.12	257.1	469.09	516.18	962.27	487.8	1368.37	815.57	421.79	364.03	151.37	337.72	59.17	351.47	585.01	883.85	598.12	453.24	798.64	820.06	446.46	895.71	349.73	183.71	130.48	300.59	240.78	1029.25	754.55	657.39	1009.8	842.24	364.78	159.59	253.4	102.3	53.68	46.89	465.82	1711.83	791.66	972.79
64	1497.09	711.7	489.18	962.94	177.8	184.23	245.77	259.89	253.77	468.72	515.37	974.34	487.64	1366.45	815.7	420.18	361.07	149.98	337.07	58.81	346.86	586.68	880.45	597.27	456.53	795.57	822.63	445.55	896.02	347.8	182.34	129.46	301.04	238.96	1038.08	752.12	658.74	1018.81	839.76	362.85	158.35	252.56	100.95	53.2	46.28	464.61	1720.65	792.28	976.18
65	1495.81	711.83	490.04	960.46	177.15	185.78	244.99	258.68	254.9	469.09	515.28	965.46	487.59	1365.85	812.61	420.92	361.75	150.57	336.84	59.67	344.61	586.58	880.58	597.23	455.04	794.91	821.57	445.7	895.4	346.09	183.49	129.49	300.21	237.3	1028.51	752.82	657.08	1009.18	840.22	361.44	155.92	252.87	103.3	54.23	44.93	469.41	1712.6	790.56	972.68
66	1481.47	705.48	486.61	953.53	177.11	182.92	242.57	257	252.53	462.88	511.11	966.55	483.91	1361	810	417.18	358.59	148.9	333.3	59.05	345.6	581.42	867.47	588.34	451.82	786.09	816.57	442.66	893.02	347.61	180.1	128.58	293.56	237.57	1021.02	742.87	652.36	1009.22	833.83	363.43	157.37	251.1	101.07	52.74	46.74	463.26	1705.99	783.63	967.31
67	1481.6	706.08	486.61	954.82	177.55	181.86	244.36	255.93	251.99	463.79	511.69	969.21	486.4	1359.2	810.89	417.94	357.26	149.14	334.04	60.85	341.33	583.02	866.98	591.02	456.24	784.78	820.9	442.98	895.07	346.23	180.32	129.32	292.42	238.26	1030.58	742.08	655.41	1019.17	833.52	362.42	156.75	250.41	102.39	53.22	45.79	462.36	1717.32	791.27	972.24
68	1490.09	709.94	487	956.85	178.65	176.25	247.11	254.83	249.59	465.86	513.8	958.17	487.41	1358.16	810.47	418.75	358.28	149.64	333.06	59.53	327.93	586.43	876.62	594.94	458.01	790.95	823.98	442.75	894.94	340.04	180.76	126.71	295.77	227.95	1041.56	747	659	1029.39	836.16	358.52	154.66	248.99	98.12	53.37	45.43	458.06	1717.1	793.35	976.25
69	1478.12	704.58	482.62	944.65	172.04	173.56	242.94	250.41	246.9	450.64	510.83	957.89	483.93	1354.79	801.58	416.17	354.38	145.9	329.71	60.59	319.24	580.4	865.39	585.65	450.9	781.71	817.4	440.7	890.69	335.73	179.24	123.89	287.85	223.71	1015.5	736.76	650.13	1004.33	829.99	353.65	150.44	246.72	101.37	54.33	43.39	463.93	1696.89	778.01	966.1
70	1477.49	703.98	484.6	946.07	173.65	173.38	242.01	251.55	247.91	455.45	510.3	954.06	481.9	1354.89	802.9	417.12	354.07	146.47	326.89	57.2	319.1	581.86	864.44	586.96	449.82	783.19	815.62	441.93	890.51	335.8	179.02	123.04	287.57	224.03	1014.13	737.7	648.66	1005.59	831.29	355.93	151.61	246.73	96.51	52.24	45.22	459.41	1702.44	779.87	965.59
71	1488.82	710.08	488.4	952.37	178.39	172.65	245.91	252.67	248.44	460.08	513.19	976.89	484.33	1357.54	804.8	419.71	356.32	147.84	328.87	60.14	311.59	586.41	876.55	595.18	450.73	793.55	822.81	446.94	891.5	333.35	180.69	123.61	293.26	226.19	1024.96	746.68	652.42	1007.5	836.25	354.52	152.43	247.04	98.34	51.84	48.25	462.35	1719.98	782.76	971.31
72	1475.51	703.41	484.96	948.33	174.67	172.46	243.41	250.86	248.41	452.54	509.62	978.84	482.15	1354.2	801.73	416.28	352.84	146.19	327.17	58.71	319.76	584.58	862.33	587.9	449.93	783.72	818.33	443.84	890.27	335.45	178.69	123.26	286.38	225.27	1020.59	736.99	649.04	1008.25	829.87	355.14	152.77	246.15	98.03	51.31	46.63	463.8	1721.89	779.63	969.83
73	1520.25	718.83	493.58	966.65	180.09	174.41	248.92	251.39	251.33	459.24	522.82	998.96	493.85	1390.88	820.74	423.94	369.98	149.03	334.61	64.49	306.84	595.84	883.06	598.23	458.22	803.73	841.05	455.24	914.3	333.77	182.02	126.28	291.94	235.17	1040.73	759.23	666.2	1024.43	845.3	362.07	148.65	250.26	107.58	53.83	47.91	483.09	1757.85	788.25	992.34
74	1523.01	718.62	493.6	971.89	176.15	177.43	249.8	252.59	252.26	459.47	523.9	1012.65	496.03	1394.16	822.01	424.57	371.33	149.83	337.21	64.63	321.43	597.24	883.21	600.29	462.28	803.67	843.84	455.39	917.63	337.47	182.39	127.76	293.13	233.29	1048.21	759.45	669.24	1028.18	845.72	362.17	148.03	251.49	108.06	54.02	43.56	485.26	1767.74	796.33	995.94
75	1513.27	714	489.68	964.71	178.32	174.27	248.94	249.28	251.58	454.38	520.22	1012.42	493.91	1387.88	820.59	421.63	366.14	149.17	334.1	65.11	308.94	595.73	871	594.33	462.82	796.66	843.44	452.69	917.58	334.91	180.96	125.49	287.84	233.31	1045.55	752.9	667.52	1031.8	841.51	361.13	151.14	249.29	108.72	53.86	48.4	485.75	1766.66	789.86	994.37
76	1504.55	710.04	487.36	961.8	175.31	173.16	248.11	245.4	250.93	449.54	518.44	1014.06	493.76	1387.22	821.2	418.91	362.44	147.91	331.95	64.87	306.69	596.92	858.77	589.08	466.25	788.02	846.03	450.06	921.19	333.69	178.68	124.76	278.95	233.22	1049	743.96	669.15	1043.73	837.31	360.48	148.67	248.25	108.73	53.48	46.6	485.95	1777.49	791.99	998.3
77	1514	712.29	489.22	961.11	177.83	169.7	250.07	243.77	248.46	452.11	520.36	1024.08	494.72	1387.43	820.12	422.27	363.75	147.64	332.26	67.52	289.07	599.53	868.62	594.52	463.81	794.47	848.63	452.97	919.66	326.34	180.86	124.31	283.34	233.12	1046.22	751.31	668.52	1035.11	841.87	356.49	144.26	247.25	110.72	54.06	45.43	494.03	1771.86	788.39	996.89
78	1517.45	714.26	490.65	960.87	177.2	168.83	249.6	240.29	249.1	452.45	521.66	1023.53	496.55	1390.41	820.81	423.16	362.9	146.94	330.32	66.01	280.55	600.28	870.91	594.83	463.29	796.82	847.98	454.17	920.95	322.46	180.59	123.15	282.3	231.83	1044.81	752.27	668.9	1036.31	844.44	355.26	140.34	245.77	108.62	53.52	45.92	492.71	1771.98	787.63	998.55
79	1517.27	713.47	489.45	960.43	176.95	166.21	249.77	238.43	244.34	450.23	521.25	1022.79	496.92	1390.58	819.74	422.85	362.31	146.48	330.39	66.86	278.76	600.42	869.55	594.2	463.91	796.42	848.49	453.91	920.7	321.78	180.08	122.69	281.95	230.23	1044.38	751.83	667.57	1034.67	843.62	354.86	138.36	244.86	109.28	53.65	43.87	492.48	1772.78	784.62	998.26
80	1503.03	707.06	484.6	954.66	174.71	164.06	247.11	238.66	241.76	443.94	517.58	1000.97	492.13	1387.38	815.62	418.99	360.52	144.88	326.62	64.87	289.74	596.86	854.76	584.21	459.91	785.97	841.17	448.97	919.25	326.11	176.92	121.94	277.23	226.29	1030.38	742.77	661.9	1031.75	837.35	356.9	142.42	243.24	103.99	51.72	44.96	481.66	1757.45	779.64	991.13
81	1309.44	633.21	436.21	845.31	162.32	153.09	227.76	218.27	225.99	404.96	465.58	894.24	447.61	1211.11	725.23	378.49	325.95	135.52	294.4	64.4	244.22	535.62	764.55	526.13	420.18	700.31	752.07	405.49	813.95	285.29	163.03	114.09	246.07	209.63	917.01	656.2	591.9	915.93	746.45	314.45	130.77	223.96	99.21	51.67	44.55	430.88	1556.08	693.97	883.05
82	1323.1	639.07	440.04	856.54	162.63	155.95	229.32	223.03	227.2	405.4	469.82	904.86	450.69	1224.16	729.84	381.89	329.26	136.31	298.71	64.56	258.73	539.05	775.93	532.74	421.66	710.45	757.25	410.49	819.37	293.19	164.3	113.67	253	209.03	922.68	662.96	595.56	916.06	753.36	318.94	133.64	225.58	99.63	52.05	44.31	434.07	1569.14	698.11	889.64
83	601.94	480.05	339.97	610.8	143.05	154.31	189.7	206.79	203.32	347.37	365.11	480.07	361.14	652.45	489.74	306.21	262.78	125.29	252.26	57.49	278.72	415.24	584.75	408.58	318.72	487.91	480.61	308.41	496.39	262.08	138.86	112.35	185.61	183.4	609.77	393.67	423.8	624.67	575.6	249.62	137.46	200.8	84.62	44.86	44.87	312.04	789.45	500.6	591.62
84	600.64	478.4	340.64	610.47	143.41	156.2	188.34	209.06	205.01	353.16	364.51	482.56	360.07	650.24	489.51	306.03	262.97	126.84	251.94	55.22	280.1	414.81	584.15	408.86	319.19	487.96	479.13	307.25	496.6	261.3	139.21	113.6	185.34	186.22	609.64	394.09	424.27	623.11	575.34	249.37	138.97	202.26	83.96	44.5	45.75	313.1	789.81	502.46	590.5
85	1482.62	703.44	484.16	952.67	171.56	182.01	241.86	254.94	251.67	454.44	510.47	955.99	482.43	1360.31	807.49	416.55	357.05	146.71	332.78	57.37	342.44	581.01	866.36	587.88	450.22	785.01	815.25	441.89	892.66	345.22	180.6	125.15	293.48	233.28	1020.57	741.27	652.44	1005.6	832.28	360.1	154.51	249.05	99.85	51.36	44.06	464.79	1706.82	782.27	967
86	1501.76	712.51	490.05	964.4	175.86	181.54	245.26	258.2	252.68	469.37	515.91	965.33	486.35	1370.93	815.55	421.4	360.74	149.06	335.46	56.7	343.35	586.92	882.31	597.6	454.45	797.53	822.01	446.24	897.98	345.88	182.05	128.06	300.95	233.83	1037.3	753.26	659.11	1019.37	842.08	362.05	155.61	250.95	97.02	50.76	43.92	460.81	1720.89	792.83	977.56
87	1486.07	704.76	484.71	952.64	174.47	169.93	243.23	252.17	245.85	454.2	511.16	961.39	482.24	1362.78	810.84	417.73	356.55	144.44	326.31	55.72	321.33	583.38	866.76	589.16	450.77	785.99	817.73	443.19	894.11	337.46	178.31	121.96	289.25	230.35	1027.79	739.81	651.87	1021.01	833.83	358.85	153.68	245.2	91.34	49.72	45.89	448.59	1716.73	784	973.88
88	1490.49	710.11	489.88	958.73	177.95	168.31	245.25	256.12	244.66	468.18	512.88	944.33	480.63	1363.31	811.31	420.08	357.29	147.08	324.83	53.46	325.44	588.05	877.08	594.74	448.88	794.89	815.68	445.27	889.45	336.7	178.66	122.45	295.59	226.59	1026.16	747.59	650.53	1020.71	839.35	359.23	153.85	246.12	83.62	47.67	45.99	433.65	1714.92	788.83	974.3
89	1479.54	702.52	483.42	945.88	172.64	169.78	244.25	247.02	246.15	453.48	510.33	965.75	485.31	1351.76	807.47	416.13	353.5	145.6	327.79	60.47	301.45	585.14	863.85	588.76	455.22	782.72	822.78	442.06	893.14	327.15	179.25	123.63	285.22	233.27	1029.5	738.21	653.6	1014.96	830.38	349.96	146.78	245.1	101.77	53.84	42.8	465.27	1719.42	780.35	972.69
90	1486.21	706.74	486.71	950.75	173.58	175.34	243.24	253.3	249.47	464	512.35	966.35	484.16	1355.18	803.37	418.29	356.17	148.48	331.29	58.37	319.99	581.96	875.63	592.54	450.43	790.68	817.59	443.37	890.37	333.97	181.14	126.25	293.55	225.57	1022.01	746.47	652.59	1000.83	835.25	352.89	150.51	249.23	100.98	53.86	42.77	463.36	1704.79	779.48	966.77
91	1475.07	702.28	482.11	940.45	173.74	166.65	242.32	245.72	243.57	449.86	509.08	955.25	480.99	1349.06	800	415.73	352.11	144.08	322.62	57.86	292.75	579.99	862.15	586.04	448.32	782.04	815.12	442.09	888.29	323.78	178.29	120.23	284.04	222.43	1015.49	735.11	647.05	1004.63	829.08	349.41	146.85	243.01	96.4	52.06	45.48	455.83	1706.74	772.67	965.38
92	1476.33	702.66	483.37	945.46	172.45	169.32	241.88	249.64	245.25	454.97	509.55	959.02	480.92	1353.94	800.12	415.89	352.65	144.93	325.4	56.42	312.43	582.49	862.71	585.98	449.69	782.74	814.64	441.86	889.66	332.36	178.01	122.23	286.55	222.14	1016.75	737.35	648.02	1005.91	829.95	352.86	151.93	244.93	95.36	51.73	45.31	458.99	1709.73	775.29	967.49
93	1474.56	702.94	482.42	939.75	172.74	165.24	242.68	244.97	243.22	450.03	508.59	956.88	480.6	1350.91	797.39	415.74	348.61	144.17	323.12	60	294.2	581.14	861.43	584.37	446.21	781.58	814.5	442.24	887.61	323.62	177.86	121.48	283.53	219.87	1008.11	736.26	645.32	997.84	829.22	347.61	145.44	242.73	97.91	52.43	42.85	459.53	1701.25	768.28	964.7
94	1475.4	703.29	484.65	944.23	169.01	169.53	244.18	245.37	246.66	453.52	509	980.42	482.58	1349.78	797.69	416	348.79	146.54	324.99	60.4	301.49	584.07	862.6	587.69	450.26	783.86	818.23	443.88	890.19	322.34	178.69	123.72	282.68	218.23	1018.99	737.17	649.02	1000.16	829.25	345.09	143.43	244.33	99.62	50.88	39.08	465.75	1720.12	776.49	968.96
95	1500.9	707.15	486.64	954.26	171.29	168.33	246.08	240.55	246.36	448.28	517.02	1008.49	491.54	1380.07	813.81	418.57	361.27	145.71	328.09	63.87	288.3	593.78	859.31	587.66	461.45	786.11	839.18	449.78	914.78	322.26	178.72	123.44	276.36	229.91	1036.97	742.33	662.76	1026.31	835.55	353.02	140.09	245.44	107.76	53.04	41.78	484.4	1762.96	783.79	991.17
96	1524.78	718.75	493.12	966.56	175.43	173.16	249.71	245.1	250.72	459.48	523.53	1015.39	495.55	1391.06	822.39	424.58	366.25	149.12	333.16	64.49	290.92	597.81	883.12	600.31	462.45	803.9	845.65	454.64	919.1	323.02	182.56	124.72	288.54	230.74	1049.49	759.4	670.93	1029.82	846.05	353.8	140.66	249.26	109.13	54.09	41.65	486.84	1768.92	793.59	997.62
97	1508.27	707.75	486.05	959.72	173.49	170.38	246.76	243.68	249.11	447.85	519.18	1006.38	493.62	1389.17	821.25	419.59	362.33	145.93	330.37	63.43	297.74	596.6	859.84	588.54	466.08	787.05	843.68	448.85	922.02	330.11	178.63	123.83	278.49	232.8	1046.31	744.93	669.37	1044.27	838.63	359.01	147.13	247.27	107.56	52.94	47.11	485.33	1768.14	790.17	997.83
98	1506.29	708.12	485.78	957.03	174.26	170.22	246.64	240.42	248.64	446.75	518.18	1003.11	494.18	1388.9	818.87	419.44	361.04	145.8	330.3	65.53	297.06	593.98	857.88	586.56	462.53	786.59	842.07	449.07	920.3	329.38	178.71	123.27	277.98	231.19	1036.74	744.53	666.31	1033.73	838.27	358.27	142.06	246.19	109.11	53.41	45.86	485.77	1758.7	784.09	993.95
99	1508.64	707.7	484.11	956.52	172.25	167	246.45	238.93	243.9	437.32	518.77	1003.71	493.98	1392.15	818.65	419.68	360.7	143.68	329.01	65.06	291.78	594.29	857.95	585.76	460.98	787.61	843.4	449.73	921.26	327.7	178.09	119.67	277.17	226.99	1035.7	742.8	665.84	1034.63	838.17	357.97	141.07	243.79	107.16	52.47	42.85	484.7	1759.57	781.47	995.29
100	1506.91	707.48	486.05	954.42	172.98	166.08	247	237.62	247	445.63	517.98	1017.45	493.66	1387.43	818.11	419.41	359.57	145.26	327.8	65.36	279.18	598.42	856.87	586.22	462.99	787.98	845.34	449.56	921.21	320.98	178.36	122.68	275.57	229.21	1037.81	744.39	666.51	1035.06	838.64	353.61	140	243.85	108.6	52.98	43.99	491.71	1764.96	780.83	995.77
101	1318.25	635.71	439.7	854.8	161.58	158.15	228.94	222.99	231.37	411.66	467.17	901.15	450.38	1216.32	730.02	381.03	326.15	137.76	298.82	63.1	262.14	538.8	773.27	532.59	423.82	706.12	755.58	406.87	817.38	292.67	164.85	114.85	251.65	209.41	929.81	661.78	597.42	925.7	750.59	317.65	133.81	227.1	98.67	51.33	42.91	431.94	1567.19	705.46	888.49
102	1318.52	637.03	440.73	854.46	158.57	158.19	229.06	221.26	229.13	410.59	467.91	908.85	449.47	1216.78	726.46	381.2	327.09	137.67	298.4	64.07	260.19	538.86	774.81	532.98	420.32	708.98	755.08	409.18	815.78	288.11	165.11	114.63	251.32	205.69	922.91	662.81	594.95	911.25	751.16	313.81	126.96	227.13	99.86	51.82	37.75	435.67	1569	701.28	886.83
103	1315.47	636.1	437.61	849.14	159.62	152	229.07	217.52	226.35	397.55	467.43	908.06	450.28	1220.47	727.77	379.01	323	135.13	295.59	67.51	244.78	539.85	765.72	526.92	422.48	703.34	759.25	408.81	820.41	286.63	162.67	111.92	245.08	206.34	919.94	656.16	594.8	919.44	748.64	314.23	129.94	222.95	101.64	52.52	42.78	438.47	1571.21	695.17	889.3
104	604.85	481.1	346.87	612.87	141.05	155.32	189.75	207.23	206.73	355	372.31	481.2	366.62	654.49	490.38	313.29	266.48	126.55	253.57	54.48	274.88	420.13	587.49	411.37	319.8	490.43	480.5	312.98	499.65	261.25	141.54	112.2	184.68	181.61	610.59	395.15	426.13	624.22	586.07	247.56	134.4	204.03	83.26	44.36	41.99	314.63	791.38	505.54	593.68
105	600.25	478.2	340.18	610	141.51	153.04	188.22	206.02	202.28	352.11	363.99	479.81	358.43	650.13	487.38	305.77	261.24	125.28	251.07	54.44	277.44	414.77	583.79	408.32	317.63	487.15	478.51	307.22	495.25	259.31	138.67	112.7	184.67	182.61	608.36	393.17	423.09	621.24	574.97	247.43	134.63	200.47	81.76	42.89	43	310.85	789.15	500.05	590.27
106	1486.01	707.04	488.4	958.23	173.06	178.57	243.24	256.65	250.85	465.27	511.49	943.55	482.19	1364.76	809.15	418.91	356.89	148.59	328.63	54.97	344.02	583.92	867.98	591.55	451.15	787.7	814.49	443.22	893.08	343.43	179.59	125.57	293.3	225.96	1024.65	741.56	651.95	1017.24	836.81	360.97	154.92	248.81	90.15	48.79	42.97	442.12	1714.1	794.97	972.82
107	1499.55	711.88	488.85	964.35	174.83	171.95	245.52	257.28	246.53	467.19	514.74	941.31	484.5	1371.55	815.68	421.48	359.38	147.39	329.28	53.19	338.26	587.69	879.15	596.51	454.1	794.54	817.45	444.45	895.34	342.08	179.65	123.99	297.86	224.88	1035.95	749.13	656.32	1030.34	842.26	361	154.71	248.17	85.83	48.5	43.7	435.61	1716	796.72	979.57
108	1486.88	706.45	487.09	950.94	170.39	164.3	243.47	249.31	242.44	456.1	511.14	941.17	480.13	1363.19	809.65	418.32	354.94	144.26	319.75	53.06	303.45	586.72	867.56	589.16	448.26	788.51	815.38	443.55	892.27	324.6	177.23	118.8	285.75	220.66	1020.46	739.1	649.71	1018.37	835.92	351.1	146.73	242.7	83.83	47.53	41.8	434.22	1716.16	786.36	975.14
109	1495.55	710.22	489.68	959.51	173.39	165.73	244.62	253.46	242.15	466.49	513.28	945.6	480.74	1367.21	810.33	420.56	357.96	145.24	324.42	51.79	320.42	589.1	878.04	595.49	448.75	794.98	816.39	445.36	890.27	332.41	178.75	121.4	294.67	222.19	1026.94	748.12	650.73	1018.25	840.86	355.26	150.35	245.59	83.09	47.37	41.9	434.38	1719.25	787.85	976.72
110	1478.66	704.18	484.32	947.97	170.58	161.15	243.89	247.01	239.39	453.87	508.91	940.38	479.35	1355.78	805.15	416.72	350.41	143.03	319.55	54.42	302.77	586.06	864.13	587.4	447.52	784.15	814.39	442.22	886.73	324.27	176.42	118.3	285.27	219.47	1020.19	735.34	646.63	1017.2	832.14	349.35	146.69	241.16	84.28	47.57	41.57	432.75	1713.26	781.9	972.14
111	1486.78	709.08	487.61	956.91	173.21	164.05	246.44	251.01	240.58	467.03	511.55	948.8	481.38	1357.44	804.44	418.83	354.31	145.72	323.7	53.42	313.69	590.27	873.44	594.98	451.22	791.32	816.87	444.29	887.76	328.51	177.81	120.91	292.58	214.16	1034.16	743.19	651.05	1024.48	836.71	351.26	148.39	244.08	83.36	47.84	39.05	433.93	1726.91	789.73	977.15
112	1472.62	702.68	483.39	942.3	170.74	161.61	242.56	246.05	240.81	452.62	507.61	938.45	476.86	1350.96	797.41	415.79	348.96	143.36	316.77	54.04	296.07	582.43	861.03	584.82	443.11	783.22	808.27	441.89	883.8	321.02	176.32	116.58	283.44	211	1008.75	732.53	642.21	1005.8	829.62	347.18	146.11	240.36	83.54	47.78	41.86	433.23	1703.84	776.24	965.89
113	1488.55	708.32	486.46	950.73	170.53	170.8	243.5	249.83	246.53	461.42	512.01	958.05	482.87	1357.54	802.01	418.67	352.1	146.11	327.03	56.37	308.9	582.17	875.79	592.64	448.51	792.21	815.8	444.4	890.97	326.25	180.25	122.14	291.42	217.04	1020.98	745.86	651.19	1000.44	835.69	347.44	145.22	246.02	95.25	52.06	38.03	455.6	1710.4	778.67	969.74
114	1477.34	701.83	482.39	942.34	166.05	164.56	242.52	242.49	242.99	447.13	509.03	963.21	480.97	1351.65	797.99	415.38	348.15	142.69	321.59	56.68	289.79	581.59	862.24	586.47	448.15	783.42	815.06	443.49	889.47	317.53	177.7	118.05	281.62	215.31	1017.92	733.83	647.82	1000.13	828.58	342.2	140.24	241.46	95.26	51.49	37.73	457.08	1719.13	771.88	969.69
115	1480.19	703.86	484.67	941.09	167.24	165.12	242.97	240.34	245.3	452.75	509.17	975.5	480.84	1351.46	799.48	416.56	346.74	144.49	320.01	57.29	275.98	582.71	863.63	587.61	447.86	784.91	818.13	444.07	892.64	310.38	178.58	119.24	279.23	216.52	1018.97	737.69	650	1001.98	831.23	339.28	136.71	241.89	95.39	50.52	38.49	460.19	1722.24	774.27	971.4
116	1471.74	701.06	483.5	937.27	168.73	164.38	244.37	239.61	244.38	451.44	507.23	975.97	479.97	1345.48	795.98	414.78	345.49	145.19	318.76	61.12	276.29	585.65	858.11	584.71	447.09	781.01	818.49	443.29	889.02	309.03	177.44	119.76	276.43	214.82	1014.58	733.6	646.84	1002.19	827.58	338.32	136.64	241.31	96.69	48.79	38.61	463.18	1719.71	773.59	968.17
117	1522.94	714.79	491.62	965.14	172.61	172.9	247.47	244.51	250.7	456.75	522.79	1008.89	494.04	1394.21	821.55	423.3	364.95	147.69	332.05	61.97	297.75	599.46	879.33	595.41	461.03	801.08	841.93	452.39	920.37	325.53	181.74	123.46	286.88	227.87	1043.1	757.71	669.97	1031.86	845.29	355.45	139.36	248.19	106.19	53	41.58	488.02	1760.28	791.06	996.16
118	1505.96	708.04	485.86	956.75	174.27	168.09	246.47	240.74	247.25	446.85	517.96	991.44	492.69	1388.25	817.64	419.44	360.77	145.1	328.07	64.36	294.51	594.75	859.19	586.4	460.21	787.02	839.95	449.3	917.94	327.86	178.27	122.28	278.29	229.61	1034.73	744.03	664.2	1034.08	838.38	357.94	142.16	245.14	105.52	52.09	46.06	480.84	1756.12	783.9	992.88
119	1520.02	714.28	490.43	963.08	174.71	171.36	248.01	242.58	251.18	453.09	521.39	1008.34	495.97	1394.93	821.81	422.4	362.33	147.77	331.17	64.82	292.76	597.59	872.12	592.65	462.33	797.48	845.03	452.2	923.07	326.38	180.83	123.54	283.7	228.78	1041.79	754.74	670.46	1034.12	843.92	356.51	142.15	247.14	108.23	53.4	44.5	486.77	1764.28	788.53	997.18
120	1323.76	636.59	440.41	852.67	161.02	156.97	228.25	220.39	231.04	412.68	468.23	895.99	449.81	1217.67	730.68	381.88	327.16	137.26	297.86	62.62	246.22	537.86	777.62	533.44	420.76	709.4	754.3	407.72	817.49	285.1	166.05	113.38	251.13	211.33	926.54	664.24	597.33	919.4	753.04	314.34	127.75	226.77	100.59	52.36	41.31	436.81	1561.26	700.53	887.73
121	1318.46	634.42	440.12	855.1	160.67	159.4	228.44	223.29	233.31	410.36	466.79	914.15	449.74	1217.01	729.48	380.61	326.82	137.52	300.15	63.56	262.66	538.67	772.93	532.36	421.43	707.29	755.5	408.39	816.58	293.2	165.41	115.42	251.86	212.71	927.22	661.13	596.14	917.93	750.41	317.93	133.65	227.98	102.23	51.96	42.49	441.5	1569.8	699.03	887.72
122	1319.02	635.51	439.92	851.84	156.37	154.51	228.43	217.4	226.68	409.93	467.08	905.06	449.86	1214.68	726.05	381.27	324.73	135.94	297.24	63.27	244.97	538.64	774.53	533.44	421.35	707.69	754.95	408.67	815.92	281.89	165.29	113.57	249.06	207.43	924.86	662.13	595.41	912.17	751.04	310.62	123.32	225.6	101.22	51.86	36.85	439.21	1570.2	697.26	887.49
123	1319.19	635.69	440.3	853.36	155.79	154.1	227.8	218.75	226.51	410.33	466.59	905.34	448.54	1216.85	725.73	381.17	322.95	136.11	297.04	61.76	253.29	538.34	774.93	532.74	419.49	707.68	752.42	408.37	814.43	285.39	164.79	113.07	250.25	204.28	921.97	661.14	593.49	910.61	751.39	311.73	125.03	225.73	98.34	50.87	36.63	434.87	1564.77	697.08	886.21
124	602.29	479.23	340.93	613.05	138.65	144.76	188.52	204.28	198.38	348.41	364.12	466.98	357.09	654.75	487.73	307.62	261.15	122.75	245.71	50.74	273.49	416.75	584.58	409.22	314.07	489.01	475.4	308.26	494.38	256.62	137.47	106.16	182.79	171.42	608.17	391.57	420.82	628.56	577.49	247.19	132.8	197.53	71.23	39.58	41.06	292.36	791.1	504.01	593.55
125	605.26	479.71	341.59	614.52	139.76	148.59	189.7	204.5	202.03	353.66	365.37	480.98	359.67	653.66	490.9	307.47	261.39	124.86	250.15	52.62	273.05	418.12	585.09	412.08	320.38	488.68	482.49	307.98	499.61	257.46	138.71	111.13	182.67	180.42	621.01	393.46	426.88	634.84	578.24	247.02	132.67	199.69	78.41	41.12	40.89	310	801.54	507.2	597.56
126	603.79	479.43	340.58	609.62	139.33	144.72	189.2	201.87	199.21	348.08	365.45	480.17	358.85	651.77	489.82	307.35	260.45	123.06	246.1	52.53	255.82	416.89	585.06	410.89	318.6	488.73	479.69	308.24	497.5	249.49	138.26	107.88	180.3	177.82	612.95	393.17	424.33	629.57	577.38	243.01	130.05	197.14	76.96	41	41.52	303.84	794.72	502.22	595.51
127	601.62	479.6	341.89	611.99	140.79	144.62	189.16	204.26	198.89	353.75	364.15	470.68	356.16	652.26	489.21	307.52	260.41	124.26	244.39	50.76	267.27	416.4	584.26	410.26	315.38	489.6	476.63	308.09	495.04	252.41	136.97	107.77	181.69	175.58	609.26	392.06	421.52	628.41	578.1	245.2	131.66	197.46	70.62	38.63	41.89	290.87	792.03	504.2	594.23
128	1484.12	704.69	486	949.99	168.74	161.55	242.46	248.24	240.5	454.48	509.16	937.96	476.92	1360.16	805.56	417.79	352.7	142.89	317.27	50.31	303.38	585.04	866.35	588.38	444.54	787.22	810.42	442.57	888.43	323.39	176.74	117.04	286.01	215.25	1018.93	736.76	646.32	1016.77	834.71	350.19	146.32	241.29	78.84	45.2	40.74	427.78	1712.66	784.13	972.39
129	1501.63	713.09	490.69	960.14	172.58	166.69	243.52	254.38	243.39	469.64	514.56	924.88	480.81	1371.48	813.03	422.08	357.24	146.17	323.95	50.07	319.79	585.39	883.88	595.43	446.89	798.11	812.59	444.12	892.22	331.26	179.5	121.62	296.15	218.69	1023.36	750.8	652.49	1018.48	844.31	354.89	149.65	246.12	80.95	46.71	40.97	425.25	1702.73	790.54	975.7
130	1490.11	704.68	485.24	951.28	168.74	170.57	242.79	246.95	247.08	453.74	512.36	962.05	486.06	1361.99	811.24	417.72	354.43	144.96	328.41	56.89	304.33	585.15	869.48	590.75	455.6	786.44	822.15	443.2	897.52	327.94	179.84	122.74	285.74	231.18	1033.3	740.75	656.64	1018.45	834.68	350.38	146	246.06	100.63	53.49	40.97	463.6	1726.09	783.11	977.45
131	1484.09	704.75	487.79	954.53	169.52	165.09	242.12	250.19	242.5	464.05	510.24	937.28	479.02	1363.59	808.52	418.83	352.46	144.63	320.05	50.45	316.95	585.6	866.18	590.09	447.39	786.62	810.59	443.32	889.93	327.83	177.25	120.05	285.89	223.13	1020.22	738.25	647.89	1016.98	836.55	352.6	148.06	244.18	81.27	46.36	40.42	430.19	1716.97	789.23	974.33
132	1482.55	702.3	484.57	948.92	168.7	167.89	243.92	244.36	245.54	453.68	510.55	976.39	484.94	1355.09	808.57	416.46	350.62	144.53	326.13	57.95	295.79	587.96	864.87	590.25	455.44	784.74	822.83	443.85	894.92	322.1	179.18	122.18	283.06	232.62	1033.25	738.28	654.39	1014.79	831.33	346.36	143.24	244.04	100.13	53.15	39.56	468.39	1734.99	780.21	976.9
133	1488.97	706.24	488.28	953.47	168.33	167.15	243.78	247.31	245.56	465.6	511.75	966.09	481.84	1355.35	804.27	418.74	350.14	145.68	324.42	52.56	298.13	587.32	874.93	595.62	451.3	793.3	817.78	445.4	891.73	320.04	179.93	120.67	289.14	217.22	1034.45	745.13	653.78	1012.26	836.33	344.19	141.96	244.62	90.96	49.4	36.87	453.42	1732.7	784.24	976.41
134	1476.09	698.97	482.77	939.29	165.37	161.12	241.96	239.44	241.35	450.56	507.93	961.1	478.65	1347.46	797.57	415.5	346.22	142.16	317.92	54.56	273.13	582.1	861.21	586.66	446.61	783.34	813.54	443.02	888.63	309.02	177.97	116.76	279.41	214.73	1017.88	734.73	647.09	1000.27	829.04	337.9	136.22	239.89	91.68	49.51	37.53	453.72	1719.75	771.65	969.2
135	1491.81	706.16	486.53	948.91	168.23	168.21	243.51	245.55	246.38	460.62	512.43	956.37	482.52	1358.8	803.09	418.87	351.08	145.68	324.33	55.33	291.68	583.26	875.17	592.23	448.52	792.47	816.69	444.45	892.89	317.18	180.09	120.15	288.02	214.21	1023.26	745.29	653.17	1004.16	836.6	342.78	139.75	245.05	94.59	51.58	37.09	453.78	1713.39	778.38	973.05
136	1482.52	701.79	484.3	943.78	165.86	167.06	242.48	241.9	245.85	454.26	509.9	955.17	482.33	1353.73	801.88	417.41	347.86	144.6	321.16	55.43	284.99	582.54	864.03	588.67	450.87	784.15	816.64	442.08	894.17	314.15	178.75	119.34	280.59	215.33	1024.33	737.51	653.06	1011.05	832.08	341.09	138.65	243.34	94.51	50.9	37.4	453.27	1718.3	782.56	973.72
137	1475.49	699.91	482.03	938.36	166.27	167.94	241.81	239.1	246.46	450.39	508.39	970.35	483.53	1350.35	798.19	414.52	346.32	144.89	322.94	59.19	285.88	585.39	859.03	582.96	450.35	780.59	817.91	440.66	893.44	315.06	178.13	120.95	278.61	217.02	1014.34	736.22	650.95	1002.65	828.4	340.72	135.66	242.97	101.44	53.25	37.89	472.81	1711.78	771.51	968.53
138	1507.61	709.2	487.87	958.38	168.43	160.36	244.64	239.1	240.72	448.68	517.62	977.52	488.05	1393.05	815.53	421.11	359.52	142.56	320.43	57.26	289.58	598.85	860.15	586.66	454	789.95	832.24	449.97	914.69	320.24	176.25	117.69	276.54	216.4	1025.41	743.12	659.24	1033.33	841.76	354.56	137.74	241.63	90.55	46.63	39.52	459.22	1753.74	787.21	993.39
139	1522.03	715.29	493.01	964.26	170.11	170.02	247.22	239.32	249.8	454.21	522.58	1015.36	495.76	1396.06	822.41	424.08	361.74	146.39	328.7	61.5	281.95	600.65	874.37	595.96	462.24	799.48	844.36	454.64	923.2	318.8	181.02	122.24	281.41	227.15	1044.64	754.07	670.23	1033.17	846.13	351.85	135.01	245.94	105.52	54.44	38.96	486.34	1776.43	792.06	1000.37
140	1328.32	639.92	442.75	859.23	161.02	159	229.5	223.55	232.58	414.78	470.3	896.14	452.53	1221.92	733.76	383.48	327.59	137.87	300.64	62.3	259.09	541.62	782.83	537.22	424.79	711.12	757.38	409.04	819.48	291.11	166.58	116.04	253.87	212.3	935.86	665.98	600.6	929.51	755.31	317.28	132.63	228.12	99.54	52.06	42.27	435.09	1570.09	710.42	892.59
141	1319.06	636.51	441.01	855.17	155.9	152.48	227.43	221.25	226.12	412.12	465.99	876.84	445.41	1219.47	725.49	382.2	324.99	135.45	292.5	58.27	258.95	539.2	775.62	532.23	414.1	708.36	746.77	407.58	810.87	285.1	163.65	110.82	250.79	198.44	914.86	659.75	590.24	914.12	752.93	313.68	126.7	224.82	87.26	46.92	36.4	412.14	1554.9	703.21	885.43
142	1312.61	631.59	437.71	848.15	153.98	155.53	226.78	216.38	230.23	406.64	464.49	895.2	448.8	1214.45	726.84	378.77	320.52	136.62	296.15	63.88	247.58	536.64	763.96	527.09	421.76	700.2	754.32	405.18	817.97	281.81	163.92	113.85	242.82	206.88	922.45	655.2	595.99	916.86	747.63	309.71	123.22	225.57	101.92	51.55	35.57	438.74	1564.17	698.29	886.97
143	1310.01	630.43	436.95	848.31	153.78	155.72	226.23	217.73	229.92	405.81	464.13	894.27	448.28	1214.54	725.73	378.27	320.69	136.26	296.51	62.99	254.75	535.96	762.02	525.72	421.35	698.83	752.64	404.4	817.34	285.92	163.52	113.92	243.43	204.7	919.95	653.72	595.1	916.46	746.77	311.93	125.6	225.77	100.93	51.18	35.94	437.07	1560.7	697.15	885.75
144	1311.3	631	437.21	851.05	153.87	153.4	228.06	219.4	228.55	407.08	465.09	900.08	449.58	1214.46	728.36	377.71	320.69	136.89	295.67	62.8	252.59	539.07	762.34	526.86	425.85	699.57	756.17	404.09	819.7	284.39	163.22	113.6	242.89	203.07	932.45	653.02	598.27	929.64	746.39	310.94	126.08	224.72	98.39	50.7	35.91	431.81	1573.72	704.68	891.17
145	605.57	481.63	347.92	617.48	140.85	146.2	190.8	207.5	202.01	356.22	371.68	467.73	363.6	657.63	492.28	314.78	264.88	124.7	247.98	50.37	276.34	423.08	586.25	412.29	316.56	491.16	478.02	313.76	497.59	259.98	139.65	106.54	183.22	174.87	614.92	392.66	423.93	636.63	587.86	248.24	133.68	200.91	69.33	38.44	41.63	291.55	798.29	513.17	598.13
146	605.11	479.91	342.72	616.88	139.28	144.11	189.66	204.41	198.88	354.69	365.41	470.9	359.17	655.84	492.55	308.22	260.2	123.81	246.34	49.93	270.55	420.47	584.74	411.71	319.88	489.56	480.44	308.46	498.86	255.24	137.27	108.12	181.92	174.87	621.52	391.85	426.44	643.07	579.91	246.95	132.68	197.43	70.94	39.3	40.76	289.34	805.65	511.92	601.3
147	605.07	481.02	347.18	611.96	138.52	141.6	189.36	202.78	198.26	353.98	372.06	468.16	363.4	654.9	489.93	314.53	263.14	122.58	245.73	49.38	254.72	421.4	586.81	411.46	316.32	490.26	476.89	313.37	496.74	250.36	139.2	107.34	180.05	174.51	609.44	392.65	422.85	629.31	587.5	242.82	128.77	198.29	71.09	39.47	39.96	292.73	793.42	504.51	596.81
148	602.9	479.3	342.25	612.46	139.63	141.42	189.15	202.37	196.12	352.75	364.46	474.23	357.1	651.48	490.02	307.23	259.56	123.02	243.97	49.65	259.33	420.17	586.33	410.74	317.98	488.7	479.84	307.97	495.8	249.17	136.71	107.76	180.49	175.54	617.13	392.38	423.91	637.02	578.03	243.32	130.49	196.38	69.79	38.44	41.15	293.02	800.85	505.9	598.28
149	1497.26	712.48	489.82	955.89	171.06	157.98	245.05	247.82	238.2	460.86	512.46	932.34	478.19	1365.22	808.21	421.1	354.04	143.55	317.08	49.98	294.94	587.34	881.63	595.1	443.22	797.57	812.63	445.8	888.12	319.04	177.79	116.23	292.31	210.83	1025.03	745.86	648.23	1019.46	841.51	348.35	144.09	240.93	75.34	44.08	39.55	419.73	1715.33	787.15	976.17
150	1498.33	710.87	492.31	963.58	170.21	166.36	245.63	251.57	244.72	470.31	513.68	938.3	482.66	1366.85	813.16	420.94	354.55	147.19	323.7	50.58	312.46	591.81	881.02	599.01	452.35	799.05	817.96	447.23	893.81	326.67	179.18	121.08	292.96	219.11	1040.25	748.48	655.88	1027.85	841.94	350.87	146.65	246	82.77	47.44	38.35	433.8	1743.18	795.86	983.49
151	1496.06	710.35	491.97	958.76	170.09	162.26	244.64	248.36	241.78	469.04	512.52	946.22	480.37	1365.49	809.54	421.55	350.76	145.22	319.76	50.56	300.59	589.18	879.58	597.74	447	797.21	813.9	447.34	889.95	319.94	178.94	119.12	290.39	216.23	1028.52	745.8	650.32	1017.24	841.95	347.12	143.18	243.48	80.67	46.67	38.97	429.72	1729.77	790.29	978.82
152	1495.94	709.37	489.55	960.95	169.84	163.37	244.95	249.76	240.95	468.65	512.32	940.45	481.51	1365.94	811.06	420.35	351.28	145.55	322	50.26	311.48	589.65	877.85	596.33	449.95	794.96	815.17	445.11	891.45	324.68	178.26	119.83	292.01	216.74	1035.27	745.58	653.08	1025.92	840.64	349.22	145.69	244.44	80.5	46.46	39.55	428.53	1727.9	792.31	980.75
153	1479.59	703.42	486.63	948.64	168.43	161.31	242.28	244.84	239.66	463.57	508.69	936.75	478.41	1355.15	805.16	418.01	347.55	144	317.01	50.98	296.34	584.72	864.67	589.28	446.66	784.73	809.48	442.37	886.98	317.04	176.96	119.49	282.68	218.71	1020.25	736.51	646.87	1014.63	834.26	344.64	141.29	242.35	81.67	46.5	38.81	429.21	1715.21	785.7	972.61
154	1486.11	705.11	487.54	951.84	170.2	161.89	243.68	245.77	241.01	467.66	509.86	940.04	479.2	1355.31	805.36	418.56	349.17	145	318.85	50.69	296.65	586.09	873.42	592.61	446.53	791.57	810.75	443.26	886.26	315.95	178.15	118.75	288.48	215.47	1024.24	743.87	648.9	1012.53	836.74	343.14	140.6	243.46	81.7	46.74	38.44	429.67	1715.17	783.96	973.36
155	1478.31	702.34	485.89	945.61	166.83	162.72	241.48	243.57	241.72	460.81	508.22	933.96	477.02	1355.9	798.26	417.81	346.87	143.63	316.23	51.38	294.31	582.07	862.8	587.62	443.14	784.59	807.64	442.48	886.42	315.14	177.18	117.47	281.39	206.62	1009.62	735.07	644.7	1003.82	833.81	342.61	139.07	241.94	82.22	46.34	36.02	428.48	1705.85	781.13	969.31
156	1491.29	706.76	489.07	949.44	169.49	156.52	244.7	239.23	238.9	462.25	510.67	959.83	477.58	1356.76	807.28	420.44	346.52	142.73	312.82	49.45	268.2	593.23	874.24	594.9	444.88	795.01	814.49	446.48	889.26	303.48	177.78	113.68	284.86	214.51	1025.94	744.09	648.56	1017.22	838.19	337.8	133.24	237.83	76.98	44.13	39.23	435.83	1730.14	785.52	977.69
157	1475.77	700.06	483.18	938.61	163.88	156.08	241.64	235.33	238.97	446.48	507.29	958.84	477.03	1352.38	797.03	415.59	343.76	140.25	310.87	51.98	265.44	588.63	856.95	583.83	442.52	783.81	811.55	443.51	888.47	302.95	175.67	111.92	275.58	203.52	1010.21	731.35	644.33	1006.5	829.82	336.05	131.24	236.25	82.23	45.95	36.44	442.59	1722.46	773.14	971.61
158	1490.69	706.65	485.98	945.86	167.13	164.23	243.9	239.61	244.1	457.16	511.42	961.95	484.79	1356.5	803.37	418.96	347.16	144.76	320.73	55.77	278.03	590.63	871.44	591.76	450.89	789.68	818.77	443.25	894.36	310.16	179.57	118.14	284.43	212.13	1025.16	743.25	654.16	1014.95	835.83	338.93	134.12	241.74	92.38	50.39	36.86	458.72	1717.98	783.46	975.28
159	1473.4	700.36	481.28	936.53	165.65	155.68	242.02	234.63	237.62	447.15	506.71	955.91	479.14	1351.83	796.05	414.85	343.31	141.53	313.77	56.1	268.57	587.56	854.32	580.92	444.43	779.08	812.98	441.11	888.91	305.94	175.13	115.67	275.3	205.74	1007.55	731.26	644.8	1006.67	829.22	337.56	131.88	236.96	88.09	48.08	36.57	447.56	1711.14	768.59	969.22
160	1311.94	635.48	440.6	851.15	154.86	151.13	225.9	219.47	225.57	409.23	464.89	877.06	443.96	1218.72	724.7	380.11	323.18	134.66	290.64	58.23	258.63	540.2	768.11	527.12	414.42	702.53	745.28	406.24	811.05	285.3	161.98	111.79	245.03	199.01	910.97	654.3	588.58	917.64	750.18	314.45	126.58	223.71	86.91	46.59	36.79	414.54	1554.78	701.87	884.3
161	1315.74	632.58	438.66	850.98	153.54	155.11	228.11	216.57	229.56	408.8	466.08	895.02	447.97	1215.38	728.59	379.17	322.93	136.77	295.87	64.08	246.56	539.92	767.27	529.61	423.42	701.68	754.82	406	818.69	281.08	163.89	113.54	243.7	207.58	929.22	655.96	597.81	924.19	748.75	310.06	122.98	225.49	100.86	51.41	35.85	435.71	1570.16	703.18	890.33
162	1326.93	637.57	441.38	857.15	153.36	155.34	227.69	218.97	230.05	412.3	468.58	895.38	448.43	1222.94	730.72	381.71	322.67	136.47	297.69	60.41	252.39	541.42	777.47	533.7	422.63	709.2	756.41	407.65	821.06	283.8	165.11	113.93	249.09	203.86	931.7	663.58	600.3	923.79	754.25	311	123.8	225.97	97.08	49.31	34.3	435.61	1570.66	705.31	892.87
163	1326.46	637.66	442.6	856.29	154.54	153.02	229.98	216.36	229.91	413.14	468.76	906.77	449.54	1218.77	731.48	382.21	321.56	136.96	296.66	62.98	238.27	542.05	777.59	536.95	424.78	710.28	760.67	409.26	821.24	277.67	165.63	112.37	247.39	205.75	939.51	662.43	601.58	927.7	753.72	307.57	121.15	224.71	99.16	50.08	35.02	438.27	1584.9	708.21	895.67
164	1323.44	636.36	441.62	856.75	155.29	154.9	229.71	221.12	230.51	412.32	468.07	906.59	452.21	1219.23	729.56	381.36	322.67	137.85	298.71	64.42	251.03	540.7	775.47	534.92	425.53	709.44	759.59	408.84	820.67	283.67	166.02	114.48	248.62	204.81	935.31	661.85	600.33	923.17	752.25	310.39	124.94	226.21	101.58	51.81	34.86	438.36	1581.37	706.07	893.22
165	607.18	481.52	348	618.46	140.04	145.51	190.43	206.27	200.6	357.04	372.42	469.54	363.8	657.9	492.4	314.64	265.05	123.89	249.25	48.64	273.86	423.51	587.98	412.36	319.21	491.34	478.65	313.21	498.08	259.59	139.55	106.72	183.27	175.39	620.63	393.12	426.35	640.3	588.67	248.05	132.56	200.94	70.73	38.87	40.18	291.31	803.78	511.94	600.48
166	605.9	480.58	346.83	615.32	140.02	141.59	190.81	203.56	199.22	354.37	371.74	469.92	363.01	655.86	492.29	314.19	263.08	122.65	246.05	49.13	262.05	422.19	585.47	411.73	317.91	490.38	478.47	313.25	497.64	253.76	138.66	106.18	180.96	174.15	619.99	391.84	424.84	640.38	586.96	245.19	130.45	197.98	68.6	38.2	40.93	287.29	803.6	510.71	599.94
167	605.21	479.3	342.01	610.15	136.82	137.68	188.12	198.12	194.97	348.64	365.05	468.15	356.25	652.92	489.91	308.85	258.77	120.77	240.14	47.65	243.05	419.9	586.11	410.77	315.1	489.98	477.49	308.66	496.35	241.67	137.03	103.35	178.12	170.48	614.15	391.44	422.7	636.31	579.65	239.94	125.52	193.94	67.18	37.57	39.51	288.85	797.92	505.43	598.27
168	604.78	480.04	348.38	614.18	139.02	141.93	190.03	204.55	199.72	355.21	371.21	468.06	361.79	655.2	491.54	313.89	263.89	123.54	245.17	48.12	260.89	424.49	587.33	410.92	315.55	490.7	478.06	313.12	497.09	252.74	138.74	106.99	180.6	172.73	615.19	392.64	423.7	637.77	587.31	244.6	131.03	199.27	67.34	37.75	40.25	291.37	799.33	508.55	598.81
169	603.08	479.26	342.13	609.42	137.25	138.28	188.62	198.14	194.83	348.03	364.25	471.43	356.09	651.42	488.84	307.57	258.06	121.64	240.73	49.12	244.47	420.26	586.98	409.6	315.13	489.32	478.45	308.56	495.12	241.8	136.64	104.47	178.02	170.91	611.73	391.7	421.88	632.66	578.02	239.34	125.83	194.2	68.69	38.05	40.2	292.86	797.34	503.04	597.23
170	818.61	518.62	360.59	684.8	141.55	143.57	196.27	206.34	203.82	366.36	380.82	508.97	371.7	885.96	584.54	322.3	265.82	126.09	251.15	51.19	263.33	440.54	634.8	438.17	344.8	554.82	568.53	325.38	633.51	254.87	142.07	108.4	212.09	174.5	690.85	505.15	471.82	731.07	608.73	261.42	129.75	202.68	70.16	38.94	37.58	308.13	926.46	577.4	696.16
171	1482.94	703.59	486.63	952.11	165.59	158.06	242.91	244.97	238.35	456.92	507.82	927.38	476.12	1360.4	803	417.6	348.07	142.19	314.79	49.33	298.34	587.49	864.98	589.12	443.52	787.91	810.19	444.27	887.51	318.08	176.07	114.81	283.82	208.03	1021.08	735.36	645.37	1016.04	834.39	345.39	141.62	240.09	76.65	44.3	36.92	426.77	1726.89	783.69	975.45
172	1498.97	711.14	491.1	960.54	170.03	162.43	243.94	249.56	241.19	469.53	512.02	919.95	478.98	1368.26	808.61	422.15	352.34	144.42	319.25	48.35	309.42	588.42	881.56	597.13	444.1	797.46	811.24	445.81	889.31	322.78	178.73	118.8	293.24	211.67	1026.9	747.6	649.43	1018.64	843.22	348.96	144.85	244.07	76.13	44.41	38.17	424.19	1719.47	791.33	977.5
173	1484.68	703.19	485.07	949.15	164.84	158.36	241.81	242.65	238.25	455.43	508.62	934.05	477.95	1360.76	805.17	417.67	347.3	141.95	315.28	49.27	291.12	585.37	864.63	588.1	445.61	786.03	810.14	442.44	889.49	314.33	176.67	115.39	281.94	211.19	1019.4	735.57	647.57	1015.29	834.58	342.96	139.34	240.45	79.45	45.81	37.42	427.22	1717.77	783.52	975.23
174	1497.15	708.96	490.37	956.32	169.44	161.45	244.03	245.6	240.17	469.48	512.21	936.84	479.89	1364.85	809	421.65	349.64	144.5	318.54	49.54	292.7	587.99	879.51	596.29	445.85	796.06	812.92	445.64	890.43	314.29	179.18	118.72	289.33	214.01	1026.65	746.99	651.11	1016.34	842.24	343.44	139.58	243.04	79.25	45.16	37.43	427.35	1720.4	789.59	977.94
175	1483.47	701.98	486.4	950.15	166.9	158.42	242.87	242.06	239.79	464.18	508.92	939.71	479.95	1356.98	807.45	418.3	346.14	143.55	316.32	49.91	287.67	586.9	864.36	590.39	450.51	785.23	813.18	442.07	891.22	312.45	176.63	118	280.81	216.51	1030.06	736.86	651.12	1024.58	834.9	341.94	138.89	241.2	81.11	45.69	38.18	428.1	1726.94	789.69	978.38
176	1490.62	706.19	489.85	949.7	168.52	155.06	243.87	238.46	238.66	466.04	510.18	956.36	478.46	1355.94	806.29	420.46	345.77	142.89	311.86	47.87	267.38	593.72	875.12	594.92	444.62	795.11	812.26	445.95	888.1	302.28	177.66	114.04	284.74	212.43	1025	744.32	647.47	1016.51	838.83	337.02	132.2	237.86	75.37	43.35	37.51	433.87	1728.71	785.24	976.6
177	1486.67	705.59	488.67	947.99	168.43	155.28	243.85	237.83	238.47	463.92	509.23	960.12	477.9	1354.78	805.75	419.54	344.34	142.63	311.64	48.66	266.49	593.73	868.78	593.08	445.01	791.9	813.63	445.69	888.65	301.84	177.08	114.47	281.82	213.58	1024.39	741.47	647.61	1016.55	836.91	336.38	131.85	237.61	76.18	43.63	37.82	435.47	1732.92	784.31	977.42
178	1487.52	706.32	488.11	945.05	168.13	154.63	242.95	237.47	237.84	459.49	509.51	955.04	476.88	1356.87	803.8	419.8	345.01	141.89	310.53	49.45	265.19	592.54	869.5	590.95	440.97	792.04	811.08	445.76	887.44	301.2	176.99	112.91	281.98	211.17	1013.35	741.21	644.79	1008.65	837.28	336.49	130.89	237.04	75.9	43.61	38.42	435.75	1720.04	779.7	973.19
179	1117.65	557.27	390.2	744.85	142.19	141.12	205.32	205.26	209	381.07	410.56	740.18	396.56	1037.76	633.85	343.06	283.3	127.53	260.45	51.9	242.13	478.3	680.91	469.8	369.49	614.87	646.67	357.65	699.12	255.09	148.88	103.99	222.49	175.73	791.68	569.25	515.64	803.88	659.21	273.74	120.26	206.08	72.06	41.61	35.47	350.77	1316.59	625.77	767.95
180	1112.76	556.28	388.97	741.56	141.53	138.51	205.34	203.71	206.65	376.23	408.56	744.73	395.09	1034.67	629.29	341.2	279.56	126.58	259.43	52.72	238.59	477.11	678.75	467.18	366.54	613.85	644.7	358.03	695.07	253.56	147.55	104.22	221.6	171.65	784.51	567.44	511.02	793.76	656.77	271.28	119.38	204.9	73.05	41.6	34.06	352.27	1315.05	615.13	764.16
181	1327.83	641.63	444.04	859.58	156.15	146.5	229.16	219.87	222.69	417.45	467.87	876.3	443.03	1222.24	729.1	383.37	324.23	135.07	289.91	55.9	249.2	544.83	783.82	536.51	414.18	713.81	748.67	409.32	811.3	279.18	163.09	109.65	253.14	194.85	926.24	665.31	592.52	926.44	756.96	311.04	123.49	222.4	79.82	43.96	34.77	405.43	1565.77	708.71	891.3
182	1324.39	638.67	442.07	857.69	154.92	152.6	228.88	221.05	228.34	415.19	467.33	881.18	445.98	1221.5	728.1	382.88	322.27	135.69	292.47	58.6	253.09	543.9	778.33	535.27	417.8	710.17	750.8	408.33	814.52	280.87	164.48	111.47	250.16	195.28	925.76	661.48	594.24	926.24	754.88	310.42	124.3	225.02	86.97	46.65	34.23	413.97	1566.53	709.06	891.31
183	1329.81	638.85	443.97	860.45	154.11	152.98	230.51	220.97	229.35	414.01	469.15	902.51	448.19	1224.46	732.41	383.12	322.15	136.92	296.06	62.34	249.19	544.08	779.65	537.18	422.42	712.14	759.93	410.46	822.27	281.85	165.81	112.83	249.01	203.55	938.83	663.59	600.21	928.58	755.79	310.2	123.73	224.85	94.78	48.1	34.04	435.35	1584.96	711.69	896.65
184	1326.48	638.86	443.3	861.5	154.52	147.61	230.46	220.65	224.9	414.22	468.5	889.04	448.43	1223.39	730.69	382.81	321.96	136.04	292.23	59.44	246.88	545.33	777.85	536.62	423.58	711.99	755.26	409.72	818.72	279.11	164.26	110.61	248.14	196.13	934.83	661.37	596.98	932.02	755.3	309.74	123.91	223.2	87.53	44.81	34.27	412.21	1584.4	712.62	895.49
185	1325.93	626.74	443.24	856.38	139.49	144.05	220.41	214.59	223.43	413.71	468.5	891.34	438.54	1219.5	730.51	382.72	319.87	130.64	281.52	38.64	223.79	545.08	776.46	536.35	423.31	711.78	739.47	406.24	818.97	267.43	163.63	103.74	243.11	196.14	935.32	660.73	596.95	932.72	755.03	304.37	118.84	220.8	74.81	41.41	34.26	412.79	1585.01	710.7	895.51
186	615.64	486.5	351.21	622.78	139.06	141.65	191.02	204.57	199.89	358.08	375.95	469.53	365.75	668.52	496.77	317.73	265.28	122.9	247.53	48.03	263.79	425.7	592.24	415.53	319.43	495.97	482.37	316.22	505.3	255.52	139.8	105.28	181.05	171.07	623.09	395.58	429.41	645.64	596.33	248.05	129.78	199.51	67.78	37.86	38.88	288.03	809.27	514.73	607.27
187	608.96	481.23	350.57	619.18	140.74	142.13	192.9	205.83	199.77	359.37	374.16	471.56	365.13	657.12	495.79	317.27	265.63	123.71	247.76	47.38	263.43	427.46	598.32	419.74	320.87	491.86	482.24	315.37	499.06	253.93	140.58	104.71	181.88	174	627.08	393.32	427.44	648.76	591.96	245.19	131.14	199.81	66.77	37.63	39.78	287.34	811.62	518.33	605.52
188	607.17	480.56	349.39	613.24	139.43	138.41	191.77	201.42	198.03	352.48	373.17	468.37	363	655.73	494.32	315.9	263.93	122.02	244.15	47.28	245.84	429.45	596.27	415.71	317.53	491.68	481.73	314.86	498.03	246.03	139.44	102.07	178.92	170.66	619.44	392.62	424.9	644.19	590.66	241.3	127.25	197.14	66.13	37.5	40.04	292.27	804.23	509.95	603.41
189	605.83	479.73	349.85	618.07	140.62	140.54	191.81	203.1	200.19	356.11	371.04	478.93	363.07	654.05	493.72	313.79	262.31	123.74	244.4	47.5	256.13	431.74	587.26	414.09	320.63	491.7	482.98	314.68	498.54	252.14	138.38	105.32	180.17	174.74	629.79	391.41	426.57	653.73	586.87	244.91	132.25	198.38	66.44	37.28	41.92	293.18	820.84	515.39	606
190	822.58	518.8	362.2	688.82	139.19	141.91	195.29	206.3	203.03	368.4	382.31	502.28	371.67	889.75	588.8	323.94	266.52	125.14	249.37	46.36	260.52	442.99	636.6	440.06	346.05	556.77	567.73	325.79	637.14	253.39	142.25	106.13	211.38	173.3	698.35	505.39	474.52	741.03	612.11	262	128.85	202.48	65.29	37.22	36.09	302.08	934.31	584.47	701.77
191	821.77	514.93	360.59	686.23	137.73	141.14	195.2	204.76	203.41	366.92	381.71	506.79	371.72	888.21	586.82	322.33	265.71	125.33	249.35	47.24	256.83	442.44	634.62	438.42	346.68	555.61	568.45	324.82	636.77	251.38	141.77	104.51	210.77	171.32	697.25	505.23	474.64	738.88	610.11	259.74	126.63	202.13	66.99	37.69	34.37	305.27	933.05	580.48	700.76
192	817.06	507.85	354.67	673.36	139.02	139.34	193.19	200.67	198.94	363.96	373.68	501.35	364.19	883.5	572.27	316.67	260.9	123.75	244.94	47.78	251	435.98	625.77	433.86	339.91	546.24	563.13	319.78	619.13	245.19	139.75	103.94	209.53	169.2	685.41	501.92	463.42	722.03	597.61	253.69	124.87	198.2	66.55	37.46	36	300.49	924.29	570.3	685.59
193	1499.12	709.52	490.85	956.36	171.58	160.14	243.63	246.98	241.21	468.75	512.6	917.87	480.82	1366.27	807.87	421.3	351.3	144.72	318.84	49.59	290.67	588.27	881.61	596.04	447.28	797.5	812.11	445.47	890.96	317.07	178.87	119.55	290.88	211.63	1027.72	746.63	651.63	1020.91	842.97	346.35	145.3	243.22	81.1	46.8	41.88	427.52	1719.63	786.72	978.46
194	1525.72	720.79	498.52	970.46	168.87	157.84	247.59	244.68	241.9	470.35	521.89	930.86	488.93	1394.84	823.71	429.12	354.22	144.63	319.69	49.27	277.5	603.35	889.09	604.06	455.35	807.41	829.5	453.82	912.38	312.24	180.92	117.87	286.81	210.47	1045.31	754.32	663.99	1045.38	857.99	347.05	138.02	244.22	78.57	44.62	37.33	437.05	1759.06	802.14	1001
195	1498.65	708.57	491.63	958.16	168.46	154.6	245.63	243.07	238.07	469.47	511.92	955.96	479.66	1364.18	811.41	421.87	347.64	144.04	314.61	47.92	278.76	598.24	877.51	598.69	449.14	797.07	818	447.04	892.99	307.79	177.57	116.61	286.58	211.79	1039.54	745.57	652.94	1033.44	842.16	340.8	137.59	240.36	74.64	43.15	37.52	430.9	1745.66	794.76	985.62
196	1477.72	699.23	484.06	940.86	164.55	155.74	241.01	235.68	238.64	454.17	506.93	943.3	478.06	1353.01	803.33	416.1	342.83	141.72	310.88	49.86	268.35	590.78	859.23	584.46	446.24	782.87	809.67	441	888.92	302.83	175.64	114.24	276.03	211.08	1015.96	732.46	646.39	1017.56	831.3	336.62	131.91	236.96	80.27	45.11	37.76	435.53	1717.17	779.71	973.31
197	1477.95	700.21	484.69	945.59	165.97	156.58	241.58	238.3	238.38	462.08	507.19	941.29	479.53	1353.78	804.64	416.92	343.35	142.72	313.45	49.14	284.32	592.5	858.62	586.75	450.12	780.71	810.85	439.89	889.37	309.77	175.64	116.69	278.06	213.86	1022.87	733.23	648.42	1026.68	832.56	340.35	135.23	239.07	79.18	44.68	38.59	433.82	1719.29	787.94	975.54
198	1472.14	697.21	481.15	937.96	163.84	151.52	240.05	234.48	234.08	447.56	504.44	941.54	473.12	1351.21	798.26	415	341.53	138.36	307.42	47.49	270.48	588.44	854.27	580.42	438.28	779.64	804.47	440.01	883.32	303.34	173.87	110.21	275.9	206.91	1004.37	729.27	639.8	1008	828.53	336.69	131.15	234.53	73.33	42.52	37.66	430.79	1708.15	770.94	967.8
199	1121.54	559.98	392.55	748.03	146.58	142.38	207.09	207.41	209.41	390.16	410.89	738.26	396.8	1035.69	638.4	344.23	283.61	129.21	261.99	51.07	244.11	480.47	688.73	474.19	369.79	619.7	645.89	358.29	695.7	254	150.01	105.94	226.65	184.32	795.19	575.33	515.59	803.61	661.65	273.37	120.79	207.78	71.06	39.47	36.98	347.97	1314.97	627.59	767.57
200	1132.03	563.21	394.75	750.1	140.2	138.94	206.92	202.96	210.28	378.03	415.42	754.44	401.38	1055.19	640.84	346.57	282.7	126.81	261	52.38	226.89	483.92	685.19	471.57	371.53	622.6	654.42	363.75	710.27	250.02	150.14	103.68	218.56	172.35	792.64	573.96	520.04	804.28	667.78	272.13	115.88	207.29	75.24	40.92	32.83	359.6	1337.75	621.06	778.14
201	1146.57	569.98	398.21	759.92	142.15	139.15	209.42	207.3	209.58	382.24	419.86	759.96	404.53	1064.28	646.2	350.57	286.22	127.86	265.77	53.19	232.79	487.24	697.36	480.12	375.27	630.47	660.97	367.16	714.69	254.41	152.39	105.72	225.78	174.28	805.46	583	525.98	812.13	675.04	274.59	117.65	208.91	76.82	43.58	32.12	360.74	1349.44	629.61	785.76
202	1116.8	556.81	389.86	740.39	141.78	138.24	208.39	202.71	207.41	377.05	409.43	759.96	397.92	1028.48	631.81	341.88	279.27	127.98	260.82	56.26	223.57	481.2	678.89	472.02	371.95	616.1	653.07	360.2	699.52	248.74	149.18	104.92	220.43	172.27	799.02	568.09	516.83	803.36	657.45	267.77	116.26	204.55	77.45	42.74	32.26	359.11	1336.84	623.5	771.74
203	1332.27	642.44	444.07	852.82	155.53	146.84	229.56	218.67	223.99	416.85	469.6	878.98	448.54	1217.49	730.56	383.83	322.6	135.89	291.06	58.32	230.1	544.91	785.07	536.96	419	715.93	751.65	409.94	815.77	274.38	164.46	110.93	251.46	193.94	928.11	667.32	596.29	926.79	758.26	307.46	120.83	222.95	85.95	46.49	33.46	411.03	1567.84	709.58	893.19
204	1315.09	621.89	439	849.61	137.78	143.01	217.42	215.43	221.48	408.38	463.55	875.88	434.96	1214.8	724.92	379.59	317.74	128.85	278.11	36.91	233.85	541.27	764.93	526.85	415.58	703.03	732	401.9	813.94	270.4	161.47	101.29	239.34	191.38	919.47	653.81	590.37	924.5	750.19	305.84	119.91	219.74	70.03	38.82	33.52	406.43	1564.4	703.22	888.72
205	1327.75	627.3	442.43	858.59	138.55	142.9	219.3	216.18	222.15	413.29	467.77	877.23	436.56	1224.33	730.89	382.18	319.79	129.69	280.84	36.59	235.76	544.08	776.5	533.46	419.92	711.17	736.62	404.44	818.6	272.16	162.33	102.52	244.65	192.26	932.42	660.55	595.82	934.54	755.79	307.27	120.53	220.29	69.37	39.06	33.53	403.66	1574.98	710.55	895.06
206	617.61	487.62	353.31	621.46	141.04	138.21	190.58	203.39	200.62	361.43	377.05	466.63	365.8	668.85	499.17	319.04	264.84	123.31	244.64	45.89	249.51	428.49	594.35	416.67	319.9	497.88	481.84	316.58	506.85	251.62	139.88	104.17	179.99	170.64	624.53	396.19	429.74	654.13	599.87	248.48	130.83	199.2	64.99	37.1	40.52	286.87	808.65	514.18	608.79
207	625.56	493.18	357.19	630.22	140.45	140.49	193.56	206.99	201.18	362.05	381.78	461.8	369.3	681.77	505.36	322.83	269.96	123.64	249.36	46.19	261.26	432.61	608.58	423.92	322.09	502.47	488.02	320.74	513.1	256.33	141.74	104.99	181.24	169.83	626.45	400.37	434.21	654.39	610.04	251.47	130.6	201.79	65.54	37.33	38.8	288.55	815.31	518.26	617.19
208	622.74	492.19	356.13	626.37	143.07	138.69	192.92	204.56	200.4	361.05	380.13	463.12	368.17	677.27	505.63	321.74	267.89	123.43	247.1	46.74	249.59	432.3	605.85	421.88	322.17	500.28	488.23	319.91	511.58	252.87	140.92	104.22	179.26	174.83	627.06	398.71	433.1	657.5	606.89	250.01	131.33	200.34	65.84	37.49	42.4	289.23	816.45	517.15	616.1
209	824.17	518.7	362.72	690.02	142.73	142.5	195.81	207.96	204.58	366.85	382.39	500.82	372.13	890.54	590.75	324.19	267.06	124.71	250.03	46.13	262.17	444.76	636.93	441.61	348.49	556.88	569.76	325.9	638.28	258.85	142.34	105.63	212.98	176.22	705.7	505.56	476.05	751.87	612.06	266.24	134.7	202.35	65.18	37.12	40.96	301.1	941.53	588.09	703.97
210	822.51	507.99	355.48	676.22	139.74	137.23	192.95	201.02	199.04	360.69	375.22	502.85	364.89	888.09	578.84	317.49	261.25	121.91	244.01	44.61	245.17	439.59	628.46	435.45	342.76	548.71	565.21	320.3	623.88	246.78	139.92	101.71	209.74	172.98	695.82	503.01	467.28	737.47	599.68	256.88	128	197	64.33	36.71	39.3	299.38	934.3	574.56	691.45
211	825.56	517.09	362.77	689.93	140.93	141.63	195.08	206.84	204.7	368.37	382.97	502.81	371.94	893.64	590.44	324.56	267	124.81	249.16	45.74	259.5	444.44	637.06	440.35	346.56	557.76	568.66	326.17	639.39	255.84	142.29	104.85	212.05	173.98	699.5	505.8	475.12	746.2	613.94	264.77	132.38	202.58	64.75	36.95	39.67	303.21	935.79	584.43	703.68
212	820.36	513.72	358.95	682.63	136.9	138.91	194.21	202.08	201.65	360.66	380.84	501.97	370.13	887.32	584.1	321.82	264.9	122.9	247.17	46.93	249.18	440.27	633.94	436.5	343.13	554.59	565.47	324.63	633.83	247.62	141.41	102.33	209.6	169.01	690.26	502.74	471.09	731.91	608.5	257.79	124.7	200.18	66.16	37.46	34.98	303.56	925.38	574.56	697.55
213	821.43	514.31	359.97	684.06	139.5	139.09	194.86	203.04	202.69	365.7	381.24	506.87	371.68	886.66	585.16	322.37	264.81	124.4	248	47.73	248.91	442.01	633.72	438.56	346.98	554.03	568.29	324.63	635.6	249.53	141.57	104.23	209.99	172.83	697.27	502.77	473.31	740.64	609.29	259.34	129.64	200.68	67.17	37.79	38.58	305.46	932.48	579.14	700.11
214	1523.56	719.25	496.22	969.93	170.32	153.72	246.99	245.7	239.98	464.67	520.38	922.15	485.64	1393.39	822.92	427.98	353.9	142.56	315.7	46.25	276.92	597.17	888.16	602.26	450.76	807.81	823.78	453.23	908.63	314.11	179.6	113.17	288.59	206.9	1044.21	752.12	660.02	1046.12	855.85	349.34	142.31	241.6	70.89	42.17	40.63	418.32	1754.79	799.45	998.91
215	1530.09	721.79	499.33	972.78	172.33	153.27	248.66	242.57	241.36	472.01	523.05	933.72	489.53	1395.16	827.59	430.04	354.04	144.04	317.5	47.63	267.16	607.65	892.03	606.93	458.25	809.98	831.71	454.43	914.11	310.82	180.71	116.22	288.35	212.28	1057.73	755.81	666.43	1061.78	859.55	348.28	140.52	241.62	75.06	43.64	42.25	434.75	1769	807.48	1006.11
216	1498.77	707.95	491.31	957.79	166.9	152.8	246.05	237.74	237.81	468.58	512.15	959.63	480.92	1363.37	810.98	421.33	345.3	143.75	313.3	47.86	269.15	600.98	874.53	599.02	452.8	795.48	820.84	446.97	895.16	303.21	177.15	115.34	283.19	208.07	1047.68	742.31	655.88	1043.28	841.52	338.25	132.55	238.05	74.81	43.1	36.78	431.56	1757.39	798.69	989.9
217	1527.75	721.86	496.23	972	168.68	154.47	248.04	242.61	240.06	470.21	521.49	947.4	489.07	1396.23	827.75	428.71	351.58	144.81	318.8	48.11	279.8	605.38	887.56	602.67	456.8	806.06	830.19	451.28	913.91	312.29	179.5	116.09	288.05	210.47	1051.25	755.62	666.21	1056.18	857.87	346.73	135.86	242.3	74.48	43.28	37.67	431.64	1757.38	804.76	1003.21
218	1116.06	554.97	388.64	741.36	141.96	136.48	205.04	200.5	205.67	379.63	409.05	738.73	395.58	1032.02	636.47	341.77	281.09	125.29	257.38	49.6	225.18	479.92	680.33	468.76	370.18	613.13	644.74	355.88	696.23	245.99	148.25	102.18	219.22	181.84	793.86	568.39	514.35	806.02	657.17	269.01	115.52	203.76	70.51	38.79	34.91	350.39	1316.01	621.76	767.19
219	1114.2	543.49	391.25	746.32	129.58	140.35	195.36	205.76	208.97	386.22	408.52	745.3	387.15	1035.4	636.67	341.51	281.14	123.13	253.29	29.52	245.99	481.64	678.9	469.02	370.64	614.55	630.1	353.85	696.61	253.94	148.06	100.27	219.97	182.98	793.63	569.17	513.66	804.89	658.11	273.8	120.83	206.54	58.59	35.45	35.79	350.93	1324.19	623.35	767.93
220	1132.32	561.65	392.99	751.38	141.02	135.6	206.81	202.1	207.61	377.33	414.5	746.64	399.22	1055	646.04	346.49	282.06	125.03	259.49	49.65	227.64	484.62	683.71	471.66	372.28	620.33	653.72	361.73	709.71	250.53	149.06	101.68	218.85	179.88	798.78	573.28	520.32	814.67	667.22	273.36	117	205.72	69.9	38.51	35.01	352.48	1337.21	624.96	779.9
221	1143.11	567.13	397.4	759.84	145.3	138.01	209.42	209.58	210.01	385.17	417.53	755.41	401.91	1060.99	645.61	350	285.8	127.3	263.13	51.57	235.25	487.88	694.3	479.39	373.29	628.85	657.84	366.1	711.6	256.57	151.92	104.15	226.14	175.15	805.18	579.93	522.95	816.89	673.15	277.2	124.52	208.26	71.59	39.22	36.73	354.57	1346.35	631.84	783.89
222	1139.44	565.39	394.67	750.33	139.64	135.93	208.49	201.15	208.66	375.19	417.19	755.66	403.1	1055.01	644.73	348.01	282.54	125.54	260.25	52.78	214.11	485.83	686.84	475.59	375.48	623.77	659.54	365.03	715.1	245.53	151.19	102.25	218.09	172.06	803.6	574.37	524.66	815.64	669.81	269.78	113.88	205.33	75.9	42.75	32.07	358.36	1350.22	628.9	785.25
223	1138.83	566.52	394.33	748.47	140.05	134.99	207.82	202.05	207.57	376.56	417.49	746.83	403.43	1056.03	643.8	347.75	283.13	126.19	260.39	51.99	219.09	484.58	685.73	472.52	374.8	623.35	657.49	363.89	715.52	249.1	149.52	102.71	218.58	169.1	798.02	576.15	523.01	813.4	671.08	272.54	115.55	205.83	72.06	39.07	31.96	353.52	1339.23	626.31	782.75
224	1123.03	548.85	390.44	741.55	127.39	135.23	198.47	198.42	206.25	378.15	411.86	753.41	392.19	1032.69	634.27	341.99	278.99	122.75	252.72	34.88	216.1	482.47	682.37	471.21	375.32	618.59	639.75	355.76	705.42	241.16	148.29	98.09	217.39	170.65	802.01	571.91	519.33	809.33	659.89	265.1	112.5	203.2	64.13	37.12	31.86	355.86	1334.89	623.98	773.26
225	1330.16	627.8	443.02	856.67	138.56	142.55	219.25	212.34	222.55	413.8	469.15	881.99	439.92	1221.75	731.68	382.55	319.53	129.85	280.8	37.89	221.65	547.77	778.64	534.65	421.97	712.38	738.97	404.67	821.53	265.79	163.16	102.87	243.28	193.72	933.46	662.75	598.15	936.76	756.63	303.79	115.79	219.98	73.9	41.21	32.84	412.36	1577.33	710.63	896.64
226	1326.43	626.4	442.3	849.87	136.77	140.91	218.86	210.7	222.72	410.83	467.57	878.96	436.03	1220.32	731.9	381.65	317.31	128.72	277	36.39	219.15	547.99	770.58	530.22	421.04	707.86	739.41	403.76	822.38	263.98	161.3	101.32	237.44	191.57	929.78	658.05	595.96	939.62	755.44	303.91	115.62	218.54	68.7	38.38	33.02	407.71	1580.13	709.57	897.32
227	630.35	494.09	355.67	631.36	142.05	139.21	191.64	206.36	203.03	360.34	380.88	461.99	368.45	681.33	505.58	321.93	268.11	123.22	246.43	45.46	253.07	433.22	605.01	421.24	321.69	508	486.92	319.43	512.86	256.17	141.35	102.69	185.48	169.37	632.22	402.54	435.36	662.79	608.14	252.45	136.52	199.91	64.15	37.1	44.03	287.93	812.62	521.09	616.68
228	626.01	491.68	356.54	633.05	141.57	140.39	193.13	205.22	202.42	363.02	379.67	475.35	369.82	678.31	506.85	321.01	267.14	124.34	247.3	45.67	257.58	438.19	598.67	422.8	327.96	502.17	492.23	319.76	515.11	256.23	140.76	105.02	180.53	173.51	644.64	399.02	438.25	675.59	605.56	252.83	133.08	200.83	65.05	37.05	40.6	291.89	838.52	529.43	622.35
229	720.8	517.15	366.38	665.82	140.63	138.14	196.86	204.79	203.08	362.99	389.29	500.52	376.54	727.02	526.13	328.59	269.19	123.41	249.59	45	248.27	449.87	624.02	436.43	333.76	533.59	509.41	330.36	538.7	253.36	143.14	101.99	210.77	170.59	687.49	458.69	461.86	691.51	624.43	256.33	128.96	201.62	63.97	36.91	37.8	300.86	883.5	544.72	648.76
230	825.99	518	362.82	692.65	141.29	142.2	196.03	206.98	204.55	368.52	382.82	502.24	372.5	891.33	589.51	324.42	266.58	124.93	249.89	44.9	263.65	446.66	637.34	443.64	351.2	557.94	571.37	325.7	639.79	257.57	142.58	104.7	213.54	171.32	712.39	506.74	478.82	757.62	612.77	265.33	132.97	202.34	64.38	36.87	38.54	299.82	949.19	592.16	706.95
231	829.23	519.54	363.16	694.43	141.36	138.53	197.46	204.63	202.62	364.44	385.37	508.91	374.29	895.48	593.49	326.06	267.98	123.41	249.17	44.77	246.74	449.39	646.83	446.88	350.85	564.78	574.67	327.69	642.17	251.11	143.19	100.7	216.5	169.19	717.62	511.81	481.3	760.25	616.27	262.45	129.51	200.5	63.62	36.87	38.73	302.05	951.26	589.7	711.19
232	827.27	516.84	362.1	687.4	137.21	135.56	195.64	199.42	200.99	367.37	383.43	503.46	372.61	891.44	590.67	324.25	264.75	123.32	245.67	44.71	235.46	446.11	637.04	442.21	349.37	557.61	570.42	325.81	641.09	241.79	141.56	103.03	207.8	170.2	706.08	505.21	477.42	751.04	613.93	256.67	122.11	199.62	64.1	36.55	34.9	299.98	943.02	583.71	707.56
233	828.14	517.55	362.51	687.98	140.22	136.17	195.82	201.31	201.98	367.88	384.01	504.67	373.53	892.48	591.3	324.95	265.3	124.48	246.32	45.44	236.17	446.01	637.25	442.94	350.57	557.47	571.47	326.23	642.3	244.67	142.09	103.7	208.37	173.1	706.56	504.48	477.61	753.35	614.51	259.04	127.55	200.67	65.03	36.85	39.91	303.39	943.42	585.79	708.01
234	823.03	514.14	359.92	683.44	139.01	136.79	194.07	202.21	201.46	365.1	381.78	504.5	370.91	888.16	586.71	322.46	264.8	123.82	246.32	45.78	240.26	442.09	633.76	438.14	346.98	554.62	567.99	324.44	637.6	246.49	141.56	103.51	208.63	172.17	697.9	503.24	474.13	743.23	610.21	258.7	128.87	200.53	65.47	36.99	38.4	302.65	933.86	578	701.75
235	821.59	513.76	358.65	678.68	139.39	134.23	195.64	195.53	200.59	360.86	380.9	501.84	371	882.81	585.28	320.97	261.92	123.32	244.27	49.42	224.01	445.81	632.73	436.89	346.48	554.46	570.44	324.46	635.82	238.1	141.31	101.3	206.89	170.61	697.68	502.75	473.93	743.52	607.41	253.16	121.26	196.34	67.55	37.76	38.11	310.08	933.93	575.31	700.54
236	1529.96	721.46	498.82	966.25	171.15	153.59	247.68	243.13	241.21	472.31	522.21	911.13	489.16	1388.52	827.44	430.15	352.14	144.25	317.46	46.43	263.5	606.56	891.63	605.38	457.37	808.39	829.33	452.53	913.71	312.31	180.2	116	288.55	209.75	1054.89	755.56	666.27	1062.72	859.42	348.43	141.25	241.69	72.8	43.05	42.52	431.16	1760.08	809.55	1004.43
237	1486.92	701.64	485.44	943.33	162.98	150.5	243.55	234.98	236	455.77	508.16	916.76	478.2	1352.26	808.05	417.55	342.25	141.67	309.97	46.91	258.61	597.39	860.8	589.13	450.86	784.87	815.79	441.53	894.35	303.52	174.68	111.54	276.95	202.62	1038.74	732.65	652.63	1045.65	834.5	337.76	132.12	235.34	72.33	42.06	36.31	426.73	1739.62	794.31	985.61
238	1152.18	571.13	400.56	762.75	145.08	140.55	210.7	207.09	212.1	393.15	420.91	734.69	405.58	1061.36	656.9	351.96	288.72	129.86	264.83	48.76	236.34	493.98	701.11	483.81	381.18	632.07	663.17	365.61	717.89	255.52	152.06	105.31	226.62	183.79	822.85	585.05	530.89	837.85	677.96	278.71	120.99	209.72	69.71	39.06	35.03	354.07	1357.49	644.51	792.67
239	1141.42	553.56	396.49	758.44	127.43	136	198.91	201.85	208.73	380.16	417.45	739.61	394.59	1061.33	651.1	348.73	284.41	120.99	253.91	29.1	225.28	491.41	688.69	476.9	378.09	624.62	645.18	361.06	716.02	249.93	150.05	96.54	217.88	181.32	812.06	576.37	525.49	828.52	671.6	275.17	117.34	206.1	58.64	35.64	34.16	357.01	1357.27	633.25	788.77
240	1123.56	547.33	393.79	749.94	129.9	139.69	196.93	206.82	208.52	390.88	410.39	745.95	388.53	1037.55	635.49	344.23	280.72	123.88	254.11	29.46	239.33	482.76	689.37	474.95	370.53	621.71	631.73	355.78	696.99	250.37	150.57	100	224.08	174.78	798.39	574.81	516.04	804.79	662.36	270.99	118.53	206.56	58.41	35.69	33.54	349.9	1325.66	627.42	769.91
241	1135.65	551.24	394.16	748.17	129.69	133.44	196.95	202.47	207.31	378.98	415.58	745.52	392.77	1052.46	647.89	347.18	281.69	120.24	250.95	29	215.9	485.76	685.95	471.97	373.76	622.19	638.94	358.78	711.78	246.65	150	96.12	216.9	181.75	798.77	574.95	520.96	817.7	669.16	273.29	118.83	204.45	57.63	35.17	38.52	352.49	1337.43	624.88	780.75
242	1144.95	569.59	397.41	752.63	147.15	136.04	208.83	205.66	208.8	388.23	418.32	744.23	402.88	1056.12	650.13	349.22	284.97	127.13	262.27	50.17	221.59	486.84	695.49	477.12	374.78	629.35	656.02	364.7	712.65	253.73	150.82	105.16	225.54	181.98	803.29	583.71	523.57	818.05	674.45	276.95	122.11	207.4	70.23	38.83	39.18	350.48	1338.79	627.99	783.11
243	1139.45	554.27	394.45	750.4	131.9	133.7	199.65	201.71	207.88	378.63	417.16	752.02	395.79	1053.82	649.43	347.21	282.52	121.2	252.31	32.98	211.76	489.03	686.33	473.81	378.13	623.67	644.85	360.01	717.59	245.21	150.13	97.1	217.49	181.33	806.07	577.14	524.25	824.97	669.94	272.41	119.64	204.49	60.4	35.92	39.67	355.05	1346.4	629.19	783.98
244	1152.49	561.37	397.96	756.99	131.74	135.09	201.49	202.79	207.72	383.71	420.85	750.63	398.5	1062.04	653.09	350.68	284.9	123.17	255.82	33.49	216.25	489.56	697.74	479.55	377.97	632.12	648.61	362.94	720.67	244.86	151.48	98.95	222.39	179.25	810.04	585.93	528.19	822.41	677.27	272.11	114.92	206.44	60.96	36.29	35.19	353.48	1348.84	632.71	788.67
245	1136.32	554.46	395.36	752.47	126.91	131.79	200.78	196.42	206.71	377.89	417.04	761.15	396.65	1053.32	642	347.28	280.33	121.84	251.99	36.06	206.72	489.08	685.85	475.13	377.19	623.77	647.44	361.38	716.29	239.53	149.77	96.38	214.46	170.56	806.41	573.77	523.59	818.97	668.92	266.9	109.98	203.53	63.36	36.73	30.76	358.26	1354.99	629.86	784.9
246	1365.33	644.15	453.38	870.29	140.46	141.1	223.46	214.88	224.95	421.36	480.05	889.77	446.73	1249.34	746.47	392.65	325.76	129.53	282.56	36.02	216.64	557.42	799.46	546.89	424.6	730.6	751.32	415.08	838.23	266.55	166.36	101.73	248.51	192.19	946.31	678.07	606.89	950.98	775.89	308.67	115.72	222.73	68.4	39.07	32.41	411.25	1605.02	722.74	914.87
247	632.49	496.97	358.5	634.3	140.09	139.74	192.29	204.6	201.58	369.15	381.12	463.59	371.21	682.38	505.77	322.79	267.8	124.61	247.29	45.43	253.41	436.19	607.42	424.08	325.78	508.49	487.77	320.21	514.57	251.14	141.39	105.96	183.97	169.97	635.72	403	436.31	662.44	610.81	249.02	128.45	201.11	64.8	37.15	37.45	289.97	818.44	524.46	619
248	676.34	519.24	368.53	668.51	141.62	140.18	197.98	210.79	205.11	379.26	393.04	450.93	378.09	725.76	530.69	332.77	274.57	125.89	253.95	42.82	260.82	425.36	639.78	444.72	329.88	538.18	501.64	333.47	539.9	258.43	145.77	104.76	194.01	170.68	671.28	430.77	456.65	671.95	634.23	259.38	130.6	204.76	60.6	35.89	35.23	253.33	865.09	541.02	650.08
249	723.06	521.51	369.51	671.57	138.78	138.22	198.52	205.81	204.11	368.92	392.22	501.39	378.14	732.41	528.44	331.3	271.6	124.24	251.77	44.52	249.09	451.75	633.48	441.1	333.73	540.56	511.25	332.64	540.32	252.76	144.71	102.23	215.05	166.92	692.52	463.13	464.48	691.41	630.3	255.16	126.97	202.87	63.42	36.97	33.81	300.29	883.39	547.04	652.33
250	723.43	518.65	369.59	669.25	142.26	140.95	198.43	210.38	206.46	373.53	391.67	504.89	378.49	725.4	529.79	330.9	272.17	125.73	253.4	43.99	249.13	452.86	632.79	442.72	337.23	540.65	512.25	332.04	541.75	258.6	144.88	104.67	217.7	170.68	699.2	465.86	466.95	698.42	629.94	258.84	133.9	204.36	63.13	36.72	39.63	299.47	892.76	551.73	654.26
251	722.17	516.16	367.87	668.54	140.58	139.26	196.66	206.48	204.68	368.29	390.07	500.04	377.35	730.26	525.72	329.56	270.31	124.24	251	45.02	254.94	450.26	624.06	436.56	334.5	534.14	509.7	330.91	540.4	256.83	143.24	104.14	211.99	170.35	687.44	460.14	462.44	691.03	626.49	257.54	132.5	203.28	64.31	36.93	39.24	301.34	884.38	544.63	649.82
252	828.51	517.76	363.27	690.81	140.66	140.41	195.23	205.73	204.69	367.82	383.4	497.06	371.92	891.68	589.72	324.54	266.93	124.51	248.34	45.01	254.88	445.02	638.35	441.41	348.26	559.78	569.49	326.18	641.1	252.8	142.39	103.78	212.5	169.05	705.55	507.93	477.6	750.95	614.68	263.35	132.02	201.89	64.37	36.82	40.21	299.3	941.47	585.89	705.98
253	827.49	504.32	362.4	689.9	126.63	137.18	184.21	204.13	202.07	365.27	383.07	502.43	362.7	894.72	590.32	324.35	265.83	118.54	240.35	22.86	251.77	444.83	637.03	440.04	346.86	558.01	553.14	322.17	640.83	251.98	141.7	96.64	209.55	169.46	705.61	504.88	475.91	754.26	614.09	265.19	130.33	201.36	50.09	32.14	40.05	301.45	940.8	583.39	705.79
254	828.63	504.09	362.71	689.72	127.64	137.95	184.45	201.02	203.72	368.38	383.29	502.56	362.67	894.88	593.48	324.17	264.61	119.48	239.35	22.46	246.38	447.84	636.65	440.57	348.61	558.44	554.97	321.86	642.56	249.76	141.87	96.71	208.57	173.38	708.3	505.74	477.65	759.84	614.26	264.07	127.85	200.06	49.57	31.95	41.4	303.68	944.03	586.28	707.8
255	829.25	516.1	361.07	686.58	138.87	134.61	196.33	195.62	201.58	362.85	383.64	506.08	373.88	890.58	593.02	323.53	262.8	123.57	245.39	46.22	225.59	452.21	636.47	441.48	353.07	557.26	575.94	325.83	643.32	239.55	141.7	100.49	206.97	171.47	714.79	504.15	480.83	763.51	611.89	255.5	121.35	197.61	65.4	36.91	39.1	310.96	952.15	587.65	711.44
256	826.21	516.34	361.51	681.08	139.86	133.83	196.44	195.91	200.83	367.18	382.28	507.87	373.12	882.95	588.87	323.38	261.9	124.2	244.92	47.9	224.33	452.83	636	441.17	351.6	556.28	575.02	325.53	639.51	238.36	141.68	102.61	207.36	171.97	708.01	504.79	477.63	757.23	611.14	254	122.46	196.93	66.1	37.22	38.02	312.76	945.83	584.4	706.97
257	822.58	512.95	359.66	680.46	139.83	133.79	197.42	195.02	200.95	359.24	380	521.02	371.9	878.66	587.57	321.08	260.71	123.76	244.05	48.79	222.76	453.52	629.43	438.62	350.69	554.88	576.91	326.7	637.88	237.12	140.96	100.41	205.4	170.91	710.57	501.17	476.42	754.91	606.26	252.58	121.98	195.81	66.94	37.3	39.38	315.25	960.75	580.54	708.2
258	1151.18	559.68	401.14	760.49	136.57	138.51	200.37	210.39	211.67	392.7	420.12	722.64	395.79	1060.24	653.96	351.49	288.29	124.4	257.27	28.66	233.4	493.1	702.92	482.43	378.13	633.31	644.99	361.88	714.66	257.63	152.59	100.94	227.12	182.13	817.73	585.06	527.9	837.06	677.8	282	127.69	209	57.47	35.9	40.52	353.43	1349.01	639.67	788.94
259	1122.36	544.83	391.42	745.77	127.27	136.04	196.8	200.43	207.2	381.46	409.57	727.96	387.62	1035.02	638.17	342.54	278.39	121.93	250.36	28.58	223.3	485.4	681.83	472.25	373.55	616.83	634.77	354.21	701	244.5	148.32	96.45	217.57	173.89	806.13	568.68	518.44	819.8	659.82	268.84	116.6	203.64	57.24	35.42	34.33	350.65	1336.08	629.07	775.4
260	1143.97	555.24	398.22	760.13	130.46	137.41	198.58	207.04	210.72	387.35	417.84	727.99	394.32	1063.14	650.39	349.08	283.94	123.62	254.93	28.94	232.86	490.66	690.13	476.39	378.31	625.95	644.01	359.95	717.09	254.21	150.85	99.39	219.76	176.61	809.99	578.23	526.59	831.14	674.08	278.04	123.23	207.59	57.98	35.78	37.27	352.89	1349.03	636.12	788.3
261	1137.69	552.91	394.6	748.76	129.65	132.83	197.23	201.78	207.08	378.93	416.24	743.41	393.35	1053.72	645.49	347.5	281.79	119.91	251.03	29.03	213.23	486.26	687.18	472.93	374.25	622.77	639.19	359.34	712.17	245.9	150.21	96.38	216.8	175.16	800.75	574.41	521.64	820.18	669.96	273.15	118.28	204.14	57.67	35.18	37.84	351.59	1338.65	625.79	782
262	1147.37	557.03	399.64	757.78	133.45	138.5	200.1	206.7	211.76	391.62	419.19	751.56	395.69	1056.2	653.54	350.36	285.37	124.02	255.94	29.52	221.5	491.85	696.49	481.28	379.64	631.1	644.8	362.65	716.49	252.18	152.05	99.98	223.87	184.83	814.76	583.64	526.72	827.53	675.6	276.87	122.9	208.36	59.3	35.68	39.38	355.41	1355.94	637.39	787.25
263	1149.02	559.94	399.47	757.18	133.54	134.18	201.69	203.57	208.7	390.02	419.9	752.28	397.16	1057.49	651.8	350.7	284.43	123.1	255.22	32.46	218.17	491.42	697.61	481.28	378.24	631.76	646.54	363.71	717.32	248.25	151.72	99.4	223.56	182.47	812.78	584.77	525.93	825.93	676.13	274.38	119.89	206.43	59.37	35.71	37.6	352.2	1355.26	634.73	787.33
264	1128.03	549.26	392.21	743.66	133.49	134.65	197.91	201.93	206.39	383.56	411.68	746.06	389.32	1036.69	640.19	343.56	280.25	121.75	251.88	32.26	218.03	483.63	686.41	472.85	371.63	621.73	636.07	356.63	703.21	245.13	149.25	98.71	221.67	181.3	797.86	576.03	517.16	809.63	663.29	270.37	119.55	203.39	59.98	35.86	40.11	350.61	1328.18	621.8	772.47
265	1152.22	560.88	398.96	752.56	129.67	131.44	199.76	197.78	206.19	385.29	421.17	747.62	396.34	1061.98	651.55	351.15	283.11	121.36	252.05	32.22	200.45	488.45	698.18	478.35	374.95	631.17	645.51	362.53	719.2	237.82	151.76	97.11	218.46	179.1	802.05	584.82	525.19	817.03	677.42	268.69	110.17	204.48	59.98	35.98	33.13	354.44	1341.7	629.01	785.57
266	1143.6	556.18	396.68	751.43	126.26	131.59	200.26	195.28	207.67	377.89	418.7	766.09	396.76	1057.53	646.11	348	280.54	120.88	251	33.74	199.52	492.38	686.8	475.76	378.7	626.61	650.68	362.7	721.81	237.01	149.98	96.31	213.1	171.12	810.26	576.48	526.1	824.7	672.03	267.03	109.42	203.43	61.75	36.2	31.08	361.16	1365.37	628.99	789.93
267	264.58	225.77	185.43	295.62	92.33	120.78	137.1	140.99	163.05	249.01	203.87	258.43	245.32	279.2	263.72	197.74	160.1	110.08	162.69	33.48	186.92	244.64	279.47	222.02	242.96	226.78	273.82	164.45	274.56	147.04	104.85	80.21	89.01	136.12	274.95	190.5	230.35	320.53	278.71	126.32	95.03	164.61	58.95	33.98	33.84	180.55	362.32	292.21	302.54
268	19.9	24.46	17.52	24.55	20.29	23.65	19.28	21.9	21.93	25.07	21.62	23.63	26.77	21.72	27.16	18.4	22.31	18.94	19.78	18.22	25.67	20.55	26.35	20.05	26.18	19.86	29.05	19.74	24.27	19.78	11.78	23.11	12.9	23.65	22.31	19.46	21.22	27.41	23.17	16.07	20.97	20.59	19.16	12.11	18.76	20.67	29.03	26.89	24.72
269	678.8	520.95	374.55	672.07	140.98	142.41	201.1	211.16	208.76	380.49	401.23	451.77	388.11	728.19	534.98	339.07	277.38	126.6	257.61	43.74	262.61	430.73	641.59	447.42	337.39	538.42	504	338.68	544.35	261.23	147.83	104.9	193.39	169.6	677.69	430.04	459.82	679.12	642.23	258.69	130.44	208.05	63	37.28	34.42	254.25	871.1	549.26	654.24
270	679.7	519.3	374.72	665.83	141.09	141.35	202.11	211.74	209.17	379.94	401.59	453.18	386.92	722.6	533.58	339.24	277.86	126.88	257.36	44.23	248.68	431.43	643.52	448.98	334.55	539.49	505.59	339.22	544.42	260.06	147.96	104.67	193.17	169.58	679.22	431.31	461.38	680	643.45	258.15	130.27	207.98	63.4	37.1	34.33	256.01	874.06	546.5	655.78
271	725.65	517.55	369.48	666.68	140.98	137.23	197.71	205.78	205.8	372.51	391.37	502.79	377.81	726.93	530.45	330.37	270.28	124.39	249.7	43.33	246.2	453.1	625.51	438.43	336.98	536.18	511.91	331.44	544.56	255.47	143.22	103.31	211.18	171.84	696.21	462.05	466.06	703.42	630.12	258.76	131.76	203.56	61.32	35.44	38.88	299.39	893.1	549.73	654.89
272	724.58	516.64	369.03	664.38	141.72	139.2	196.47	205.94	206.01	369.82	391.03	500.08	377.71	726.6	528.83	330.12	270.04	124.88	250.08	44.45	246.26	451.08	624.88	437.22	334.8	535.87	510.12	331.36	543.03	254.34	143.76	103.72	210.76	170.61	689.39	461.4	464.08	695.37	629.44	258.57	130.1	204.28	63.83	36.61	39.2	301.43	885.74	546.43	651.3
273	723.61	503.79	369.32	668.18	126.88	139.03	186.39	205.03	205.44	371.64	390.73	502.55	369.51	727.19	528.15	330.35	269.04	119.82	242.56	23.24	246.27	453.28	623.72	438.28	336.85	534.59	495.46	327.38	543.23	251.49	144.41	97.97	208.23	171.09	691.67	460.67	464.81	699.49	627.24	256.9	129.53	203.75	51.38	33.09	39	306.21	888.79	550.08	652.6
274	827.72	502.56	361.62	686.41	122.39	134.93	185.07	195.58	201.53	365.75	382.51	506.88	362.37	889.4	590.77	323.58	262.55	118.87	236.24	22.49	227.44	448.49	635.32	441.03	349.31	557.88	556.01	321.47	642.29	236.24	141.97	93.15	204.9	165.59	712.09	505.07	479.34	758.08	612.68	254.53	118.04	197.88	49.18	31.8	35.66	303.54	951.1	586.74	709.09
275	829.76	504	363.21	685.67	123.05	137.88	185.4	199	203.15	369.57	383.66	505.01	364.67	887.82	593.2	324.2	264.26	120.33	240.24	23.01	235.39	454.13	637.06	442.23	353.01	558.47	558.81	321.84	643.56	244.77	141.96	97.16	207.48	170.29	714.01	505.74	480.78	763.58	613.95	259.07	122.25	200.29	51.29	32.81	36.12	309.45	952.04	591.28	711.65
276	830.08	503.03	361.83	684.57	123.46	133.69	186.48	195.44	201.49	362.9	383.49	512.52	364.45	886.82	593.31	323.55	262.44	118.2	237.08	23.24	224.82	455.94	636.28	443.65	354.5	558	560.47	322.11	644.02	238.1	141.55	93.72	205.4	171.24	716.62	504.55	481.1	767.89	612.36	255.75	121.6	197.02	50.99	32.8	39.54	312.65	957.51	588.95	712.95
277	264.88	236.27	189.41	303.95	109.35	128.1	147.04	151.89	170.54	251.69	203.33	266.11	252.73	284.24	269.39	200.56	161.53	117.69	173.59	49.45	220.51	249.51	283.16	225.7	245.37	228.08	287.25	169.56	273.22	168.72	105.59	88.48	97.04	145.25	278.01	190.94	229.33	330.26	280.63	139.19	113	171.27	67.07	35.82	40.67	179.63	366.32	295.71	304.31
278	264.25	224.3	188.48	302.83	98.94	124.33	138	150.82	167.93	249.32	201.79	266.34	243.32	282.99	269.53	198.81	158.23	111.81	164.59	31.45	206.46	249.28	282.52	224.25	244.35	227.85	272.93	165.52	270.74	161.22	105.82	82.74	93.51	144.59	278.97	190.75	229.22	332.16	279.42	136.38	110.09	168.67	56.84	33.25	42.21	180.25	366.35	293.54	303.79
279	1151.29	560.29	401.63	759.81	136.31	137.65	200.05	208.67	211.13	394.6	419.82	720.61	395.7	1060.67	653.61	351.77	285.57	124.46	255.63	28.6	226.95	492.86	701.1	482.43	378.56	632.9	644.91	361.64	715.72	253.62	152.63	100.8	224.62	180.27	816.38	584.46	528.1	836.83	677.99	279.42	125.48	208.32	57.35	35.94	41.12	353.09	1349.37	642.08	789.01
280	1145.26	554.89	397.42	757.81	127.47	134.27	199.37	201.84	208.92	382.78	418.02	730.49	395.17	1060.25	652.18	348.99	282.24	122.31	251.99	28.07	214.37	493.31	690.53	477.66	380.63	626.13	646.46	359.94	718.38	243.9	150.76	96.14	216.6	174.13	818.3	576.88	529.15	839.5	673.09	272.07	115.74	205.05	56.38	35.3	33.79	353.22	1357.77	640.28	792.09
281	1157.83	562.6	401.79	762.39	134.9	136.87	201.24	205.97	211.32	394.08	422.12	731.68	397.78	1063.83	657.2	352.6	286.37	124.7	256.27	28.51	220.77	494.53	703.84	485.34	382.26	635.25	649.15	363.14	720.48	251.71	152.5	99.93	225.61	179.5	826.25	586.57	532.62	844.67	680.43	278.42	124.21	207.82	56.95	35.59	40.23	351.38	1360.48	646.08	795.12
282	1144.86	553.9	396.45	754.42	129.08	130.7	198.31	200.19	206.92	380.63	418.29	731.35	394.09	1058.07	648.8	348.62	282.39	119.73	250.03	26.82	208.8	492.25	689.85	476.46	377.88	626.65	643.06	361.07	718.34	244.26	149.78	95.45	217.64	175.78	811.33	576.51	524.23	830.62	672.75	273.15	118.76	203.61	54.76	33.91	38.34	352.64	1355.28	631.56	787.84
283	1151.41	557.95	399.91	758.79	132.34	131.9	199.91	201.24	207.26	390.86	419.91	754.18	396.32	1058.4	650.7	351.06	283.72	121.74	252.1	28.01	203.46	494.99	699.1	482.81	379.41	632.28	645.74	363.02	717.7	241.29	151.97	98.34	221.63	178.13	816.83	584.01	527.36	831.8	677.06	271.71	117.81	205.32	57.15	35.34	39.21	354.49	1359.16	635.33	789.94
284	1139.55	551.74	395.77	752.59	128.54	130.37	197.86	198.33	206.49	379.22	417.68	752.64	393.57	1054.61	649.67	347.12	280.93	119.14	248.56	27.56	202.76	491.55	686.48	475.07	378.32	624.5	643.45	360.34	717	240.89	149.42	94.72	214.92	181.13	810.73	575.67	524.4	829.72	670.17	271.01	117.23	202.77	56.09	34.26	38.72	353.49	1359.05	629.37	787.88
285	1152.56	560.92	399.65	753.21	133.2	132.56	199.84	199.83	208.38	388.87	421.06	748.27	396.62	1062.09	652.69	351.28	283.68	121.61	252.42	32.23	201.56	490.11	698.36	478.86	376.4	631.27	646.19	362.26	720.08	241.04	151.76	98.97	219.63	182.31	804.71	585.68	525.83	823.52	678.02	271.91	116.73	205.49	60.4	36.21	37.78	354.47	1344.65	629.84	786.43
286	1144.16	554.63	398.75	755.85	131.65	130.41	201.21	195.84	208.47	378.72	418.31	785.51	395.93	1057.63	653.06	347.78	280.65	119.64	249.47	31.68	195.47	498.21	686.63	479.01	380.63	629.44	653.31	365.36	721.21	239.6	149.82	95.17	213.77	185.07	822.16	576.72	526.24	836.56	671.67	271.09	115.21	202.47	59.84	35.56	38.52	363.89	1392.62	630.87	795.21
287	265.37	226.51	186.41	297.74	93.52	120.58	137.66	140.96	163.36	249.96	203.89	259.83	245.83	280.78	268.51	199.1	158.72	109.9	162.1	33.29	185.42	246.02	280.55	223.49	243.32	227.17	274.1	165.08	274.77	146.84	105.6	80.32	89.14	142.92	276.14	191.2	230.35	324.07	280.08	126.55	95.85	165.31	57.49	33.41	34.54	178.24	362.93	293.28	303.89
288	20.16	24.7	17.62	24.7	20.45	23.69	19.34	21.84	22.04	25.06	21.83	23.66	27.01	22.06	27.4	18.55	22.59	18.97	19.88	18.39	25.32	20.68	26.51	20.12	26.34	20.01	29.26	19.9	24.59	19.82	11.85	23.16	12.9	23.78	22.49	19.4	21.36	27.75	23.42	16.25	21	20.66	19.36	12.18	18.7	20.86	29.24	26.9	24.98
289	20.17	24.78	17.67	24.73	20.55	23.73	19.36	21.94	22.02	25.12	21.91	23.66	26.96	22.09	27.58	18.56	22.67	18.97	19.93	18.46	25.52	20.67	26.62	20.12	26.3	20.06	29.28	19.92	24.52	19.8	11.84	23.42	12.93	24.12	22.4	19.58	21.36	27.57	23.45	16.26	21.04	20.7	19.38	12.14	18.97	20.85	29.17	26.94	24.94
290	677.51	518.63	370.19	662.37	141.21	138.71	198.28	206.97	204.85	381.42	393.72	448.48	379.91	720.4	530.45	333.26	272.34	125.99	252.19	43.48	244.95	424.92	640.14	444.86	332.96	538.28	500.89	333.87	542.54	251.37	145.52	104.96	191.38	168.57	670.42	430.17	456.49	671.63	635.71	255.44	126.94	203.96	61.34	35.95	34.67	252.18	863.46	542.53	650.17
291	679.45	519.05	374.31	663.73	139.41	138.02	200.01	208.04	207.06	379.43	400.61	450.57	384.34	722.69	531.23	338.99	276.6	125.51	254.26	42.51	243.06	429.75	641.16	445.2	330.4	540.6	502.47	338.78	542.82	253.52	147.29	103.53	191.9	167.36	671.43	432.53	458.49	671.43	643.02	254.88	126.14	207.1	60.82	35.83	33.57	255.57	866.07	541.25	651.88
292	724.77	504.35	368.83	664.29	123.98	136.68	186.17	203.91	203.2	370.76	390.79	496.95	368.11	726.75	526.88	330.37	269.34	119.08	242.33	22.43	243.55	451.08	624.49	437.07	333.77	535.12	493.71	327.63	541.26	249.82	143.33	97.18	208.36	167.77	688.09	459.68	462.76	690.77	630.01	255.08	125.91	203.43	49.4	31.94	36.07	300.57	882.43	544.74	651.34
293	725.57	507.4	370.59	669.91	128.14	135.85	188.2	204.66	205.15	375.64	392.67	501.04	369.91	728.25	531.18	331.74	270.58	120.45	242.68	22.54	236.64	453.52	633.05	442.41	336.21	541.22	497.05	328.87	542.77	248.17	144.78	96.93	212.59	171.44	699.31	465.12	466.82	702.59	632.64	255.38	128.52	202.98	49	32.14	38.74	299.74	889.2	549.57	655.28
294	725.82	507.16	370.94	670.5	123.74	138.83	188.81	201.16	205.14	375.11	392.59	507.48	371.34	726.56	531.86	332.09	268.91	120.72	243.83	22.61	241.41	457.1	632.67	444.23	339.66	540.5	500.75	328.7	545.58	245.17	145.44	96.34	211.05	168.88	705.37	465.95	470.36	704.91	630.45	251.33	120.93	202.59	50.03	32.51	34.66	306.71	901.41	557.85	659.08
295	824.29	504.69	363.82	684.96	121.42	128.84	185.39	198.05	195.83	368.48	381.38	462.32	358.1	886.9	586.81	324.58	262.58	117.24	231.03	18.42	234.19	451.54	635.44	441.19	343.23	559.66	547.38	322.05	633	240	139.34	90.86	207.98	152.48	700.83	501.83	471.92	761.11	614.36	257.54	120.03	196.19	34.91	27.92	33.53	270.42	941.03	590.65	707.81
296	829.49	504.33	363.35	685.34	122.49	133.78	185.7	195.39	200.26	366.53	383.07	509.96	362.89	886.39	591.05	324.16	262.63	117.81	237.49	22.44	229.02	454.06	637	442.75	350.17	559.09	558.07	323.04	641.54	238.42	141.48	94.74	205.96	166.67	716.34	503.84	478.95	762.54	613.98	255.81	118.25	197.76	49.23	31.8	35.57	308.18	955.91	588.12	712.09
297	266.11	222.98	190.59	306.22	92.2	128.07	135.89	153.72	170.05	253.6	202.67	263.93	241.43	285.72	269.28	201.39	159.23	112.35	164.78	24.14	221.64	251.36	283.41	226.75	244.7	229.27	270.05	165.43	272.51	165.22	106.57	81.62	94.53	137.33	280.2	188.81	230.65	333.89	282.09	137.69	109.68	171.76	49.93	30.45	38.18	175.84	366.28	298.27	306.75
298	266.32	225.76	189.8	305.57	98.22	128	138.23	153.94	170.64	251.68	203.1	264.55	244.47	285.18	269.72	201.28	160.1	112.95	167.11	29.74	218.94	250.62	282.72	227.41	246.86	229.03	273.77	166.23	272.73	168.49	106.77	82.7	95.7	142.24	282.95	189	231.48	337.98	281.57	140.27	114.33	171.74	55.77	32.78	43.14	178	367.34	298.22	307.17
299	265.26	227.12	189.62	304.2	93.84	126.25	137.6	150.06	168.13	251.82	202.74	265.75	243.42	284.78	268.06	200.59	158.14	112.76	165.19	28.62	218.87	249.79	282.9	225.36	243.74	229.59	271.81	166.01	272.68	162.01	105.52	81.31	93.96	138.53	275.75	191.23	228.86	325.87	281.14	134.73	105.6	169.8	52.59	31.41	37.11	176.72	366.16	295.83	304.19
300	264.7	225.95	188.14	301.62	94.24	123.69	138.08	145.82	166.9	249.59	201.98	265.36	244.17	282.02	267.91	199.19	157.57	112.04	163.16	30.77	199.64	249.02	281.42	224.54	244.61	227.94	272.63	165.63	272.62	153.64	105.49	80.7	91.39	139.18	276.99	190.08	229.63	326.11	279.85	130.36	101.1	167.82	55.9	33.04	36.71	178.05	366.34	293.67	304.67
301	1157.01	562.69	403.11	762.05	131.82	135.86	201.52	202.67	210.66	393.4	421.24	732.6	397.61	1063.26	656.24	352.7	284.26	124.13	254.71	28.33	214.42	497.39	702.87	485.46	381.93	635.8	650.52	364.09	720.14	244.67	152.19	99.74	221.9	176.91	825.91	585.39	532.33	841.8	680.36	273.73	115.6	207.24	57.08	35.87	35.67	354.25	1368.77	645.67	796.44
302	1147.77	556.43	399.18	755.5	131.57	133.4	198.22	202.66	209.43	389.02	418.01	724.63	394.43	1058.44	651.29	350.21	282.77	121.93	251.03	26.84	215.56	493.37	693.23	478.3	378.14	628.24	643.6	360.23	718.7	248.17	150.56	97.61	220.14	177.98	812.61	579.86	525.65	836.26	675.75	276.34	122.24	205.6	53.98	33.76	39.14	351.72	1349.04	638.19	787.58
303	1144.28	554.31	397.56	753.49	129.64	134.08	197.33	200.84	210.24	387.48	417.99	723.15	395.03	1058.97	650.69	348.63	282.22	122.35	250.53	27.16	210.96	491.85	688.12	475.12	379.63	625.39	643.56	359.44	721.01	244.47	150.11	98.36	216.1	177.08	809.62	577.22	526.21	833.68	674.26	273.9	119.18	205.67	56.42	34.93	38.17	352.61	1349.21	633.85	787.86
304	1162.04	562.83	402.45	758.47	131.81	131.51	198.61	201.35	207.74	390.46	423.27	722.54	396.22	1072.36	655.63	353.17	284.64	121.54	250.74	26.71	202.01	494.65	702.23	480.68	377.06	635.31	646.35	363	724.49	241.63	152.1	97.41	219.22	175.29	807.2	586.76	527.95	831.75	683.06	274.11	117.41	205.52	54.81	34.32	38.38	352.57	1348.03	634.4	791.6
305	1152.86	557.12	399.96	756.96	130.04	130.83	198.37	198.07	208.09	385.87	420.6	732.31	396.37	1067.01	655.88	349.92	282.33	119.88	249.82	27.32	199.39	497.09	690.96	478.18	381.86	629.01	650.18	362.83	726	240.9	150.08	97.53	213.72	183.46	815.57	580.66	528.5	837.98	677.33	273.24	117.16	204.41	57.11	34.82	38.79	359.47	1371.9	632.72	795.58
306	265.02	223.82	186.57	297.84	95.54	120.58	135.64	143.06	164.88	250.26	204.05	260.01	244.24	280.62	269.76	199.17	160.97	108.68	160.62	28.36	185.77	248.14	280.87	223.31	244.51	226.68	271.51	163.78	274.6	150.86	105.42	79.11	89.95	148.4	277.84	190.29	229.85	331.67	279.98	131.6	102.87	165.84	54.42	32.22	41.17	178.4	362.63	293.41	304.18
307	265.1	224.11	185.57	297.93	92.64	120.18	137.48	140.66	162.96	249.37	203.11	260.63	245.42	280.7	268.47	199.25	158.52	109.64	161.83	32.01	185.14	246.89	278.86	223.48	243.57	225.45	273.34	164.2	274.47	146.84	105.43	79.81	89.1	143.06	276.5	190.28	230.25	324.84	280.03	126.7	95.99	165.66	57.13	33.13	34.35	178.37	362.72	292.96	304.24
308	265.59	225.2	186.23	297.84	96.73	120.48	137.32	142.24	164.81	249.32	203.55	259.83	245.51	281.13	269.74	199.31	159.22	109.28	161.6	32.46	185.67	246.71	280.01	223.65	243.83	225.92	273.34	164.77	274.46	151.01	105.24	80.01	90.29	146.7	277.49	190.57	229.99	329.81	280.39	130.56	102.02	165.4	56.78	33.05	40.25	177.82	362.48	294.67	303.95
309	20.21	24.71	17.64	25	20.49	23.93	19.37	22.23	22.12	25.12	21.91	23.81	27.07	22.19	27.65	18.55	22.84	19.03	20.1	18.37	26.57	20.84	26.55	20.18	26.52	20.04	29.4	19.89	24.67	20.42	11.88	23.39	13.12	23.97	22.65	19.86	21.56	27.94	23.44	16.56	21.42	20.84	19.34	12.06	19.07	21.19	29.43	27.26	25.13
310	20.21	24.9	17.68	24.82	20.53	23.84	19.35	21.96	22.08	25.13	21.91	23.63	26.93	22.19	27.49	18.57	22.69	18.78	20.04	18.66	25.99	20.67	26.63	20.12	26.28	20.09	29.38	19.89	24.57	20.06	11.84	23.42	13.02	23.71	22.43	19.41	21.34	27.63	23.48	16.36	21.08	20.76	19.52	12.16	18.81	20.85	29.19	26.96	24.96
311	19.95	24.62	17.52	24.78	20.9	24.13	19.38	22.25	22.08	25.06	21.84	23.55	26.8	21.92	27.37	18.35	23.49	18.89	20.11	18.89	26.85	20.54	26.35	20.02	26.23	19.88	29.25	19.87	24.34	20.47	11.77	23.58	13.17	24.37	22.33	19.3	21.17	27.45	23.21	16.82	21.46	20.85	19.77	12.11	19.16	20.71	28.99	27.1	24.74
312	732.68	507.81	368	665.76	123.81	135.73	186.7	202.58	204.19	374.94	392.36	450.77	370.15	728.52	528.6	331.49	269.27	119.84	241.55	22.77	237.11	423.36	630.35	439.53	332.59	539.35	483.99	328.74	543.33	244.66	144.37	97.63	209.64	167.12	688.57	462.12	463.09	670.24	632.83	252.47	123.58	202.77	49.24	32.19	34.32	253.33	865.5	541.8	648.93
313	733.3	507.04	367.78	668.37	125	136.58	187.78	200.84	204.65	375.09	392.39	457.02	369.64	728.12	530.92	331.27	268.62	120	242.54	22.4	240.25	426.31	629.56	440.96	333.72	539.53	488.11	328.53	543.84	245.99	144.33	97.25	210.08	167.94	698.83	463.03	467.05	680.34	632.68	253.25	121.7	201.9	48.95	32.02	35.97	254.12	877.67	547.05	653.19
314	726.53	504.99	369.21	666.22	123.44	136.14	186.91	199.64	203.99	372.42	391.04	501.14	368.7	726.93	529.23	330.32	267.63	119.15	241.25	22.05	239.36	455.53	624.85	438.53	336.62	535.84	497	327.44	543.67	244.93	143.45	96.6	206.92	167.79	695.71	459.98	466.06	700.4	630.02	252.4	120.75	201.31	48.83	31.85	35.12	303.4	891.17	550.31	655.67
315	842.97	512.6	366.97	695.04	119.93	123.6	186.83	194.36	193.39	365.71	387.26	464.27	362.93	911.55	597.46	328.66	263.89	115.7	230.45	18.32	222.4	457	643.16	445.19	347.35	566.32	557.73	326.18	647.05	233.77	139.94	88.91	204.77	151.63	709.85	507.6	479.05	774.62	625.46	257.31	115.61	194.96	34.73	27.97	32.68	272.78	956.77	594.69	721.03
316	266.24	226.5	192.18	311.4	89.9	119.2	137.31	151.86	164.28	254.77	204.7	233.21	240.91	292.83	270.04	204.04	162.14	110.71	158.61	20.03	221.79	255.16	284.14	227.06	241.78	232.26	264.98	167.73	270.36	163.64	103.7	75.67	93.63	125.93	273.16	186.8	227.42	341.72	286.84	139.47	107.49	170.46	35.08	26.35	34.91	140.68	366.27	302.6	311.64
317	261.36	222.96	189.83	307.3	90.92	115.22	136.67	149.23	161.18	253.99	201.35	232.16	238.89	285.22	265.32	200.72	157.22	109.35	154.89	20.12	207.83	253.18	281.61	226.03	241.82	229.15	262.19	165.29	266.11	155.63	103.16	75.03	92.7	123.97	272.33	183.86	224.11	339.55	281.82	133.78	105.61	166.26	35.18	26.34	35.59	138.78	362.45	299.34	307.43
318	266.44	224.69	189.82	306.43	91.86	127.37	135.89	153.28	170.26	253.83	202.9	263.92	242.73	285.72	268.71	200.76	159.17	112.44	164.71	23.7	220.96	251.59	283.25	226.18	245.77	230.04	270.25	165.25	273.9	165.14	106.14	80.46	94.71	136.61	280.17	188.46	230.57	333.09	281.96	137.33	109.12	171.53	49.45	30.28	37.24	174.42	366.58	298.68	307
319	266.59	224.73	189.4	305.7	91.58	123.63	135.84	147.2	167.07	251.05	202.69	263.55	242.05	285.73	268.63	200.37	157.73	110.39	162.13	24.01	204.01	251.37	283.24	226.13	245.2	229.59	270.16	165.09	271.83	156.07	105.49	79.75	91.78	136.67	280.02	189.08	230.79	332.82	281.61	132.5	103.73	168.93	50.66	31.25	37.58	175.11	366.71	296.38	307.27
320	266.45	227.26	189.74	302.96	92.48	126.92	137.35	148.98	168.51	251.19	203	265.09	243.64	284.33	268.24	201.1	158.96	112.51	166.01	29.06	210.54	249.47	283.39	226.11	244.03	229.67	272.26	166.27	272.04	160.64	106.13	81.27	93.44	139.02	276.64	190.53	229.97	325.6	281.78	133.82	103.45	170.32	55.03	32.67	35.09	178.1	366.49	295.86	305.06
321	264.44	224.11	187.63	301.17	93.46	122.5	137.23	145.56	166.37	249.12	200.98	266.56	241.93	281.65	267.57	198.93	156.88	110.82	161.84	29.3	198.23	249.28	280.23	223.64	242.99	227.87	271.7	165.27	271.68	152.24	104.88	80.12	90.89	138.85	276.46	189.39	228.97	325.67	279.67	129.87	100.4	166.99	53.41	31.74	37.04	177.64	366.82	293.21	304.33
322	1154.25	563.79	404.06	760.7	132.47	124.8	200.16	201.74	200.75	395.63	419.37	681.38	390.25	1063.58	649.77	352.44	283.06	120.79	244.49	22.63	208.52	502.65	704.64	482.11	373.63	638.27	638.88	362.85	708.78	238.19	148.82	95.31	224.2	161.44	804.59	585.19	520.97	837.97	681.59	272.03	114.56	202.79	39.54	30.42	35.74	322.76	1342.76	640.62	789.55
323	1149.18	555.75	398.76	755.67	126.94	132.56	198.62	197.36	208.61	384.11	418.35	726.67	395.59	1060.48	652.34	349.08	280.56	120.48	249.24	25.91	203.32	502.52	691.63	477.57	382.86	627.49	650.65	359.93	720.54	238.73	149.9	95.25	215.68	173.46	818.98	578.3	530.25	845.96	674.54	270.18	113.35	203.66	53.64	33.58	34.3	361.87	1358.74	640.86	793.63
324	1176.32	567.98	405.28	767.31	134.32	133.96	201.24	203.58	213.09	396.57	426.36	722.58	400.42	1077.21	663.22	355.92	286.73	122.63	252.86	26.41	201.47	500.29	712.74	488.76	384.21	642.87	653.82	365.49	731.13	242.71	153.79	97	224.91	178.67	831.08	594.01	535.94	853.19	688.47	275.79	120.19	206.55	53.85	34.22	38.73	353.74	1368.32	646.93	801.66
325	1158.11	557.52	401.33	763.37	129.54	130.36	200.2	198.52	209.47	381.36	421.61	749.08	397.24	1070.53	657.88	350.58	282.62	118.5	249.1	25.73	200.62	503.41	692.54	482.33	384.54	633.29	655.56	366.06	729.17	243.12	150.19	93.99	214.78	179.03	832.62	579.01	531.11	854.26	678.03	275.37	118.57	203.05	53.4	33.44	38.43	361.15	1400.26	640.63	803.96
326	266.55	225.36	186.65	299.49	92.36	120.39	137.19	143.43	163.19	248.88	203.58	261.05	243.9	283.29	267.3	199.76	159.77	108.99	162.61	30.2	193.08	248.75	280.5	222.77	240.51	226.82	273.15	164.63	273.79	153.01	104.99	79.58	90.26	137.71	276.21	189.49	230	327.62	281.39	130.79	98.83	166.41	53.49	31.5	34.24	175.62	363.28	295.69	305.59
327	265.14	224.03	185.42	298.15	92.98	121.51	137.16	143.21	162.74	248.15	202.49	262.06	243.91	281.06	265.46	198.21	159.63	108.6	162.85	31.27	193.56	247.97	279.23	222.08	240.67	225.85	273.02	163.78	272.53	152.71	104.86	79.78	91.05	136.77	275.96	189.23	229.85	325.56	279.22	129.94	98.51	165.01	55.65	32.76	34.18	177.44	362.75	294.78	304.3
328	265.84	225.35	186.5	290.74	92.87	114.68	137.45	138.88	160.4	249	203	259.85	243.4	276.92	265.62	199.53	157.62	108.58	155.89	31.69	145.59	246.76	280.13	223.65	238.89	226.43	272.87	164.59	272.21	131.43	105	79.31	84.93	136.49	275.6	189.7	229.42	325.38	280.82	119.06	93.34	163.84	54.54	31.82	34.22	174.6	362.37	292.29	304.04
329	20.3	24.88	17.65	25.09	20.59	23.91	19.53	22.22	22.13	25.14	21.85	23.76	27.2	22.3	27.71	18.59	22.64	19.18	20.15	18.72	26.54	20.87	26.57	20.21	26.56	20.07	29.62	19.99	24.78	20.48	11.9	23.49	13.16	23.85	22.76	19.85	21.61	28.17	23.5	16.59	21.47	20.79	19.53	12.09	19.08	21.01	29.52	27.22	25.24
330	20.29	24.81	17.64	25.18	20.43	23.87	19.19	22.34	22.16	25.1	21.87	23.79	26.97	22.4	27.69	18.6	22.73	18.74	20.13	18.18	27.15	20.85	26.56	20.19	26.5	20.08	29.4	19.8	24.76	20.74	11.87	23.37	13.19	23.78	22.66	19.63	21.53	28.05	23.52	16.74	21.62	20.91	19.14	11.89	18.87	20.83	29.48	27.22	25.18
331	20.26	24.84	17.62	25.21	20.71	23.96	19.27	22.5	22.23	25.09	21.96	23.66	27.04	22.42	27.74	18.54	22.95	18.8	20.24	18.47	27.48	20.75	26.51	20.16	26.5	20.05	29.41	19.84	24.77	20.97	11.82	23.58	13.27	24.11	22.66	19.46	21.45	28.05	23.5	16.89	21.87	20.91	19.35	11.95	18.9	20.68	29.42	27.41	25.15
332	20.2	24.97	17.63	24.97	20.81	23.94	19.4	22.28	22.21	25.06	21.96	23.79	27.1	22.3	27.45	18.51	23.08	18.87	20.23	18.86	26.9	20.65	26.54	20.1	26.37	20.02	29.48	19.94	24.66	20.75	11.8	23.7	13.21	23.95	22.52	19.4	21.37	27.91	23.46	16.84	21.68	20.83	19.73	12.16	19.14	20.98	29.23	27.12	24.99
333	19.93	24.94	17.52	24.79	21.27	24.02	19.58	22.33	22.14	25.06	21.84	23.7	27.05	21.92	27.53	18.33	23.42	19.3	20.19	19.46	26.91	20.56	26.28	20	26.31	19.86	29.53	20.05	24.4	20.62	11.8	23.9	13.25	24.64	22.39	19.34	21.2	27.65	23.19	16.87	21.73	20.79	20.09	12.23	19.58	21.15	29.05	27.21	24.76
334	853.86	521.05	369.17	704.95	125.03	127.25	189.45	199.69	196.16	379.91	391.8	418.38	366.19	917.93	606.24	332.83	268.43	118.43	235.52	18.04	229.19	428.1	660.73	455.26	345.98	579.27	550.32	329.56	649.75	238.31	142.91	92.1	215.37	155.07	722.86	520.38	484.69	756.8	635.25	260.95	117.88	198.46	34.69	28.21	33.54	217.99	946.83	599.05	723.52
335	852.65	516.03	366.39	699.05	122.23	124.47	188.3	197.99	193.38	373.45	388.27	403.15	364.56	913.77	600.91	330.04	265.3	117.06	233.42	17.87	225.3	426.88	648.42	448.18	343.67	567.68	544.16	326.86	643.66	236.87	141.76	91.49	208.34	153.45	718.27	502.41	477.21	759.54	629.57	259.46	117.45	196.64	34.78	28.1	32.27	214.53	935.89	596.58	720.78
336	267.02	226.92	192.89	312.89	90.25	118.25	137.65	152.39	164.13	254.69	203.91	215.24	241.43	293.35	273.27	205.08	159.92	110.77	158.33	19.56	220.12	254.68	284.5	227.41	239.73	229.64	259.09	167.36	265.11	162.07	104.89	76.12	93.27	126.3	273.05	176.99	222.67	345.14	287.52	138.08	108.18	170.08	35.09	26.23	35.24	134.83	351.58	304.31	311.4
337	267.08	226.83	191.63	312.85	89.9	114.73	137.66	149.05	162.13	253.92	203.87	215.28	242.69	293.4	269.39	204.26	158.89	109.75	156.36	19.24	206.46	254.65	284.06	226.38	240.85	229.32	258.99	167.02	266.16	156.09	104.22	74.65	91.59	123.8	273.28	176.58	222.44	344.95	286.92	134.81	105.13	168.35	34.91	26.26	34.31	134.15	351.67	302.64	311.5
338	261.61	224.73	190.56	308.55	86.71	118.28	136.4	150.18	163	255.46	201.48	233.87	239.01	285.97	262.9	201.65	157.65	110.92	156.36	19.8	218.99	253.54	281.14	227.28	242.31	230.43	262.73	165.6	267.31	157.37	103.36	74.79	93.67	121.43	269.1	184.96	225.25	332.03	282.51	131.88	104.84	168.02	34.84	26.16	32.16	139.19	364.21	300.78	307.69
339	267.66	224.53	189.69	305.8	91.53	122.39	136.64	146.64	167.6	252.74	203.42	266.55	243.46	284.26	269.98	201.11	157.72	111.57	161.74	23.71	199.87	253.67	283.66	227.71	249.4	230.14	272.67	165.43	275.06	154.11	105.62	78.76	91.49	137.75	285.05	188.69	232.58	339.12	282.23	131.79	102.85	169.3	49.39	30.23	36.81	174.81	371.86	299.59	310.61
340	267.05	224.69	189.6	304.53	91.74	126.4	135.39	149.83	168.72	251.52	202.74	263.56	242.14	284.63	268.81	201.07	158.82	111.33	164.38	23.79	210.94	251.19	283.16	226.6	245.36	229.72	270.57	165.32	272.84	162	105.82	80.04	93.59	138.13	280.82	188.18	230.81	332.97	282.07	135.72	106.18	170.71	50.43	30.77	37.66	176.27	367.39	298.55	307.38
341	267.61	225.78	189.24	304.47	92.53	124.42	137.64	149.09	167.34	251.07	202.89	267.51	242.92	284.3	268.37	200.71	158.41	111.42	164.64	26.85	207.59	252.06	284.2	226.28	245.14	230.63	272.75	166.01	272.85	158.65	105.51	80.24	93.7	135.23	280.27	190.35	231.15	331.45	282.08	133.11	103.25	170.24	51.56	31.2	36.15	174.7	370.53	298.71	307.89
342	261.44	225.63	189.12	302.67	92.29	117.75	137.09	148.04	162.04	251.94	200.76	234.81	237.84	283.09	264.5	200.46	157.62	109.69	156.58	23.33	208.02	250.12	281.83	224.13	237.2	230.35	262.18	165.86	263.41	154.24	102.88	76.29	93.15	126.7	265.44	185.71	221.85	326.17	281.44	132.16	101.89	166.53	38.5	27.45	35.54	143.13	355.74	296.49	302.92
343	261.3	226.2	189.47	302.7	92.92	117.11	137.49	146.65	161.86	252.72	201.38	236.6	239	282.84	264.66	200.71	156.96	109.77	155.92	23.88	203.21	251.1	281.8	225.16	238.71	229.94	263.36	166.31	265.18	151.65	103.34	76.61	92.42	127.63	266.38	185.93	222.05	327.7	281.62	131	101.24	165.72	38.87	27.41	36.3	144.22	357.28	295.63	303.46
344	1173.18	569.36	409.74	766.23	130.68	117.43	204.63	198.23	198.82	396.45	424.7	707.35	395.76	1073.73	660.1	356.21	283.42	120.23	240.68	22.01	156.86	515.87	711.53	493.04	383	646.71	655.33	370.46	720.57	220.13	150.39	93.6	219.12	164.2	831.57	588.89	531.75	862.46	689.19	264.04	110.24	200.69	38.67	30.04	33.37	330.59	1392.66	652.06	809.78
345	268.53	226.86	189.26	301.26	92.47	122.44	136.97	144.93	166	252.94	205.05	260.42	246.24	284.7	269.41	201.5	162.22	110.35	162.54	27.39	194.42	252.74	283.59	225.17	245.69	229.25	273.23	165.88	275.78	153.81	105.97	79.48	91.23	139.7	277.68	189.68	230.8	332.32	283.71	132.5	100.71	167.44	50.95	30.86	35.08	176.54	361.14	297.09	307.1
346	268.39	230.29	187.61	300.57	99.58	122.51	144.81	144.16	166.15	250.89	204.27	259.5	249.92	284.46	269.21	200.67	160.46	113.94	166.8	44.35	192.81	250.4	281.76	223.7	244.17	228.42	281.03	167.65	276.6	153.29	105.7	83.58	91.66	137.68	277.42	190.17	231.07	329.31	282.87	130.63	99.1	167.86	62.07	33.78	33.86	177.15	363.45	296.06	306.74
347	268.3	231.02	187.9	300.56	99.75	119.2	143.73	140.93	162.58	249.37	204.31	260.75	248.43	284.57	267.21	201.15	159.02	111.46	164.81	42.34	186.51	250.17	282.98	224.58	240.69	227.86	280.94	167.4	273.58	148.27	105.5	81.96	89.98	136.17	276.3	190.13	230	328.47	282.85	128.15	95.98	164.78	60.09	33.13	33.75	175.78	363.26	296.41	306.11
348	267.63	225.51	186.7	291.79	92.12	114.46	137.54	139.18	160.53	248.57	203.51	260.82	244.15	279.07	266.71	200.01	157.56	108.25	155.71	30.7	143.54	248.82	280.78	222.9	240.02	227.15	273.24	164.97	273.76	130.3	105.1	78.63	83.92	135.2	275.88	189.42	230.07	326.67	282.12	118.61	92.38	163.48	53.59	31.54	33.31	174.98	362.96	292.81	305.86
349	261.16	224.21	186.28	290.15	92.29	106.34	137.15	138.37	153.67	249.47	201.62	236.14	240.07	276.29	262.35	199.05	156.69	107.42	148.07	26.96	142.56	248.3	277.32	221.62	236.97	226.63	263.97	164.04	266.61	127.5	101.57	74.88	84.43	124.48	264.57	185.59	222.38	325.84	280.5	118.21	92.6	160	41	28.1	34.18	144.35	354.98	293.54	302.46
350	20.32	24.82	17.65	25.4	20.35	23.98	19.15	22.71	22.3	25.17	21.86	23.78	27.02	22.49	27.8	18.59	22.82	18.8	20.3	17.99	28.21	20.89	26.58	20.23	26.61	20.09	29.45	19.74	24.83	21.3	11.91	23.44	13.36	23.93	22.81	19.76	21.64	28.25	23.51	17.04	22.05	20.98	19.12	11.81	19.01	20.8	29.57	27.44	25.26
351	20.26	24.96	17.61	25.23	20.73	23.83	19.47	22.5	22.21	25.05	21.99	23.75	27.13	22.45	27.62	18.53	22.95	18.9	20.33	18.9	27.67	20.82	26.48	20.14	26.5	20.02	29.64	19.91	24.77	21.13	11.8	23.66	13.34	23.86	22.66	19.43	21.44	28.14	23.49	16.89	21.88	20.91	19.62	12.03	18.81	20.8	29.45	27.54	25.17
352	20.47	25.16	17.75	25.4	20.82	24.13	19.38	22.59	22.38	25.09	22.11	23.91	27.32	22.77	27.86	18.69	23.21	18.86	20.34	18.5	27.69	20.99	26.59	20.2	26.66	20.15	29.68	19.96	25.05	21.22	11.9	23.63	13.29	24.18	22.78	19.51	21.61	28.43	23.73	17.15	22.04	21.02	19.44	12.05	19.23	21.12	29.59	27.52	25.39
353	20.41	25.3	17.72	25.16	21.04	23.92	19.64	22.31	22.28	25.06	22.13	23.72	27.34	22.63	27.71	18.68	23.16	18.96	20.29	19.21	26.81	20.83	26.59	20.14	26.41	20.13	29.76	20.09	24.9	20.79	11.91	23.75	13.24	23.97	22.58	19.45	21.47	28.14	23.72	16.87	21.73	20.91	19.86	12.23	19.17	21	29.32	27.4	25.21
354	19.91	24.89	17.55	24.83	20.8	24.05	19.63	22.28	22.29	25.18	21.64	24.19	27.05	21.8	27.16	18.25	22.62	19.15	20.33	19.62	27.2	20.83	26.28	20.1	26.65	19.86	29.83	19.85	24.54	20.7	11.82	23.74	13.28	23.72	22.69	19.26	21.42	27.94	23.1	16.53	21.47	20.78	20.29	12.35	18.88	21.45	29.45	27.33	24.93
355	855.58	523.11	363.13	711.85	125.43	125.06	184.49	199	196.96	383.42	392.84	384.03	371.11	917.87	609.91	334.63	267.97	114.57	235.04	18.32	220.09	378.31	662.13	457.84	320.78	580.32	522.16	333.12	648.37	232.69	145.18	92.84	213.37	156.46	736.09	512.14	484.14	741.13	637.23	258.06	116.63	200.03	34.96	28.42	33.02	162.41	948.41	594.21	720.65
356	271.02	228.95	184.47	315.71	90.92	114.07	131.26	148.14	162.04	256.33	206.11	185.69	244.64	296.03	273.85	205.69	160.26	105.05	157.51	19.38	205.17	205.62	288.99	229.38	217.38	232.31	235.07	168.41	268.35	155.88	104.67	75.05	92.88	124.75	276.86	178.64	224.48	323.19	289.76	135.17	104.29	168.09	34.46	26.46	35.1	85.71	345.02	295.72	304.79
357	268.87	228.66	192.98	314.16	90.16	117.81	137.95	152.4	164.22	255.34	204.18	216.2	242.63	294.75	273.25	204.89	160.31	110.84	158.37	19	218.87	255.76	285.39	227.5	241.05	230.31	260.66	167.35	267.01	161.55	104.75	75.46	93.14	124.33	275.64	177.3	224.46	348.28	288.24	137.98	107.53	169.87	34.37	26.2	34.33	134.24	354.7	305.94	313.59
358	267.71	228.03	191.77	313.69	86.69	114.65	137.41	147.3	161.01	253.23	203.39	215.34	241.65	294.25	269.48	204	158.69	108.55	156.33	18.74	208.53	254.92	284.45	226.35	239.23	229.6	259.31	167.01	264.81	154.77	103.73	74.63	91.48	122.34	270.36	177.06	222.63	338.9	287.19	132.19	102.96	167.39	34.23	26.12	33.04	134.13	352.11	303.01	311.83
359	267.45	227.38	192.03	304.16	85.81	111.05	137.24	147.78	160.37	254.61	204.32	233.74	241.53	287.95	267.65	203.96	158.1	110.38	151.53	19.23	168.83	255.53	283.97	227.34	242.39	232.74	265.53	167.47	271.33	138.85	103.87	74.71	86.78	121.46	272.59	186.77	228.7	337.84	287.16	123.52	100.56	167.42	34.33	26.09	31.94	139.13	368.89	300.22	313.25
360	262.09	229.09	189.5	305.47	96.96	113.06	145.64	145.38	159.86	252.66	200.84	233.37	242.46	284.09	264.46	200.49	156.74	113.01	157.84	38.55	199.19	253.51	280.93	225.63	239.87	229.89	271.05	168.45	265.24	151.08	102.49	79.17	92.45	122.5	271.68	184.24	224.53	337.71	281.99	130.39	100.44	165.04	45.37	29.02	32.93	138.95	364.01	299.16	307.98
361	268.81	226.1	189.8	306.77	93.28	123.77	138.45	149.12	168	253.32	203.59	266.49	244.58	284.66	270.15	201.37	158.89	112.1	164.81	26.47	208.38	253.77	284.82	228.04	248.78	231.01	274.83	166.24	275.39	158.89	105.63	80.58	94	137.3	285.53	189.39	232.94	338.28	282.73	133.88	104.57	170.08	49.91	30.44	37.06	174.1	372.07	302.58	310.95
362	263.45	225.96	189.65	304.4	92.19	115.2	137.54	145.34	161.91	253.08	201.93	236.77	239.55	284.38	265.06	200.92	156.7	108.88	154.53	22.5	194.65	252.67	282.87	225.6	240.61	231.2	264.37	166.04	266.78	147.75	103.01	75.47	91.39	123.91	269.65	185.72	224.02	331.87	282.67	128.98	99.61	165.54	37.67	27.46	36.23	143.33	360.1	297.78	306.55
363	265.46	228.22	191.12	299.16	92.71	111.11	138.64	145.45	159.08	253.42	203.96	236.58	241.86	283.4	266.88	203.23	157.12	109.02	151.12	23.36	158.33	254.3	283.41	227.47	241.86	231.7	266.24	167.79	269.72	135.25	104.22	76.44	86.76	124.35	270.58	186.44	225.37	334.77	285.39	122.99	99.04	164.73	37.97	27.18	36.79	143.41	363.01	297.66	309.1
364	264.05	226.98	190.33	297.57	92.12	108.87	138.68	143.45	157.56	251.29	202.67	238.15	240.36	281.88	266.52	201.29	156.74	108.28	149.98	24.26	154.81	254.31	281.98	225.4	239.19	231.82	265.49	168	267.59	133.56	103.04	75.28	86.43	126.13	267.84	186.53	223.43	329.77	283.87	121.87	97.01	163.07	38.57	27.28	35.13	145.13	362.81	294.65	307.39
365	63.4	72.87	55.09	78.71	51.69	59.15	52.23	63.66	64.04	78.7	63.59	71.73	74.85	70.5	80.2	56.75	61.66	47.1	56.39	40.63	79.12	66.47	81.28	61.98	74.45	63.21	85.24	56.56	73.77	58.67	33.77	52.19	36.16	63.66	69.89	54.63	62.1	87.5	74.39	49.1	55.89	57.59	37.8	19.76	35.16	50.53	92.24	82.16	77.93
366	263.94	231.21	188.56	301.78	99.25	110.06	144.6	141.15	155.19	250.92	202.86	230.58	244.68	285.32	264.38	200.45	158.07	109.96	157.06	38.17	186.45	252.79	281.94	222.97	238.79	229.41	272.06	167.48	266.92	146.07	102.43	77.55	90.63	123.34	265.96	185.51	223.16	331.79	283.17	128.54	96.18	160.99	45.48	29.06	33.72	142.57	353.64	297.09	305.47
367	271.65	233.52	190.69	295.69	101.59	118.11	145.21	143.1	163.77	255.02	206.52	261.51	250.91	281.42	270.79	203.03	159.95	113.96	161.55	42.24	148.58	252.53	289.12	227.53	244.81	232.57	282.6	168.93	276.5	132.77	107.2	83.12	87.64	136.87	278.49	193	231.79	329.89	285.76	120.24	95.03	165.5	59.72	33.2	34.58	176.21	363.89	296.37	307.76
368	268.55	229.79	187.53	292.5	98.96	112.55	143.11	138.24	159.7	249.94	204.42	260.81	250.36	279.45	267.99	200.42	158.23	110.71	158.88	40.28	141.15	250.52	281.91	223.71	244.25	228.05	280.82	166.83	275.78	130.8	105.04	80.65	84.66	136.4	276.77	189.81	230.32	328.97	282.42	118.97	92.66	162.28	58.52	32.45	34.01	175.49	363.68	294.18	306.92
369	263.9	226.76	188.12	292.56	90.89	105.55	137.79	138.09	154.15	250.15	203.21	236.24	241.46	279.94	263.7	201.42	157.02	107.37	149.1	27.06	142.95	250.24	280.08	223.68	237.56	228.38	265.74	165.51	266.61	128.11	102.48	74.98	83.99	124.65	265.46	186.39	223.88	327.87	283.38	118.6	92.14	161.22	40.87	28.2	32.59	145.17	356.27	294.51	304.8
[truncated: 129 more columns]

## Sheet: 2003
Aug00	Sep00	Oct00	Nov00	Dec00	Jan01	Feb01	Mar01	Apr01	May01	Jun01	Jul01	Aug01	Sep01	Oct01	Nov01	Dec01	Jan02	Feb02	Mar02	Apr02	May02	Jun02	Jul02	Aug02	Sep02	Oct02	Nov02	Dec02	Jan03	Feb03	Mar03	Apr03
259.46	252.48	452.47	511.87	965.34	483.13	1359.8	806.55	416.43	362.39	147.86	333.73	59.99	349.42	579.54	865	585.98	451.51	784.54	816.26	442.16	892.24	353.85	180.12	127.58	293.25	236.37	1017.98	740.9	651.57	1008.33	831.56	369.32
263.61	255.98	467.12	514.82	974.59	487.25	1361.86	812.43	419.04	366.29	152.35	337.94	62.11	352.6	586.25	875.85	593.65	457.36	791.88	823.62	444.61	895.52	354.22	182.24	132.34	298.97	239.49	1033.1	749.39	657.88	1019.66	837.06	370.08
260.38	251.33	453.53	510.75	970.81	483.22	1354.58	805.87	415.09	362.77	147.55	333.11	58.98	349.92	582.16	861.52	587.16	453.71	781.51	817.94	441.47	890.74	353.36	179.11	127.31	292.33	234.37	1026.9	737.15	651.78	1018.53	828.63	369.07
255.77	250.41	458.62	510.32	971.24	482.03	1350.78	803.64	415.42	359.84	148.04	329.91	60.01	329.4	582.57	861.47	586.15	451.46	781.4	815.87	441.72	888.46	343.42	179.22	127.89	291.45	235.42	1018.68	738.36	648.71	1010.53	829.53	362.13
256.14	248.87	449.85	510.22	973	482.99	1354.68	803.26	415.41	360.23	146.51	332.33	60.5	343.34	582	861.55	585.84	450.91	780.72	817.09	441.69	888.96	348.53	179.32	125.14	293.16	230.59	1018.22	736.72	648.85	1007.3	828.11	365.23
255.59	248.34	453.37	500.73	971.46	474.19	1324.73	788.51	408.27	352.67	148.05	328.7	61.59	341.46	574.97	852.84	580.13	443.53	772.66	804.65	435.2	869.99	343.11	177.24	128	292.69	230.34	1003.77	730.54	638.55	985.75	814.14	357.24
250.32	244.11	449.12	499.61	969.34	475.52	1319.61	785.72	407.68	350.54	148.07	326.71	68.69	318.05	574.65	851.69	578.61	442.25	770.95	808.11	436.09	868.17	332.08	176.48	128.47	287.19	227.61	1000.79	728.19	636.63	983.74	812.38	351.6
257.08	253.69	452.25	509.16	982.46	485.5	1348.4	799.59	414.89	357.38	151.19	336.98	71.49	343.38	579.31	862.37	583.64	449.58	780.43	821.16	442.07	887.85	349.29	180.3	132.18	291.14	234.46	1008.79	737.51	648.54	993.51	826.14	362.4
257.25	253.04	465.49	522.75	1036.1	496.71	1397.26	827.47	423.74	374.27	152.18	342.84	65.35	332.91	600.81	891.13	605.54	466.83	809.09	852.55	453.94	920.51	348.13	183.18	130.69	301.7	244.68	1066.73	767.85	676.01	1044.65	848.05	371.87
261.73	258.76	467.76	534.78	1036.59	507.32	1434.19	847.4	433.99	381.33	154.58	347.29	68.4	329.26	606.67	906.79	614.15	473.28	824.31	868.87	463.17	944.19	353.08	186.66	130.89	303.64	246.06	1077.02	782.41	688.88	1063.86	868.25	380.49
251.53	250.5	458.04	520.51	1035.22	496.31	1394.44	826.83	421.5	370.68	150.79	338.06	68.33	310.09	599.59	876.93	599.34	467.59	800.39	855.46	452.77	923.69	339.47	180.98	128.88	291.4	244.14	1062.36	760.17	674.3	1048.49	843.9	368.44
256.31	254.94	459.33	528.86	1041.56	502.39	1428.67	838.76	429.89	375.45	150.95	341.23	67.83	326.18	604.86	886.26	604.65	467.75	812.57	864.42	461.89	940.23	350.14	183	128.92	293.06	242.4	1060.21	768.91	679.55	1051.3	860.11	378.24
249.03	247.19	451.98	520.09	1017.52	493.14	1382.15	816.08	421.42	369.23	147.95	334.35	68.89	299.68	593.58	872.78	593.58	457.86	796.2	843.07	453.58	911.09	332.84	180.74	126.35	288.99	236.65	1035.41	753.25	662.4	1019.56	840.09	361.45
252.72	248.63	453.04	520.92	1012.49	493.38	1389.01	818.5	422.96	368.03	148.46	332.67	66.76	306.33	597.57	870.8	594.41	460.42	796.31	843.78	453.99	915.24	335.38	180.31	126.17	287.55	234.2	1035.2	752.16	663.78	1026.33	842.78	362.49
248.78	245.41	445.31	517.15	1011.92	490.91	1383.32	812.69	418.67	365.59	146.36	330.57	68.17	304.44	595	857.06	586	458.66	786.26	841.72	451.02	913.09	334.91	177.9	126.1	280.94	233.41	1026.77	743.24	659.56	1022.49	835.73	362.16
251.07	248.28	450.24	521.5	1019.81	496.67	1389.04	824.24	422.67	366.44	148.58	334.05	67.22	305.32	600.74	871.22	597.03	467.42	797.11	850.16	453.9	919.96	337.72	180.6	125.57	288.11	236.25	1054.5	752.28	669.37	1049.52	841.91	365.44
245.26	241.71	438.06	508.66	997.64	481.8	1359.13	803.31	411.45	358.87	145.07	323.84	64.63	304.16	588.6	845.18	578.41	453.53	776.72	830.54	442.96	898.41	331.84	174.07	122.37	279.62	227.55	1022.91	732.73	650.82	1023.91	821.41	359.14
246.26	244.62	438.53	517.95	1015.16	490.83	1388.2	817	418.85	363.35	145.78	327.63	67.05	299.63	596.48	855.07	584.66	458.62	788.16	845.61	451.33	917.64	333.44	176.6	122.05	279.3	227.95	1032.66	742.06	660.93	1034.59	836.46	362.93
246.87	247.26	448.6	538.63	1058.42	509.14	1469.38	856.79	433.28	365.84	146.82	339.78	70.06	305.7	619.72	893.45	609.49	477.91	823.89	887.67	468.05	969.2	347.29	180.92	123.88	289.91	229.35	1083.67	778.43	693.07	1086.6	876.71	377.91
249.99	250.26	452.75	543.51	1062.43	510.38	1482.98	863.85	436	369.21	149.18	342.11	70.64	306.11	623.8	905.93	615.06	479.83	835.78	893.6	472.11	977.45	347.69	182.46	123.98	295.42	228.71	1090.45	789.16	699.62	1091.5	885.76	379.5
243.48	243.96	444.39	528.2	1059.6	500.85	1436.12	840.07	423.18	359.09	146.92	336.07	72.15	305.11	614.38	878.65	601.44	473.03	811.97	878.25	460.84	949.64	341.14	177.7	123.11	288.17	227.16	1077.21	766.36	683.03	1073.56	858.35	369.71
266.76	258.28	468.57	515.65	974.4	486.49	1369.47	815.12	420.54	367.1	151.9	340.06	60.79	373.44	582.66	880.11	595.68	453.37	795.7	820.23	445.8	895.7	362.51	183.31	131.82	302.45	246.08	1025.16	753.61	656.12	1009.29	839.81	373.44
260.46	254.08	462.94	511.43	966.44	482.7	1359.98	806.43	416.4	362.34	149.64	334.17	60.46	357.11	580.94	864.79	587.62	451	785.69	815.46	442.79	891.57	352.67	180.18	130.14	292.74	236.14	1019.37	741.91	651.27	1008.69	832.62	369.84
259.61	252.38	462.14	511.3	968.85	484.4	1358.55	806.28	417.39	359.8	148.81	334.49	60.7	348.39	581.39	864.87	589.03	452.87	783.42	817.73	442.75	891.96	350.71	180.42	130.04	293.81	234.8	1021.91	741.05	651.74	1010.98	832.79	365.12
260.04	251.89	464.9	512.74	974.5	485.73	1357.4	808.85	418.34	360.35	149.85	335.65	59.74	345.8	584.17	874.65	594.48	454.28	790.4	820.09	443.88	891.47	349.14	181.37	128.32	300.14	231.77	1036.35	746.93	655.41	1019.62	834.92	363.84
256.3	251.27	460.82	510.94	975.59	485.68	1354.83	806.14	416.95	357.15	149.2	333.39	61.06	342.79	584.49	864.24	590.09	455.38	782.54	820.86	442.27	892.15	346.7	180.29	128.59	292.95	232.65	1029.1	739.58	653.37	1017.59	831.12	363.59
257.87	251.21	456.3	510.77	976	485.29	1354.84	806.08	416.83	357.81	148.91	332.98	60.63	341.12	584.21	864.6	588.65	455.32	782.65	820.4	441.92	892.84	347.82	179.73	128.11	292.58	232.53	1027.02	738.24	653.24	1016.04	829.8	363.38
257.18	251.12	454.18	510.8	973.58	484.65	1356.2	804.35	417.27	357.35	148.96	332.62	62.58	338.53	582.77	865.52	587.68	451.77	783.71	819.77	442.41	891.85	346.52	179.82	127.9	290.76	230.5	1017.44	739.49	651.27	1007.07	830.49	361.02
252.49	249.07	452.63	508.56	960.95	480.76	1347.52	798.46	415.13	354.32	148.06	328.87	61.9	325.3	577.09	861.92	582.57	446.1	779.92	813.18	439.12	886.21	338.41	179.17	126.64	287.95	225.73	1002.28	737.36	645.95	993.21	827.14	357.83
255.75	254.96	459.72	529.25	1032.72	502.45	1428.44	838.24	429.44	376.47	150.74	343.07	67.26	328.83	603.08	888.61	603.06	467.93	811.33	861.82	459.45	939.59	351.04	183.5	130.1	294.2	244.18	1056.94	770.61	680.52	1048.07	859.99	378.25
256.91	257.12	461.59	530.31	1034.56	504.17	1429.61	838.81	430.37	376.34	152.14	343.35	68.17	328.24	603.27	890.17	604.29	468.81	812.95	863.39	460.18	941.66	350.71	184.21	130.41	294.12	244.14	1056.57	771.54	681.83	1047.78	861.44	377.2
258.24	256.73	465.48	531.36	1042.71	503.96	1429.22	841.36	432.14	378.35	152.49	343.16	66.56	324.36	606.93	899.11	611.38	468.13	821.47	864.35	463.9	939.81	349.23	185.29	128.84	299.99	243.81	1067.14	777.7	682.53	1052.59	864.28	377.98
254.57	253.12	455.11	520.9	1016.3	494.85	1389.53	822.18	422.16	370.42	150.33	336.98	67.89	327.72	596.44	871.29	595.21	462.17	796.56	845.29	453.65	916.67	345.18	181.15	127.1	290.2	237.92	1045.54	752.86	666.86	1036.8	841.47	369.53
250.34	249.75	452.15	520.25	1014.97	493.45	1387.63	818.49	421.56	368.31	148.66	334.03	67.65	306.5	594.45	870.05	592.86	459.66	795.7	843.8	453.37	915.35	335.1	180.82	126.42	287.3	235.45	1036.8	751.93	664.55	1024.15	841.18	362.23
248.4	248.38	448.96	518.57	1011.67	492.96	1386.53	816.49	420.14	365.37	147.82	331.56	67.17	309.19	594.27	859.89	589.19	462.33	788.42	843.14	451.86	916.86	335.82	178.76	125.87	281.16	233.83	1037.02	744.46	663.45	1030.93	837.9	362.59
249.3	249.78	453.51	521.03	1018.39	495.33	1389.23	820.08	422.35	368.32	148.79	334.99	67.07	309.46	595.99	870.04	594.82	463.2	795.68	845.91	453.17	918.42	336.47	180.58	126.73	287.74	235.98	1045.32	752.74	667.59	1032.05	842.1	362.83
244.55	246.6	445.16	518.03	1013.35	491.6	1385.96	815	418.47	363.14	146.88	330.13	66.4	303.08	596.21	855.53	585.48	461.77	787.19	843.21	450.38	917.06	333.34	177.34	125.34	279.02	230.48	1033.35	742.94	662.73	1030	836.4	360.48
245.98	244.34	445.65	519.82	1016.1	493.92	1387.98	818.31	420.95	364.79	146.59	331.13	67.92	292.92	598.64	866.89	591.41	460.84	794.93	847.27	453.22	916.47	330.79	178.91	123.7	285.18	229.73	1040.05	750.22	664.01	1033.77	840.36	360.78
245.18	246.16	443.64	523.35	1027.93	496.95	1396.8	822.56	422.3	365.9	145.99	333.72	66.57	298.68	600.01	871.98	593.1	463.74	798.82	850.96	454.5	924.8	335.22	179.71	123.23	286.71	232.88	1044.13	754.22	668.51	1037.36	843.78	364.03
238.19	244.17	439.09	522.1	1034.97	499.33	1392	822.58	420.92	361.92	145.78	330.23	71.79	276.77	600.66	859.01	589.87	469.2	789.69	856.6	453.62	929.6	323.81	178.42	123.2	275.59	233.29	1049.08	745.55	670.31	1045.74	839.86	357.16
240.82	247.23	448.29	530.43	1081.1	506.86	1435.62	845.21	424.79	359.22	148.29	339.7	74.91	294.61	618.15	882.43	607.72	482.33	813.59	886.58	462.68	955.96	336.74	179.93	125.72	286.82	234.21	1095.3	769.3	691.43	1083.66	860.15	366.35
259.44	252.8	453.02	512.26	954.96	483.79	1363.25	809.95	416.82	363.14	147.47	334.39	57.49	352.93	581.52	867.26	587.87	451.3	786.21	816.15	442.29	893.13	351.73	180.47	127.31	293.42	239.6	1019.41	742.63	652.51	1006.7	833.03	367.37
261.54	253.76	467.57	515.69	969.85	486.42	1367.94	814.58	420.39	363	149.68	337.21	59.94	350.26	584.15	880.97	595.51	452.63	797.27	820.44	446.02	894.55	350.47	182.45	130.87	299.91	241.19	1027.64	753.16	655.46	1009.25	840.46	365.26
258.73	250.88	453.53	511.25	970.11	483.98	1360.37	809.74	416.4	359.19	146.84	333.84	60.2	345.39	581.74	864.95	588.2	452.76	783.99	818.26	442.77	892.61	350.31	180.11	126.92	294.43	238.39	1022.89	741.23	652.05	1011.91	831.43	365.06
259.9	253.9	467.98	514.15	974.88	487.23	1361.88	811.8	419.19	360.54	150.7	337.01	60.26	344.7	585.01	876.55	595.76	456.94	792.49	822.77	444.62	895.63	348.93	182.11	129.76	299.91	234.46	1038.65	749.61	658.57	1021.59	837.38	364.31
255.48	250.46	453.08	509.65	970.16	484.26	1354.21	802.41	415.33	357.09	147.27	333.63	61.67	343.79	582.42	862.12	586.66	452.26	781.34	818.02	441.59	889.36	347.76	179.82	126.55	293.06	228.52	1021.11	736.96	650.5	1009.34	828.85	361.84
258.49	250.88	464.15	512.77	972.71	484.88	1358.54	806.14	418.87	359.55	149.52	334.51	60.28	340.94	584.54	876.56	592.81	451.42	791.39	818.83	444.2	890.26	347.03	181.23	128.4	299.29	231	1024.65	746.96	652.31	1008.87	835.65	362.21
251.6	247.05	451.44	510.35	974.19	484.62	1351.01	804.33	415.65	354.97	146.62	329.4	60.54	318.26	583.77	863.69	587.83	454.27	781.9	821.09	441.49	891.57	337.19	179.19	123.67	288.5	229.11	1027.07	736.57	652.41	1015.27	828.43	356.06
252.97	249.82	454.68	510.76	964.8	483.3	1353.03	804.01	415.7	355.62	147.82	329.63	59.61	319.53	580.22	863.99	584.61	451.58	782.16	817.95	439.87	892.89	337.39	179.37	125.82	287.75	228.18	1016.21	739.13	651.33	1006.02	829.77	358.31
248.79	244.19	449.77	509.24	960.89	481.38	1348.92	798.32	415.47	353.87	145.99	325.76	63.28	299.51	578.07	861.36	582.66	446.42	779.74	815.75	440.67	887.78	327.11	178.55	124.12	284.07	224.01	1003.72	737.47	646.06	995.07	828.43	352.92
252.22	248.25	451.59	508.64	965.3	480.22	1349.25	797.46	415.3	353.81	146.5	326.74	59.08	318.22	579.51	861.08	583.42	446.03	781.27	814.07	441.06	886.52	335.46	178.48	124.05	286.53	224.41	1004.73	736.51	645.53	994.03	828.01	354.77
250.6	249.15	453.86	520.67	1008.57	492.34	1385.6	817.82	422.06	369.44	147.7	333.77	65.55	303.4	594.31	875.96	594.54	456.69	798.43	839.57	453.83	912.07	334.39	181.32	126.09	290.11	236.92	1034.64	754.63	663	1019.58	842.17	362.87
253.67	253.77	454.49	521.49	1012.09	493.66	1391.37	818.88	422.59	369.91	149.25	335.93	66.09	324.49	594.97	873.52	594.69	460.02	797.57	841.59	453.65	916.15	343.08	181.33	127.33	290.13	235.73	1037.44	754.21	665.55	1025.41	841.86	366.33
247.5	248.59	446.78	518.14	1009.12	491.85	1385.44	815.65	419.2	366.42	146.79	331.74	66.87	307.09	593.4	859.47	587.28	459.57	787.84	840.37	451.09	914.81	335.39	179.13	126.08	281.11	235.16	1030.77	745.03	661.96	1024.18	836.87	362.41
250.21	252.13	455.98	521.08	1022.17	496.79	1387.63	823.22	422.16	368.25	150.43	335.64	67.59	311.22	598.07	871.22	597.22	467.42	796.52	848.8	453.45	920.41	336.47	181.59	126.63	288.08	236.96	1056.12	752.45	670.86	1042.23	841.52	362.56
243.26	245.6	436.22	515.4	1014.68	491.09	1379.97	813.86	417	361.28	144.73	330.65	66.47	303.96	592.47	853.34	584.88	460.52	783.71	841.49	448.91	912.92	333.5	177.66	122.5	278.63	231.68	1036.38	738.22	661.76	1029.19	831.43	359.12
246.74	248.78	451.31	519.81	1017.38	494.06	1389.31	818.81	421.23	365.12	147.48	333.64	66.16	305.09	595.94	867.95	592.86	461.98	794.51	845.13	452.32	917.93	333.69	179.84	125.53	285.81	232.04	1044.24	750.86	667.35	1032.35	841.22	360.47
239.89	243.46	444.44	518.14	1002.66	493.15	1388.07	815.87	419.15	360.88	145.32	328.78	65.58	296.9	598.13	855.42	586.12	461.4	787.34	843.63	450.91	919.74	330.45	177.11	122.41	278.11	229.25	1033.59	742.78	662.5	1031.8	837.52	359.52
242.69	246.43	448.51	521.35	1019.71	495.13	1390.9	818.73	421.33	364.57	147.46	330.98	65.76	296.14	599.74	867.86	591.81	462.03	797.05	846.75	453.19	921.78	328.79	179.4	122.37	284.6	229.37	1040.4	751.75	666.57	1031.12	841.8	358.13
242.57	244.05	448.26	524.02	1018.15	498.12	1400.5	825.04	424.13	364.61	146.14	331.44	65.49	293.51	603.35	871.93	596.17	466.55	799.44	852.69	455.46	927.82	330.75	179.48	122.14	284.84	229.69	1050.8	754.01	670.82	1048.16	846.67	362.06
239.29	243.75	438.89	519.96	1010.06	493.97	1391.1	817.32	419.25	361.42	144.97	327.45	66.58	284.81	594.81	856.56	584.53	462.2	788.87	845.7	450.46	924.59	324.14	177.45	121.5	276.43	226.64	1031.79	744.06	665.42	1029.51	838.38	355.56
231.17	240.47	413.58	515.01	982.56	491.32	1381.45	808.29	415.45	346.49	138.65	319.38	69.08	265.05	588.29	829.38	566.92	459.43	766.46	837.29	443.53	923.09	317.15	173.58	116.39	256.51	216.01	1001.71	718.9	655.8	1020.32	830.33	347.31
262.12	257.1	469.09	516.18	962.27	487.8	1368.37	815.57	421.79	364.03	151.37	337.72	59.17	351.47	585.01	883.85	598.12	453.24	798.64	820.06	446.46	895.71	349.73	183.71	130.48	300.59	240.78	1029.25	754.55	657.39	1009.8	842.24	364.78
259.89	253.77	468.72	515.37	974.34	487.64	1366.45	815.7	420.18	361.07	149.98	337.07	58.81	346.86	586.68	880.45	597.27	456.53	795.57	822.63	445.55	896.02	347.8	182.34	129.46	301.04	238.96	1038.08	752.12	658.74	1018.81	839.76	362.85
258.68	254.9	469.09	515.28	965.46	487.59	1365.85	812.61	420.92	361.75	150.57	336.84	59.67	344.61	586.58	880.58	597.23	455.04	794.91	821.57	445.7	895.4	346.09	183.49	129.49	300.21	237.3	1028.51	752.82	657.08	1009.18	840.22	361.44
257	252.53	462.88	511.11	966.55	483.91	1361	810	417.18	358.59	148.9	333.3	59.05	345.6	581.42	867.47	588.34	451.82	786.09	816.57	442.66	893.02	347.61	180.1	128.58	293.56	237.57	1021.02	742.87	652.36	1009.22	833.83	363.43
255.93	251.99	463.79	511.69	969.21	486.4	1359.2	810.89	417.94	357.26	149.14	334.04	60.85	341.33	583.02	866.98	591.02	456.24	784.78	820.9	442.98	895.07	346.23	180.32	129.32	292.42	238.26	1030.58	742.08	655.41	1019.17	833.52	362.42
254.83	249.59	465.86	513.8	958.17	487.41	1358.16	810.47	418.75	358.28	149.64	333.06	59.53	327.93	586.43	876.62	594.94	458.01	790.95	823.98	442.75	894.94	340.04	180.76	126.71	295.77	227.95	1041.56	747	659	1029.39	836.16	358.52
250.41	246.9	450.64	510.83	957.89	483.93	1354.79	801.58	416.17	354.38	145.9	329.71	60.59	319.24	580.4	865.39	585.65	450.9	781.71	817.4	440.7	890.69	335.73	179.24	123.89	287.85	223.71	1015.5	736.76	650.13	1004.33	829.99	353.65
251.55	247.91	455.45	510.3	954.06	481.9	1354.89	802.9	417.12	354.07	146.47	326.89	57.2	319.1	581.86	864.44	586.96	449.82	783.19	815.62	441.93	890.51	335.8	179.02	123.04	287.57	224.03	1014.13	737.7	648.66	1005.59	831.29	355.93
252.67	248.44	460.08	513.19	976.89	484.33	1357.54	804.8	419.71	356.32	147.84	328.87	60.14	311.59	586.41	876.55	595.18	450.73	793.55	822.81	446.94	891.5	333.35	180.69	123.61	293.26	226.19	1024.96	746.68	652.42	1007.5	836.25	354.52
250.86	248.41	452.54	509.62	978.84	482.15	1354.2	801.73	416.28	352.84	146.19	327.17	58.71	319.76	584.58	862.33	587.9	449.93	783.72	818.33	443.84	890.27	335.45	178.69	123.26	286.38	225.27	1020.59	736.99	649.04	1008.25	829.87	355.14
251.39	251.33	459.24	522.82	998.96	493.85	1390.88	820.74	423.94	369.98	149.03	334.61	64.49	306.84	595.84	883.06	598.23	458.22	803.73	841.05	455.24	914.3	333.77	182.02	126.28	291.94	235.17	1040.73	759.23	666.2	1024.43	845.3	362.07
252.59	252.26	459.47	523.9	1012.65	496.03	1394.16	822.01	424.57	371.33	149.83	337.21	64.63	321.43	597.24	883.21	600.29	462.28	803.67	843.84	455.39	917.63	337.47	182.39	127.76	293.13	233.29	1048.21	759.45	669.24	1028.18	845.72	362.17
249.28	251.58	454.38	520.22	1012.42	493.91	1387.88	820.59	421.63	366.14	149.17	334.1	65.11	308.94	595.73	871	594.33	462.82	796.66	843.44	452.69	917.58	334.91	180.96	125.49	287.84	233.31	1045.55	752.9	667.52	1031.8	841.51	361.13
245.4	250.93	449.54	518.44	1014.06	493.76	1387.22	821.2	418.91	362.44	147.91	331.95	64.87	306.69	596.92	858.77	589.08	466.25	788.02	846.03	450.06	921.19	333.69	178.68	124.76	278.95	233.22	1049	743.96	669.15	1043.73	837.31	360.48
243.77	248.46	452.11	520.36	1024.08	494.72	1387.43	820.12	422.27	363.75	147.64	332.26	67.52	289.07	599.53	868.62	594.52	463.81	794.47	848.63	452.97	919.66	326.34	180.86	124.31	283.34	233.12	1046.22	751.31	668.52	1035.11	841.87	356.49
240.29	249.1	452.45	521.66	1023.53	496.55	1390.41	820.81	423.16	362.9	146.94	330.32	66.01	280.55	600.28	870.91	594.83	463.29	796.82	847.98	454.17	920.95	322.46	180.59	123.15	282.3	231.83	1044.81	752.27	668.9	1036.31	844.44	355.26
238.43	244.34	450.23	521.25	1022.79	496.92	1390.58	819.74	422.85	362.31	146.48	330.39	66.86	278.76	600.42	869.55	594.2	463.91	796.42	848.49	453.91	920.7	321.78	180.08	122.69	281.95	230.23	1044.38	751.83	667.57	1034.67	843.62	354.86
238.66	241.76	443.94	517.58	1000.97	492.13	1387.38	815.62	418.99	360.52	144.88	326.62	64.87	289.74	596.86	854.76	584.21	459.91	785.97	841.17	448.97	919.25	326.11	176.92	121.94	277.23	226.29	1030.38	742.77	661.9	1031.75	837.35	356.9
218.27	225.99	404.96	465.58	894.24	447.61	1211.11	725.23	378.49	325.95	135.52	294.4	64.4	244.22	535.62	764.55	526.13	420.18	700.31	752.07	405.49	813.95	285.29	163.03	114.09	246.07	209.63	917.01	656.2	591.9	915.93	746.45	314.45
223.03	227.2	405.4	469.82	904.86	450.69	1224.16	729.84	381.89	329.26	136.31	298.71	64.56	258.73	539.05	775.93	532.74	421.66	710.45	757.25	410.49	819.37	293.19	164.3	113.67	253	209.03	922.68	662.96	595.56	916.06	753.36	318.94
206.79	203.32	347.37	365.11	480.07	361.14	652.45	489.74	306.21	262.78	125.29	252.26	57.49	278.72	415.24	584.75	408.58	318.72	487.91	480.61	308.41	496.39	262.08	138.86	112.35	185.61	183.4	609.77	393.67	423.8	624.67	575.6	249.62
209.06	205.01	353.16	364.51	482.56	360.07	650.24	489.51	306.03	262.97	126.84	251.94	55.22	280.1	414.81	584.15	408.86	319.19	487.96	479.13	307.25	496.6	261.3	139.21	113.6	185.34	186.22	609.64	394.09	424.27	623.11	575.34	249.37
254.94	251.67	454.44	510.47	955.99	482.43	1360.31	807.49	416.55	357.05	146.71	332.78	57.37	342.44	581.01	866.36	587.88	450.22	785.01	815.25	441.89	892.66	345.22	180.6	125.15	293.48	233.28	1020.57	741.27	652.44	1005.6	832.28	360.1
258.2	252.68	469.37	515.91	965.33	486.35	1370.93	815.55	421.4	360.74	149.06	335.46	56.7	343.35	586.92	882.31	597.6	454.45	797.53	822.01	446.24	897.98	345.88	182.05	128.06	300.95	233.83	1037.3	753.26	659.11	1019.37	842.08	362.05
252.17	245.85	454.2	511.16	961.39	482.24	1362.78	810.84	417.73	356.55	144.44	326.31	55.72	321.33	583.38	866.76	589.16	450.77	785.99	817.73	443.19	894.11	337.46	178.31	121.96	289.25	230.35	1027.79	739.81	651.87	1021.01	833.83	358.85
256.12	244.66	468.18	512.88	944.33	480.63	1363.31	811.31	420.08	357.29	147.08	324.83	53.46	325.44	588.05	877.08	594.74	448.88	794.89	815.68	445.27	889.45	336.7	178.66	122.45	295.59	226.59	1026.16	747.59	650.53	1020.71	839.35	359.23
247.02	246.15	453.48	510.33	965.75	485.31	1351.76	807.47	416.13	353.5	145.6	327.79	60.47	301.45	585.14	863.85	588.76	455.22	782.72	822.78	442.06	893.14	327.15	179.25	123.63	285.22	233.27	1029.5	738.21	653.6	1014.96	830.38	349.96
253.3	249.47	464	512.35	966.35	484.16	1355.18	803.37	418.29	356.17	148.48	331.29	58.37	319.99	581.96	875.63	592.54	450.43	790.68	817.59	443.37	890.37	333.97	181.14	126.25	293.55	225.57	1022.01	746.47	652.59	1000.83	835.25	352.89
245.72	243.57	449.86	509.08	955.25	480.99	1349.06	800	415.73	352.11	144.08	322.62	57.86	292.75	579.99	862.15	586.04	448.32	782.04	815.12	442.09	888.29	323.78	178.29	120.23	284.04	222.43	1015.49	735.11	647.05	1004.63	829.08	349.41
249.64	245.25	454.97	509.55	959.02	480.92	1353.94	800.12	415.89	352.65	144.93	325.4	56.42	312.43	582.49	862.71	585.98	449.69	782.74	814.64	441.86	889.66	332.36	178.01	122.23	286.55	222.14	1016.75	737.35	648.02	1005.91	829.95	352.86
244.97	243.22	450.03	508.59	956.88	480.6	1350.91	797.39	415.74	348.61	144.17	323.12	60	294.2	581.14	861.43	584.37	446.21	781.58	814.5	442.24	887.61	323.62	177.86	121.48	283.53	219.87	1008.11	736.26	645.32	997.84	829.22	347.61
245.37	246.66	453.52	509	980.42	482.58	1349.78	797.69	416	348.79	146.54	324.99	60.4	301.49	584.07	862.6	587.69	450.26	783.86	818.23	443.88	890.19	322.34	178.69	123.72	282.68	218.23	1018.99	737.17	649.02	1000.16	829.25	345.09
240.55	246.36	448.28	517.02	1008.49	491.54	1380.07	813.81	418.57	361.27	145.71	328.09	63.87	288.3	593.78	859.31	587.66	461.45	786.11	839.18	449.78	914.78	322.26	178.72	123.44	276.36	229.91	1036.97	742.33	662.76	1026.31	835.55	353.02
245.1	250.72	459.48	523.53	1015.39	495.55	1391.06	822.39	424.58	366.25	149.12	333.16	64.49	290.92	597.81	883.12	600.31	462.45	803.9	845.65	454.64	919.1	323.02	182.56	124.72	288.54	230.74	1049.49	759.4	670.93	1029.82	846.05	353.8
243.68	249.11	447.85	519.18	1006.38	493.62	1389.17	821.25	419.59	362.33	145.93	330.37	63.43	297.74	596.6	859.84	588.54	466.08	787.05	843.68	448.85	922.02	330.11	178.63	123.83	278.49	232.8	1046.31	744.93	669.37	1044.27	838.63	359.01
240.42	248.64	446.75	518.18	1003.11	494.18	1388.9	818.87	419.44	361.04	145.8	330.3	65.53	297.06	593.98	857.88	586.56	462.53	786.59	842.07	449.07	920.3	329.38	178.71	123.27	277.98	231.19	1036.74	744.53	666.31	1033.73	838.27	358.27
238.93	243.9	437.32	518.77	1003.71	493.98	1392.15	818.65	419.68	360.7	143.68	329.01	65.06	291.78	594.29	857.95	585.76	460.98	787.61	843.4	449.73	921.26	327.7	178.09	119.67	277.17	226.99	1035.7	742.8	665.84	1034.63	838.17	357.97
237.62	247	445.63	517.98	1017.45	493.66	1387.43	818.11	419.41	359.57	145.26	327.8	65.36	279.18	598.42	856.87	586.22	462.99	787.98	845.34	449.56	921.21	320.98	178.36	122.68	275.57	229.21	1037.81	744.39	666.51	1035.06	838.64	353.61
222.99	231.37	411.66	467.17	901.15	450.38	1216.32	730.02	381.03	326.15	137.76	298.82	63.1	262.14	538.8	773.27	532.59	423.82	706.12	755.58	406.87	817.38	292.67	164.85	114.85	251.65	209.41	929.81	661.78	597.42	925.7	750.59	317.65
221.26	229.13	410.59	467.91	908.85	449.47	1216.78	726.46	381.2	327.09	137.67	298.4	64.07	260.19	538.86	774.81	532.98	420.32	708.98	755.08	409.18	815.78	288.11	165.11	114.63	251.32	205.69	922.91	662.81	594.95	911.25	751.16	313.81
217.52	226.35	397.55	467.43	908.06	450.28	1220.47	727.77	379.01	323	135.13	295.59	67.51	244.78	539.85	765.72	526.92	422.48	703.34	759.25	408.81	820.41	286.63	162.67	111.92	245.08	206.34	919.94	656.16	594.8	919.44	748.64	314.23
207.23	206.73	355	372.31	481.2	366.62	654.49	490.38	313.29	266.48	126.55	253.57	54.48	274.88	420.13	587.49	411.37	319.8	490.43	480.5	312.98	499.65	261.25	141.54	112.2	184.68	181.61	610.59	395.15	426.13	624.22	586.07	247.56
206.02	202.28	352.11	363.99	479.81	358.43	650.13	487.38	305.77	261.24	125.28	251.07	54.44	277.44	414.77	583.79	408.32	317.63	487.15	478.51	307.22	495.25	259.31	138.67	112.7	184.67	182.61	608.36	393.17	423.09	621.24	574.97	247.43
256.65	250.85	465.27	511.49	943.55	482.19	1364.76	809.15	418.91	356.89	148.59	328.63	54.97	344.02	583.92	867.98	591.55	451.15	787.7	814.49	443.22	893.08	343.43	179.59	125.57	293.3	225.96	1024.65	741.56	651.95	1017.24	836.81	360.97
257.28	246.53	467.19	514.74	941.31	484.5	1371.55	815.68	421.48	359.38	147.39	329.28	53.19	338.26	587.69	879.15	596.51	454.1	794.54	817.45	444.45	895.34	342.08	179.65	123.99	297.86	224.88	1035.95	749.13	656.32	1030.34	842.26	361
249.31	242.44	456.1	511.14	941.17	480.13	1363.19	809.65	418.32	354.94	144.26	319.75	53.06	303.45	586.72	867.56	589.16	448.26	788.51	815.38	443.55	892.27	324.6	177.23	118.8	285.75	220.66	1020.46	739.1	649.71	1018.37	835.92	351.1
253.46	242.15	466.49	513.28	945.6	480.74	1367.21	810.33	420.56	357.96	145.24	324.42	51.79	320.42	589.1	878.04	595.49	448.75	794.98	816.39	445.36	890.27	332.41	178.75	121.4	294.67	222.19	1026.94	748.12	650.73	1018.25	840.86	355.26
247.01	239.39	453.87	508.91	940.38	479.35	1355.78	805.15	416.72	350.41	143.03	319.55	54.42	302.77	586.06	864.13	587.4	447.52	784.15	814.39	442.22	886.73	324.27	176.42	118.3	285.27	219.47	1020.19	735.34	646.63	1017.2	832.14	349.35
251.01	240.58	467.03	511.55	948.8	481.38	1357.44	804.44	418.83	354.31	145.72	323.7	53.42	313.69	590.27	873.44	594.98	451.22	791.32	816.87	444.29	887.76	328.51	177.81	120.91	292.58	214.16	1034.16	743.19	651.05	1024.48	836.71	351.26
246.05	240.81	452.62	507.61	938.45	476.86	1350.96	797.41	415.79	348.96	143.36	316.77	54.04	296.07	582.43	861.03	584.82	443.11	783.22	808.27	441.89	883.8	321.02	176.32	116.58	283.44	211	1008.75	732.53	642.21	1005.8	829.62	347.18
249.83	246.53	461.42	512.01	958.05	482.87	1357.54	802.01	418.67	352.1	146.11	327.03	56.37	308.9	582.17	875.79	592.64	448.51	792.21	815.8	444.4	890.97	326.25	180.25	122.14	291.42	217.04	1020.98	745.86	651.19	1000.44	835.69	347.44
242.49	242.99	447.13	509.03	963.21	480.97	1351.65	797.99	415.38	348.15	142.69	321.59	56.68	289.79	581.59	862.24	586.47	448.15	783.42	815.06	443.49	889.47	317.53	177.7	118.05	281.62	215.31	1017.92	733.83	647.82	1000.13	828.58	342.2
240.34	245.3	452.75	509.17	975.5	480.84	1351.46	799.48	416.56	346.74	144.49	320.01	57.29	275.98	582.71	863.63	587.61	447.86	784.91	818.13	444.07	892.64	310.38	178.58	119.24	279.23	216.52	1018.97	737.69	650	1001.98	831.23	339.28
239.61	244.38	451.44	507.23	975.97	479.97	1345.48	795.98	414.78	345.49	145.19	318.76	61.12	276.29	585.65	858.11	584.71	447.09	781.01	818.49	443.29	889.02	309.03	177.44	119.76	276.43	214.82	1014.58	733.6	646.84	1002.19	827.58	338.32
244.51	250.7	456.75	522.79	1008.89	494.04	1394.21	821.55	423.3	364.95	147.69	332.05	61.97	297.75	599.46	879.33	595.41	461.03	801.08	841.93	452.39	920.37	325.53	181.74	123.46	286.88	227.87	1043.1	757.71	669.97	1031.86	845.29	355.45
240.74	247.25	446.85	517.96	991.44	492.69	1388.25	817.64	419.44	360.77	145.1	328.07	64.36	294.51	594.75	859.19	586.4	460.21	787.02	839.95	449.3	917.94	327.86	178.27	122.28	278.29	229.61	1034.73	744.03	664.2	1034.08	838.38	357.94
242.58	251.18	453.09	521.39	1008.34	495.97	1394.93	821.81	422.4	362.33	147.77	331.17	64.82	292.76	597.59	872.12	592.65	462.33	797.48	845.03	452.2	923.07	326.38	180.83	123.54	283.7	228.78	1041.79	754.74	670.46	1034.12	843.92	356.51
220.39	231.04	412.68	468.23	895.99	449.81	1217.67	730.68	381.88	327.16	137.26	297.86	62.62	246.22	537.86	777.62	533.44	420.76	709.4	754.3	407.72	817.49	285.1	166.05	113.38	251.13	211.33	926.54	664.24	597.33	919.4	753.04	314.34
223.29	233.31	410.36	466.79	914.15	449.74	1217.01	729.48	380.61	326.82	137.52	300.15	63.56	262.66	538.67	772.93	532.36	421.43	707.29	755.5	408.39	816.58	293.2	165.41	115.42	251.86	212.71	927.22	661.13	596.14	917.93	750.41	317.93
217.4	226.68	409.93	467.08	905.06	449.86	1214.68	726.05	381.27	324.73	135.94	297.24	63.27	244.97	538.64	774.53	533.44	421.35	707.69	754.95	408.67	815.92	281.89	165.29	113.57	249.06	207.43	924.86	662.13	595.41	912.17	751.04	310.62
218.75	226.51	410.33	466.59	905.34	448.54	1216.85	725.73	381.17	322.95	136.11	297.04	61.76	253.29	538.34	774.93	532.74	419.49	707.68	752.42	408.37	814.43	285.39	164.79	113.07	250.25	204.28	921.97	661.14	593.49	910.61	751.39	311.73
204.28	198.38	348.41	364.12	466.98	357.09	654.75	487.73	307.62	261.15	122.75	245.71	50.74	273.49	416.75	584.58	409.22	314.07	489.01	475.4	308.26	494.38	256.62	137.47	106.16	182.79	171.42	608.17	391.57	420.82	628.56	577.49	247.19
204.5	202.03	353.66	365.37	480.98	359.67	653.66	490.9	307.47	261.39	124.86	250.15	52.62	273.05	418.12	585.09	412.08	320.38	488.68	482.49	307.98	499.61	257.46	138.71	111.13	182.67	180.42	621.01	393.46	426.88	634.84	578.24	247.02
201.87	199.21	348.08	365.45	480.17	358.85	651.77	489.82	307.35	260.45	123.06	246.1	52.53	255.82	416.89	585.06	410.89	318.6	488.73	479.69	308.24	497.5	249.49	138.26	107.88	180.3	177.82	612.95	393.17	424.33	629.57	577.38	243.01
204.26	198.89	353.75	364.15	470.68	356.16	652.26	489.21	307.52	260.41	124.26	244.39	50.76	267.27	416.4	584.26	410.26	315.38	489.6	476.63	308.09	495.04	252.41	136.97	107.77	181.69	175.58	609.26	392.06	421.52	628.41	578.1	245.2
248.24	240.5	454.48	509.16	937.96	476.92	1360.16	805.56	417.79	352.7	142.89	317.27	50.31	303.38	585.04	866.35	588.38	444.54	787.22	810.42	442.57	888.43	323.39	176.74	117.04	286.01	215.25	1018.93	736.76	646.32	1016.77	834.71	350.19
254.38	243.39	469.64	514.56	924.88	480.81	1371.48	813.03	422.08	357.24	146.17	323.95	50.07	319.79	585.39	883.88	595.43	446.89	798.11	812.59	444.12	892.22	331.26	179.5	121.62	296.15	218.69	1023.36	750.8	652.49	1018.48	844.31	354.89
246.95	247.08	453.74	512.36	962.05	486.06	1361.99	811.24	417.72	354.43	144.96	328.41	56.89	304.33	585.15	869.48	590.75	455.6	786.44	822.15	443.2	897.52	327.94	179.84	122.74	285.74	231.18	1033.3	740.75	656.64	1018.45	834.68	350.38
250.19	242.5	464.05	510.24	937.28	479.02	1363.59	808.52	418.83	352.46	144.63	320.05	50.45	316.95	585.6	866.18	590.09	447.39	786.62	810.59	443.32	889.93	327.83	177.25	120.05	285.89	223.13	1020.22	738.25	647.89	1016.98	836.55	352.6
244.36	245.54	453.68	510.55	976.39	484.94	1355.09	808.57	416.46	350.62	144.53	326.13	57.95	295.79	587.96	864.87	590.25	455.44	784.74	822.83	443.85	894.92	322.1	179.18	122.18	283.06	232.62	1033.25	738.28	654.39	1014.79	831.33	346.36
247.31	245.56	465.6	511.75	966.09	481.84	1355.35	804.27	418.74	350.14	145.68	324.42	52.56	298.13	587.32	874.93	595.62	451.3	793.3	817.78	445.4	891.73	320.04	179.93	120.67	289.14	217.22	1034.45	745.13	653.78	1012.26	836.33	344.19
239.44	241.35	450.56	507.93	961.1	478.65	1347.46	797.57	415.5	346.22	142.16	317.92	54.56	273.13	582.1	861.21	586.66	446.61	783.34	813.54	443.02	888.63	309.02	177.97	116.76	279.41	214.73	1017.88	734.73	647.09	1000.27	829.04	337.9
245.55	246.38	460.62	512.43	956.37	482.52	1358.8	803.09	418.87	351.08	145.68	324.33	55.33	291.68	583.26	875.17	592.23	448.52	792.47	816.69	444.45	892.89	317.18	180.09	120.15	288.02	214.21	1023.26	745.29	653.17	1004.16	836.6	342.78
241.9	245.85	454.26	509.9	955.17	482.33	1353.73	801.88	417.41	347.86	144.6	321.16	55.43	284.99	582.54	864.03	588.67	450.87	784.15	816.64	442.08	894.17	314.15	178.75	119.34	280.59	215.33	1024.33	737.51	653.06	1011.05	832.08	341.09
239.1	246.46	450.39	508.39	970.35	483.53	1350.35	798.19	414.52	346.32	144.89	322.94	59.19	285.88	585.39	859.03	582.96	450.35	780.59	817.91	440.66	893.44	315.06	178.13	120.95	278.61	217.02	1014.34	736.22	650.95	1002.65	828.4	340.72
239.1	240.72	448.68	517.62	977.52	488.05	1393.05	815.53	421.11	359.52	142.56	320.43	57.26	289.58	598.85	860.15	586.66	454	789.95	832.24	449.97	914.69	320.24	176.25	117.69	276.54	216.4	1025.41	743.12	659.24	1033.33	841.76	354.56
239.32	249.8	454.21	522.58	1015.36	495.76	1396.06	822.41	424.08	361.74	146.39	328.7	61.5	281.95	600.65	874.37	595.96	462.24	799.48	844.36	454.64	923.2	318.8	181.02	122.24	281.41	227.15	1044.64	754.07	670.23	1033.17	846.13	351.85
223.55	232.58	414.78	470.3	896.14	452.53	1221.92	733.76	383.48	327.59	137.87	300.64	62.3	259.09	541.62	782.83	537.22	424.79	711.12	757.38	409.04	819.48	291.11	166.58	116.04	253.87	212.3	935.86	665.98	600.6	929.51	755.31	317.28
221.25	226.12	412.12	465.99	876.84	445.41	1219.47	725.49	382.2	324.99	135.45	292.5	58.27	258.95	539.2	775.62	532.23	414.1	708.36	746.77	407.58	810.87	285.1	163.65	110.82	250.79	198.44	914.86	659.75	590.24	914.12	752.93	313.68
216.38	230.23	406.64	464.49	895.2	448.8	1214.45	726.84	378.77	320.52	136.62	296.15	63.88	247.58	536.64	763.96	527.09	421.76	700.2	754.32	405.18	817.97	281.81	163.92	113.85	242.82	206.88	922.45	655.2	595.99	916.86	747.63	309.71
217.73	229.92	405.81	464.13	894.27	448.28	1214.54	725.73	378.27	320.69	136.26	296.51	62.99	254.75	535.96	762.02	525.72	421.35	698.83	752.64	404.4	817.34	285.92	163.52	113.92	243.43	204.7	919.95	653.72	595.1	916.46	746.77	311.93
219.4	228.55	407.08	465.09	900.08	449.58	1214.46	728.36	377.71	320.69	136.89	295.67	62.8	252.59	539.07	762.34	526.86	425.85	699.57	756.17	404.09	819.7	284.39	163.22	113.6	242.89	203.07	932.45	653.02	598.27	929.64	746.39	310.94
207.5	202.01	356.22	371.68	467.73	363.6	657.63	492.28	314.78	264.88	124.7	247.98	50.37	276.34	423.08	586.25	412.29	316.56	491.16	478.02	313.76	497.59	259.98	139.65	106.54	183.22	174.87	614.92	392.66	423.93	636.63	587.86	248.24
204.41	198.88	354.69	365.41	470.9	359.17	655.84	492.55	308.22	260.2	123.81	246.34	49.93	270.55	420.47	584.74	411.71	319.88	489.56	480.44	308.46	498.86	255.24	137.27	108.12	181.92	174.87	621.52	391.85	426.44	643.07	579.91	246.95
202.78	198.26	353.98	372.06	468.16	363.4	654.9	489.93	314.53	263.14	122.58	245.73	49.38	254.72	421.4	586.81	411.46	316.32	490.26	476.89	313.37	496.74	250.36	139.2	107.34	180.05	174.51	609.44	392.65	422.85	629.31	587.5	242.82
202.37	196.12	352.75	364.46	474.23	357.1	651.48	490.02	307.23	259.56	123.02	243.97	49.65	259.33	420.17	586.33	410.74	317.98	488.7	479.84	307.97	495.8	249.17	136.71	107.76	180.49	175.54	617.13	392.38	423.91	637.02	578.03	243.32
247.82	238.2	460.86	512.46	932.34	478.19	1365.22	808.21	421.1	354.04	143.55	317.08	49.98	294.94	587.34	881.63	595.1	443.22	797.57	812.63	445.8	888.12	319.04	177.79	116.23	292.31	210.83	1025.03	745.86	648.23	1019.46	841.51	348.35
251.57	244.72	470.31	513.68	938.3	482.66	1366.85	813.16	420.94	354.55	147.19	323.7	50.58	312.46	591.81	881.02	599.01	452.35	799.05	817.96	447.23	893.81	326.67	179.18	121.08	292.96	219.11	1040.25	748.48	655.88	1027.85	841.94	350.87
248.36	241.78	469.04	512.52	946.22	480.37	1365.49	809.54	421.55	350.76	145.22	319.76	50.56	300.59	589.18	879.58	597.74	447	797.21	813.9	447.34	889.95	319.94	178.94	119.12	290.39	216.23	1028.52	745.8	650.32	1017.24	841.95	347.12
249.76	240.95	468.65	512.32	940.45	481.51	1365.94	811.06	420.35	351.28	145.55	322	50.26	311.48	589.65	877.85	596.33	449.95	794.96	815.17	445.11	891.45	324.68	178.26	119.83	292.01	216.74	1035.27	745.58	653.08	1025.92	840.64	349.22
244.84	239.66	463.57	508.69	936.75	478.41	1355.15	805.16	418.01	347.55	144	317.01	50.98	296.34	584.72	864.67	589.28	446.66	784.73	809.48	442.37	886.98	317.04	176.96	119.49	282.68	218.71	1020.25	736.51	646.87	1014.63	834.26	344.64
245.77	241.01	467.66	509.86	940.04	479.2	1355.31	805.36	418.56	349.17	145	318.85	50.69	296.65	586.09	873.42	592.61	446.53	791.57	810.75	443.26	886.26	315.95	178.15	118.75	288.48	215.47	1024.24	743.87	648.9	1012.53	836.74	343.14
243.57	241.72	460.81	508.22	933.96	477.02	1355.9	798.26	417.81	346.87	143.63	316.23	51.38	294.31	582.07	862.8	587.62	443.14	784.59	807.64	442.48	886.42	315.14	177.18	117.47	281.39	206.62	1009.62	735.07	644.7	1003.82	833.81	342.61
239.23	238.9	462.25	510.67	959.83	477.58	1356.76	807.28	420.44	346.52	142.73	312.82	49.45	268.2	593.23	874.24	594.9	444.88	795.01	814.49	446.48	889.26	303.48	177.78	113.68	284.86	214.51	1025.94	744.09	648.56	1017.22	838.19	337.8
235.33	238.97	446.48	507.29	958.84	477.03	1352.38	797.03	415.59	343.76	140.25	310.87	51.98	265.44	588.63	856.95	583.83	442.52	783.81	811.55	443.51	888.47	302.95	175.67	111.92	275.58	203.52	1010.21	731.35	644.33	1006.5	829.82	336.05
239.61	244.1	457.16	511.42	961.95	484.79	1356.5	803.37	418.96	347.16	144.76	320.73	55.77	278.03	590.63	871.44	591.76	450.89	789.68	818.77	443.25	894.36	310.16	179.57	118.14	284.43	212.13	1025.16	743.25	654.16	1014.95	835.83	338.93
234.63	237.62	447.15	506.71	955.91	479.14	1351.83	796.05	414.85	343.31	141.53	313.77	56.1	268.57	587.56	854.32	580.92	444.43	779.08	812.98	441.11	888.91	305.94	175.13	115.67	275.3	205.74	1007.55	731.26	644.8	1006.67	829.22	337.56
219.47	225.57	409.23	464.89	877.06	443.96	1218.72	724.7	380.11	323.18	134.66	290.64	58.23	258.63	540.2	768.11	527.12	414.42	702.53	745.28	406.24	811.05	285.3	161.98	111.79	245.03	199.01	910.97	654.3	588.58	917.64	750.18	314.45
216.57	229.56	408.8	466.08	895.02	447.97	1215.38	728.59	379.17	322.93	136.77	295.87	64.08	246.56	539.92	767.27	529.61	423.42	701.68	754.82	406	818.69	281.08	163.89	113.54	243.7	207.58	929.22	655.96	597.81	924.19	748.75	310.06
218.97	230.05	412.3	468.58	895.38	448.43	1222.94	730.72	381.71	322.67	136.47	297.69	60.41	252.39	541.42	777.47	533.7	422.63	709.2	756.41	407.65	821.06	283.8	165.11	113.93	249.09	203.86	931.7	663.58	600.3	923.79	754.25	311
216.36	229.91	413.14	468.76	906.77	449.54	1218.77	731.48	382.21	321.56	136.96	296.66	62.98	238.27	542.05	777.59	536.95	424.78	710.28	760.67	409.26	821.24	277.67	165.63	112.37	247.39	205.75	939.51	662.43	601.58	927.7	753.72	307.57
221.12	230.51	412.32	468.07	906.59	452.21	1219.23	729.56	381.36	322.67	137.85	298.71	64.42	251.03	540.7	775.47	534.92	425.53	709.44	759.59	408.84	820.67	283.67	166.02	114.48	248.62	204.81	935.31	661.85	600.33	923.17	752.25	310.39
206.27	200.6	357.04	372.42	469.54	363.8	657.9	492.4	314.64	265.05	123.89	249.25	48.64	273.86	423.51	587.98	412.36	319.21	491.34	478.65	313.21	498.08	259.59	139.55	106.72	183.27	175.39	620.63	393.12	426.35	640.3	588.67	248.05
203.56	199.22	354.37	371.74	469.92	363.01	655.86	492.29	314.19	263.08	122.65	246.05	49.13	262.05	422.19	585.47	411.73	317.91	490.38	478.47	313.25	497.64	253.76	138.66	106.18	180.96	174.15	619.99	391.84	424.84	640.38	586.96	245.19
198.12	194.97	348.64	365.05	468.15	356.25	652.92	489.91	308.85	258.77	120.77	240.14	47.65	243.05	419.9	586.11	410.77	315.1	489.98	477.49	308.66	496.35	241.67	137.03	103.35	178.12	170.48	614.15	391.44	422.7	636.31	579.65	239.94
204.55	199.72	355.21	371.21	468.06	361.79	655.2	491.54	313.89	263.89	123.54	245.17	48.12	260.89	424.49	587.33	410.92	315.55	490.7	478.06	313.12	497.09	252.74	138.74	106.99	180.6	172.73	615.19	392.64	423.7	637.77	587.31	244.6
198.14	194.83	348.03	364.25	471.43	356.09	651.42	488.84	307.57	258.06	121.64	240.73	49.12	244.47	420.26	586.98	409.6	315.13	489.32	478.45	308.56	495.12	241.8	136.64	104.47	178.02	170.91	611.73	391.7	421.88	632.66	578.02	239.34
206.34	203.82	366.36	380.82	508.97	371.7	885.96	584.54	322.3	265.82	126.09	251.15	51.19	263.33	440.54	634.8	438.17	344.8	554.82	568.53	325.38	633.51	254.87	142.07	108.4	212.09	174.5	690.85	505.15	471.82	731.07	608.73	261.42
244.97	238.35	456.92	507.82	927.38	476.12	1360.4	803	417.6	348.07	142.19	314.79	49.33	298.34	587.49	864.98	589.12	443.52	787.91	810.19	444.27	887.51	318.08	176.07	114.81	283.82	208.03	1021.08	735.36	645.37	1016.04	834.39	345.39
249.56	241.19	469.53	512.02	919.95	478.98	1368.26	808.61	422.15	352.34	144.42	319.25	48.35	309.42	588.42	881.56	597.13	444.1	797.46	811.24	445.81	889.31	322.78	178.73	118.8	293.24	211.67	1026.9	747.6	649.43	1018.64	843.22	348.96
242.65	238.25	455.43	508.62	934.05	477.95	1360.76	805.17	417.67	347.3	141.95	315.28	49.27	291.12	585.37	864.63	588.1	445.61	786.03	810.14	442.44	889.49	314.33	176.67	115.39	281.94	211.19	1019.4	735.57	647.57	1015.29	834.58	342.96
245.6	240.17	469.48	512.21	936.84	479.89	1364.85	809	421.65	349.64	144.5	318.54	49.54	292.7	587.99	879.51	596.29	445.85	796.06	812.92	445.64	890.43	314.29	179.18	118.72	289.33	214.01	1026.65	746.99	651.11	1016.34	842.24	343.44
242.06	239.79	464.18	508.92	939.71	479.95	1356.98	807.45	418.3	346.14	143.55	316.32	49.91	287.67	586.9	864.36	590.39	450.51	785.23	813.18	442.07	891.22	312.45	176.63	118	280.81	216.51	1030.06	736.86	651.12	1024.58	834.9	341.94
238.46	238.66	466.04	510.18	956.36	478.46	1355.94	806.29	420.46	345.77	142.89	311.86	47.87	267.38	593.72	875.12	594.92	444.62	795.11	812.26	445.95	888.1	302.28	177.66	114.04	284.74	212.43	1025	744.32	647.47	1016.51	838.83	337.02
237.83	238.47	463.92	509.23	960.12	477.9	1354.78	805.75	419.54	344.34	142.63	311.64	48.66	266.49	593.73	868.78	593.08	445.01	791.9	813.63	445.69	888.65	301.84	177.08	114.47	281.82	213.58	1024.39	741.47	647.61	1016.55	836.91	336.38
237.47	237.84	459.49	509.51	955.04	476.88	1356.87	803.8	419.8	345.01	141.89	310.53	49.45	265.19	592.54	869.5	590.95	440.97	792.04	811.08	445.76	887.44	301.2	176.99	112.91	281.98	211.17	1013.35	741.21	644.79	1008.65	837.28	336.49
205.26	209	381.07	410.56	740.18	396.56	1037.76	633.85	343.06	283.3	127.53	260.45	51.9	242.13	478.3	680.91	469.8	369.49	614.87	646.67	357.65	699.12	255.09	148.88	103.99	222.49	175.73	791.68	569.25	515.64	803.88	659.21	273.74
203.71	206.65	376.23	408.56	744.73	395.09	1034.67	629.29	341.2	279.56	126.58	259.43	52.72	238.59	477.11	678.75	467.18	366.54	613.85	644.7	358.03	695.07	253.56	147.55	104.22	221.6	171.65	784.51	567.44	511.02	793.76	656.77	271.28
219.87	222.69	417.45	467.87	876.3	443.03	1222.24	729.1	383.37	324.23	135.07	289.91	55.9	249.2	544.83	783.82	536.51	414.18	713.81	748.67	409.32	811.3	279.18	163.09	109.65	253.14	194.85	926.24	665.31	592.52	926.44	756.96	311.04
221.05	228.34	415.19	467.33	881.18	445.98	1221.5	728.1	382.88	322.27	135.69	292.47	58.6	253.09	543.9	778.33	535.27	417.8	710.17	750.8	408.33	814.52	280.87	164.48	111.47	250.16	195.28	925.76	661.48	594.24	926.24	754.88	310.42
220.97	229.35	414.01	469.15	902.51	448.19	1224.46	732.41	383.12	322.15	136.92	296.06	62.34	249.19	544.08	779.65	537.18	422.42	712.14	759.93	410.46	822.27	281.85	165.81	112.83	249.01	203.55	938.83	663.59	600.21	928.58	755.79	310.2
220.65	224.9	414.22	468.5	889.04	448.43	1223.39	730.69	382.81	321.96	136.04	292.23	59.44	246.88	545.33	777.85	536.62	423.58	711.99	755.26	409.72	818.72	279.11	164.26	110.61	248.14	196.13	934.83	661.37	596.98	932.02	755.3	309.74
214.59	223.43	413.71	468.5	891.34	438.54	1219.5	730.51	382.72	319.87	130.64	281.52	38.64	223.79	545.08	776.46	536.35	423.31	711.78	739.47	406.24	818.97	267.43	163.63	103.74	243.11	196.14	935.32	660.73	596.95	932.72	755.03	304.37
204.57	199.89	358.08	375.95	469.53	365.75	668.52	496.77	317.73	265.28	122.9	247.53	48.03	263.79	425.7	592.24	415.53	319.43	495.97	482.37	316.22	505.3	255.52	139.8	105.28	181.05	171.07	623.09	395.58	429.41	645.64	596.33	248.05
205.83	199.77	359.37	374.16	471.56	365.13	657.12	495.79	317.27	265.63	123.71	247.76	47.38	263.43	427.46	598.32	419.74	320.87	491.86	482.24	315.37	499.06	253.93	140.58	104.71	181.88	174	627.08	393.32	427.44	648.76	591.96	245.19
201.42	198.03	352.48	373.17	468.37	363	655.73	494.32	315.9	263.93	122.02	244.15	47.28	245.84	429.45	596.27	415.71	317.53	491.68	481.73	314.86	498.03	246.03	139.44	102.07	178.92	170.66	619.44	392.62	424.9	644.19	590.66	241.3
203.1	200.19	356.11	371.04	478.93	363.07	654.05	493.72	313.79	262.31	123.74	244.4	47.5	256.13	431.74	587.26	414.09	320.63	491.7	482.98	314.68	498.54	252.14	138.38	105.32	180.17	174.74	629.79	391.41	426.57	653.73	586.87	244.91
206.3	203.03	368.4	382.31	502.28	371.67	889.75	588.8	323.94	266.52	125.14	249.37	46.36	260.52	442.99	636.6	440.06	346.05	556.77	567.73	325.79	637.14	253.39	142.25	106.13	211.38	173.3	698.35	505.39	474.52	741.03	612.11	262
204.76	203.41	366.92	381.71	506.79	371.72	888.21	586.82	322.33	265.71	125.33	249.35	47.24	256.83	442.44	634.62	438.42	346.68	555.61	568.45	324.82	636.77	251.38	141.77	104.51	210.77	171.32	697.25	505.23	474.64	738.88	610.11	259.74
200.67	198.94	363.96	373.68	501.35	364.19	883.5	572.27	316.67	260.9	123.75	244.94	47.78	251	435.98	625.77	433.86	339.91	546.24	563.13	319.78	619.13	245.19	139.75	103.94	209.53	169.2	685.41	501.92	463.42	722.03	597.61	253.69
246.98	241.21	468.75	512.6	917.87	480.82	1366.27	807.87	421.3	351.3	144.72	318.84	49.59	290.67	588.27	881.61	596.04	447.28	797.5	812.11	445.47	890.96	317.07	178.87	119.55	290.88	211.63	1027.72	746.63	651.63	1020.91	842.97	346.35
244.68	241.9	470.35	521.89	930.86	488.93	1394.84	823.71	429.12	354.22	144.63	319.69	49.27	277.5	603.35	889.09	604.06	455.35	807.41	829.5	453.82	912.38	312.24	180.92	117.87	286.81	210.47	1045.31	754.32	663.99	1045.38	857.99	347.05
243.07	238.07	469.47	511.92	955.96	479.66	1364.18	811.41	421.87	347.64	144.04	314.61	47.92	278.76	598.24	877.51	598.69	449.14	797.07	818	447.04	892.99	307.79	177.57	116.61	286.58	211.79	1039.54	745.57	652.94	1033.44	842.16	340.8
235.68	238.64	454.17	506.93	943.3	478.06	1353.01	803.33	416.1	342.83	141.72	310.88	49.86	268.35	590.78	859.23	584.46	446.24	782.87	809.67	441	888.92	302.83	175.64	114.24	276.03	211.08	1015.96	732.46	646.39	1017.56	831.3	336.62
238.3	238.38	462.08	507.19	941.29	479.53	1353.78	804.64	416.92	343.35	142.72	313.45	49.14	284.32	592.5	858.62	586.75	450.12	780.71	810.85	439.89	889.37	309.77	175.64	116.69	278.06	213.86	1022.87	733.23	648.42	1026.68	832.56	340.35
234.48	234.08	447.56	504.44	941.54	473.12	1351.21	798.26	415	341.53	138.36	307.42	47.49	270.48	588.44	854.27	580.42	438.28	779.64	804.47	440.01	883.32	303.34	173.87	110.21	275.9	206.91	1004.37	729.27	639.8	1008	828.53	336.69
207.41	209.41	390.16	410.89	738.26	396.8	1035.69	638.4	344.23	283.61	129.21	261.99	51.07	244.11	480.47	688.73	474.19	369.79	619.7	645.89	358.29	695.7	254	150.01	105.94	226.65	184.32	795.19	575.33	515.59	803.61	661.65	273.37
202.96	210.28	378.03	415.42	754.44	401.38	1055.19	640.84	346.57	282.7	126.81	261	52.38	226.89	483.92	685.19	471.57	371.53	622.6	654.42	363.75	710.27	250.02	150.14	103.68	218.56	172.35	792.64	573.96	520.04	804.28	667.78	272.13
207.3	209.58	382.24	419.86	759.96	404.53	1064.28	646.2	350.57	286.22	127.86	265.77	53.19	232.79	487.24	697.36	480.12	375.27	630.47	660.97	367.16	714.69	254.41	152.39	105.72	225.78	174.28	805.46	583	525.98	812.13	675.04	274.59
202.71	207.41	377.05	409.43	759.96	397.92	1028.48	631.81	341.88	279.27	127.98	260.82	56.26	223.57	481.2	678.89	472.02	371.95	616.1	653.07	360.2	699.52	248.74	149.18	104.92	220.43	172.27	799.02	568.09	516.83	803.36	657.45	267.77
218.67	223.99	416.85	469.6	878.98	448.54	1217.49	730.56	383.83	322.6	135.89	291.06	58.32	230.1	544.91	785.07	536.96	419	715.93	751.65	409.94	815.77	274.38	164.46	110.93	251.46	193.94	928.11	667.32	596.29	926.79	758.26	307.46
215.43	221.48	408.38	463.55	875.88	434.96	1214.8	724.92	379.59	317.74	128.85	278.11	36.91	233.85	541.27	764.93	526.85	415.58	703.03	732	401.9	813.94	270.4	161.47	101.29	239.34	191.38	919.47	653.81	590.37	924.5	750.19	305.84
216.18	222.15	413.29	467.77	877.23	436.56	1224.33	730.89	382.18	319.79	129.69	280.84	36.59	235.76	544.08	776.5	533.46	419.92	711.17	736.62	404.44	818.6	272.16	162.33	102.52	244.65	192.26	932.42	660.55	595.82	934.54	755.79	307.27
203.39	200.62	361.43	377.05	466.63	365.8	668.85	499.17	319.04	264.84	123.31	244.64	45.89	249.51	428.49	594.35	416.67	319.9	497.88	481.84	316.58	506.85	251.62	139.88	104.17	179.99	170.64	624.53	396.19	429.74	654.13	599.87	248.48
206.99	201.18	362.05	381.78	461.8	369.3	681.77	505.36	322.83	269.96	123.64	249.36	46.19	261.26	432.61	608.58	423.92	322.09	502.47	488.02	320.74	513.1	256.33	141.74	104.99	181.24	169.83	626.45	400.37	434.21	654.39	610.04	251.47
204.56	200.4	361.05	380.13	463.12	368.17	677.27	505.63	321.74	267.89	123.43	247.1	46.74	249.59	432.3	605.85	421.88	322.17	500.28	488.23	319.91	511.58	252.87	140.92	104.22	179.26	174.83	627.06	398.71	433.1	657.5	606.89	250.01
207.96	204.58	366.85	382.39	500.82	372.13	890.54	590.75	324.19	267.06	124.71	250.03	46.13	262.17	444.76	636.93	441.61	348.49	556.88	569.76	325.9	638.28	258.85	142.34	105.63	212.98	176.22	705.7	505.56	476.05	751.87	612.06	266.24
201.02	199.04	360.69	375.22	502.85	364.89	888.09	578.84	317.49	261.25	121.91	244.01	44.61	245.17	439.59	628.46	435.45	342.76	548.71	565.21	320.3	623.88	246.78	139.92	101.71	209.74	172.98	695.82	503.01	467.28	737.47	599.68	256.88
206.84	204.7	368.37	382.97	502.81	371.94	893.64	590.44	324.56	267	124.81	249.16	45.74	259.5	444.44	637.06	440.35	346.56	557.76	568.66	326.17	639.39	255.84	142.29	104.85	212.05	173.98	699.5	505.8	475.12	746.2	613.94	264.77
202.08	201.65	360.66	380.84	501.97	370.13	887.32	584.1	321.82	264.9	122.9	247.17	46.93	249.18	440.27	633.94	436.5	343.13	554.59	565.47	324.63	633.83	247.62	141.41	102.33	209.6	169.01	690.26	502.74	471.09	731.91	608.5	257.79
203.04	202.69	365.7	381.24	506.87	371.68	886.66	585.16	322.37	264.81	124.4	248	47.73	248.91	442.01	633.72	438.56	346.98	554.03	568.29	324.63	635.6	249.53	141.57	104.23	209.99	172.83	697.27	502.77	473.31	740.64	609.29	259.34
245.7	239.98	464.67	520.38	922.15	485.64	1393.39	822.92	427.98	353.9	142.56	315.7	46.25	276.92	597.17	888.16	602.26	450.76	807.81	823.78	453.23	908.63	314.11	179.6	113.17	288.59	206.9	1044.21	752.12	660.02	1046.12	855.85	349.34
242.57	241.36	472.01	523.05	933.72	489.53	1395.16	827.59	430.04	354.04	144.04	317.5	47.63	267.16	607.65	892.03	606.93	458.25	809.98	831.71	454.43	914.11	310.82	180.71	116.22	288.35	212.28	1057.73	755.81	666.43	1061.78	859.55	348.28
237.74	237.81	468.58	512.15	959.63	480.92	1363.37	810.98	421.33	345.3	143.75	313.3	47.86	269.15	600.98	874.53	599.02	452.8	795.48	820.84	446.97	895.16	303.21	177.15	115.34	283.19	208.07	1047.68	742.31	655.88	1043.28	841.52	338.25
242.61	240.06	470.21	521.49	947.4	489.07	1396.23	827.75	428.71	351.58	144.81	318.8	48.11	279.8	605.38	887.56	602.67	456.8	806.06	830.19	451.28	913.91	312.29	179.5	116.09	288.05	210.47	1051.25	755.62	666.21	1056.18	857.87	346.73
200.5	205.67	379.63	409.05	738.73	395.58	1032.02	636.47	341.77	281.09	125.29	257.38	49.6	225.18	479.92	680.33	468.76	370.18	613.13	644.74	355.88	696.23	245.99	148.25	102.18	219.22	181.84	793.86	568.39	514.35	806.02	657.17	269.01
205.76	208.97	386.22	408.52	745.3	387.15	1035.4	636.67	341.51	281.14	123.13	253.29	29.52	245.99	481.64	678.9	469.02	370.64	614.55	630.1	353.85	696.61	253.94	148.06	100.27	219.97	182.98	793.63	569.17	513.66	804.89	658.11	273.8
202.1	207.61	377.33	414.5	746.64	399.22	1055	646.04	346.49	282.06	125.03	259.49	49.65	227.64	484.62	683.71	471.66	372.28	620.33	653.72	361.73	709.71	250.53	149.06	101.68	218.85	179.88	798.78	573.28	520.32	814.67	667.22	273.36
209.58	210.01	385.17	417.53	755.41	401.91	1060.99	645.61	350	285.8	127.3	263.13	51.57	235.25	487.88	694.3	479.39	373.29	628.85	657.84	366.1	711.6	256.57	151.92	104.15	226.14	175.15	805.18	579.93	522.95	816.89	673.15	277.2
201.15	208.66	375.19	417.19	755.66	403.1	1055.01	644.73	348.01	282.54	125.54	260.25	52.78	214.11	485.83	686.84	475.59	375.48	623.77	659.54	365.03	715.1	245.53	151.19	102.25	218.09	172.06	803.6	574.37	524.66	815.64	669.81	269.78
202.05	207.57	376.56	417.49	746.83	403.43	1056.03	643.8	347.75	283.13	126.19	260.39	51.99	219.09	484.58	685.73	472.52	374.8	623.35	657.49	363.89	715.52	249.1	149.52	102.71	218.58	169.1	798.02	576.15	523.01	813.4	671.08	272.54
198.42	206.25	378.15	411.86	753.41	392.19	1032.69	634.27	341.99	278.99	122.75	252.72	34.88	216.1	482.47	682.37	471.21	375.32	618.59	639.75	355.76	705.42	241.16	148.29	98.09	217.39	170.65	802.01	571.91	519.33	809.33	659.89	265.1
212.34	222.55	413.8	469.15	881.99	439.92	1221.75	731.68	382.55	319.53	129.85	280.8	37.89	221.65	547.77	778.64	534.65	421.97	712.38	738.97	404.67	821.53	265.79	163.16	102.87	243.28	193.72	933.46	662.75	598.15	936.76	756.63	303.79
210.7	222.72	410.83	467.57	878.96	436.03	1220.32	731.9	381.65	317.31	128.72	277	36.39	219.15	547.99	770.58	530.22	421.04	707.86	739.41	403.76	822.38	263.98	161.3	101.32	237.44	191.57	929.78	658.05	595.96	939.62	755.44	303.91
206.36	203.03	360.34	380.88	461.99	368.45	681.33	505.58	321.93	268.11	123.22	246.43	45.46	253.07	433.22	605.01	421.24	321.69	508	486.92	319.43	512.86	256.17	141.35	102.69	185.48	169.37	632.22	402.54	435.36	662.79	608.14	252.45
205.22	202.42	363.02	379.67	475.35	369.82	678.31	506.85	321.01	267.14	124.34	247.3	45.67	257.58	438.19	598.67	422.8	327.96	502.17	492.23	319.76	515.11	256.23	140.76	105.02	180.53	173.51	644.64	399.02	438.25	675.59	605.56	252.83
204.79	203.08	362.99	389.29	500.52	376.54	727.02	526.13	328.59	269.19	123.41	249.59	45	248.27	449.87	624.02	436.43	333.76	533.59	509.41	330.36	538.7	253.36	143.14	101.99	210.77	170.59	687.49	458.69	461.86	691.51	624.43	256.33
206.98	204.55	368.52	382.82	502.24	372.5	891.33	589.51	324.42	266.58	124.93	249.89	44.9	263.65	446.66	637.34	443.64	351.2	557.94	571.37	325.7	639.79	257.57	142.58	104.7	213.54	171.32	712.39	506.74	478.82	757.62	612.77	265.33
204.63	202.62	364.44	385.37	508.91	374.29	895.48	593.49	326.06	267.98	123.41	249.17	44.77	246.74	449.39	646.83	446.88	350.85	564.78	574.67	327.69	642.17	251.11	143.19	100.7	216.5	169.19	717.62	511.81	481.3	760.25	616.27	262.45
199.42	200.99	367.37	383.43	503.46	372.61	891.44	590.67	324.25	264.75	123.32	245.67	44.71	235.46	446.11	637.04	442.21	349.37	557.61	570.42	325.81	641.09	241.79	141.56	103.03	207.8	170.2	706.08	505.21	477.42	751.04	613.93	256.67
201.31	201.98	367.88	384.01	504.67	373.53	892.48	591.3	324.95	265.3	124.48	246.32	45.44	236.17	446.01	637.25	442.94	350.57	557.47	571.47	326.23	642.3	244.67	142.09	103.7	208.37	173.1	706.56	504.48	477.61	753.35	614.51	259.04
202.21	201.46	365.1	381.78	504.5	370.91	888.16	586.71	322.46	264.8	123.82	246.32	45.78	240.26	442.09	633.76	438.14	346.98	554.62	567.99	324.44	637.6	246.49	141.56	103.51	208.63	172.17	697.9	503.24	474.13	743.23	610.21	258.7
195.53	200.59	360.86	380.9	501.84	371	882.81	585.28	320.97	261.92	123.32	244.27	49.42	224.01	445.81	632.73	436.89	346.48	554.46	570.44	324.46	635.82	238.1	141.31	101.3	206.89	170.61	697.68	502.75	473.93	743.52	607.41	253.16
243.13	241.21	472.31	522.21	911.13	489.16	1388.52	827.44	430.15	352.14	144.25	317.46	46.43	263.5	606.56	891.63	605.38	457.37	808.39	829.33	452.53	913.71	312.31	180.2	116	288.55	209.75	1054.89	755.56	666.27	1062.72	859.42	348.43
234.98	236	455.77	508.16	916.76	478.2	1352.26	808.05	417.55	342.25	141.67	309.97	46.91	258.61	597.39	860.8	589.13	450.86	784.87	815.79	441.53	894.35	303.52	174.68	111.54	276.95	202.62	1038.74	732.65	652.63	1045.65	834.5	337.76
207.09	212.1	393.15	420.91	734.69	405.58	1061.36	656.9	351.96	288.72	129.86	264.83	48.76	236.34	493.98	701.11	483.81	381.18	632.07	663.17	365.61	717.89	255.52	152.06	105.31	226.62	183.79	822.85	585.05	530.89	837.85	677.96	278.71
201.85	208.73	380.16	417.45	739.61	394.59	1061.33	651.1	348.73	284.41	120.99	253.91	29.1	225.28	491.41	688.69	476.9	378.09	624.62	645.18	361.06	716.02	249.93	150.05	96.54	217.88	181.32	812.06	576.37	525.49	828.52	671.6	275.17
206.82	208.52	390.88	410.39	745.95	388.53	1037.55	635.49	344.23	280.72	123.88	254.11	29.46	239.33	482.76	689.37	474.95	370.53	621.71	631.73	355.78	696.99	250.37	150.57	100	224.08	174.78	798.39	574.81	516.04	804.79	662.36	270.99
202.47	207.31	378.98	415.58	745.52	392.77	1052.46	647.89	347.18	281.69	120.24	250.95	29	215.9	485.76	685.95	471.97	373.76	622.19	638.94	358.78	711.78	246.65	150	96.12	216.9	181.75	798.77	574.95	520.96	817.7	669.16	273.29
205.66	208.8	388.23	418.32	744.23	402.88	1056.12	650.13	349.22	284.97	127.13	262.27	50.17	221.59	486.84	695.49	477.12	374.78	629.35	656.02	364.7	712.65	253.73	150.82	105.16	225.54	181.98	803.29	583.71	523.57	818.05	674.45	276.95
201.71	207.88	378.63	417.16	752.02	395.79	1053.82	649.43	347.21	282.52	121.2	252.31	32.98	211.76	489.03	686.33	473.81	378.13	623.67	644.85	360.01	717.59	245.21	150.13	97.1	217.49	181.33	806.07	577.14	524.25	824.97	669.94	272.41
202.79	207.72	383.71	420.85	750.63	398.5	1062.04	653.09	350.68	284.9	123.17	255.82	33.49	216.25	489.56	697.74	479.55	377.97	632.12	648.61	362.94	720.67	244.86	151.48	98.95	222.39	179.25	810.04	585.93	528.19	822.41	677.27	272.11
196.42	206.71	377.89	417.04	761.15	396.65	1053.32	642	347.28	280.33	121.84	251.99	36.06	206.72	489.08	685.85	475.13	377.19	623.77	647.44	361.38	716.29	239.53	149.77	96.38	214.46	170.56	806.41	573.77	523.59	818.97	668.92	266.9
214.88	224.95	421.36	480.05	889.77	446.73	1249.34	746.47	392.65	325.76	129.53	282.56	36.02	216.64	557.42	799.46	546.89	424.6	730.6	751.32	415.08	838.23	266.55	166.36	101.73	248.51	192.19	946.31	678.07	606.89	950.98	775.89	308.67
204.6	201.58	369.15	381.12	463.59	371.21	682.38	505.77	322.79	267.8	124.61	247.29	45.43	253.41	436.19	607.42	424.08	325.78	508.49	487.77	320.21	514.57	251.14	141.39	105.96	183.97	169.97	635.72	403	436.31	662.44	610.81	249.02
210.79	205.11	379.26	393.04	450.93	378.09	725.76	530.69	332.77	274.57	125.89	253.95	42.82	260.82	425.36	639.78	444.72	329.88	538.18	501.64	333.47	539.9	258.43	145.77	104.76	194.01	170.68	671.28	430.77	456.65	671.95	634.23	259.38
205.81	204.11	368.92	392.22	501.39	378.14	732.41	528.44	331.3	271.6	124.24	251.77	44.52	249.09	451.75	633.48	441.1	333.73	540.56	511.25	332.64	540.32	252.76	144.71	102.23	215.05	166.92	692.52	463.13	464.48	691.41	630.3	255.16
210.38	206.46	373.53	391.67	504.89	378.49	725.4	529.79	330.9	272.17	125.73	253.4	43.99	249.13	452.86	632.79	442.72	337.23	540.65	512.25	332.04	541.75	258.6	144.88	104.67	217.7	170.68	699.2	465.86	466.95	698.42	629.94	258.84
206.48	204.68	368.29	390.07	500.04	377.35	730.26	525.72	329.56	270.31	124.24	251	45.02	254.94	450.26	624.06	436.56	334.5	534.14	509.7	330.91	540.4	256.83	143.24	104.14	211.99	170.35	687.44	460.14	462.44	691.03	626.49	257.54
205.73	204.69	367.82	383.4	497.06	371.92	891.68	589.72	324.54	266.93	124.51	248.34	45.01	254.88	445.02	638.35	441.41	348.26	559.78	569.49	326.18	641.1	252.8	142.39	103.78	212.5	169.05	705.55	507.93	477.6	750.95	614.68	263.35
204.13	202.07	365.27	383.07	502.43	362.7	894.72	590.32	324.35	265.83	118.54	240.35	22.86	251.77	444.83	637.03	440.04	346.86	558.01	553.14	322.17	640.83	251.98	141.7	96.64	209.55	169.46	705.61	504.88	475.91	754.26	614.09	265.19
201.02	203.72	368.38	383.29	502.56	362.67	894.88	593.48	324.17	264.61	119.48	239.35	22.46	246.38	447.84	636.65	440.57	348.61	558.44	554.97	321.86	642.56	249.76	141.87	96.71	208.57	173.38	708.3	505.74	477.65	759.84	614.26	264.07
195.62	201.58	362.85	383.64	506.08	373.88	890.58	593.02	323.53	262.8	123.57	245.39	46.22	225.59	452.21	636.47	441.48	353.07	557.26	575.94	325.83	643.32	239.55	141.7	100.49	206.97	171.47	714.79	504.15	480.83	763.51	611.89	255.5
195.91	200.83	367.18	382.28	507.87	373.12	882.95	588.87	323.38	261.9	124.2	244.92	47.9	224.33	452.83	636	441.17	351.6	556.28	575.02	325.53	639.51	238.36	141.68	102.61	207.36	171.97	708.01	504.79	477.63	757.23	611.14	254
195.02	200.95	359.24	380	521.02	371.9	878.66	587.57	321.08	260.71	123.76	244.05	48.79	222.76	453.52	629.43	438.62	350.69	554.88	576.91	326.7	637.88	237.12	140.96	100.41	205.4	170.91	710.57	501.17	476.42	754.91	606.26	252.58
210.39	211.67	392.7	420.12	722.64	395.79	1060.24	653.96	351.49	288.29	124.4	257.27	28.66	233.4	493.1	702.92	482.43	378.13	633.31	644.99	361.88	714.66	257.63	152.59	100.94	227.12	182.13	817.73	585.06	527.9	837.06	677.8	282
200.43	207.2	381.46	409.57	727.96	387.62	1035.02	638.17	342.54	278.39	121.93	250.36	28.58	223.3	485.4	681.83	472.25	373.55	616.83	634.77	354.21	701	244.5	148.32	96.45	217.57	173.89	806.13	568.68	518.44	819.8	659.82	268.84
207.04	210.72	387.35	417.84	727.99	394.32	1063.14	650.39	349.08	283.94	123.62	254.93	28.94	232.86	490.66	690.13	476.39	378.31	625.95	644.01	359.95	717.09	254.21	150.85	99.39	219.76	176.61	809.99	578.23	526.59	831.14	674.08	278.04
201.78	207.08	378.93	416.24	743.41	393.35	1053.72	645.49	347.5	281.79	119.91	251.03	29.03	213.23	486.26	687.18	472.93	374.25	622.77	639.19	359.34	712.17	245.9	150.21	96.38	216.8	175.16	800.75	574.41	521.64	820.18	669.96	273.15
206.7	211.76	391.62	419.19	751.56	395.69	1056.2	653.54	350.36	285.37	124.02	255.94	29.52	221.5	491.85	696.49	481.28	379.64	631.1	644.8	362.65	716.49	252.18	152.05	99.98	223.87	184.83	814.76	583.64	526.72	827.53	675.6	276.87
203.57	208.7	390.02	419.9	752.28	397.16	1057.49	651.8	350.7	284.43	123.1	255.22	32.46	218.17	491.42	697.61	481.28	378.24	631.76	646.54	363.71	717.32	248.25	151.72	99.4	223.56	182.47	812.78	584.77	525.93	825.93	676.13	274.38
201.93	206.39	383.56	411.68	746.06	389.32	1036.69	640.19	343.56	280.25	121.75	251.88	32.26	218.03	483.63	686.41	472.85	371.63	621.73	636.07	356.63	703.21	245.13	149.25	98.71	221.67	181.3	797.86	576.03	517.16	809.63	663.29	270.37
197.78	206.19	385.29	421.17	747.62	396.34	1061.98	651.55	351.15	283.11	121.36	252.05	32.22	200.45	488.45	698.18	478.35	374.95	631.17	645.51	362.53	719.2	237.82	151.76	97.11	218.46	179.1	802.05	584.82	525.19	817.03	677.42	268.69
195.28	207.67	377.89	418.7	766.09	396.76	1057.53	646.11	348	280.54	120.88	251	33.74	199.52	492.38	686.8	475.76	378.7	626.61	650.68	362.7	721.81	237.01	149.98	96.31	213.1	171.12	810.26	576.48	526.1	824.7	672.03	267.03
140.99	163.05	249.01	203.87	258.43	245.32	279.2	263.72	197.74	160.1	110.08	162.69	33.48	186.92	244.64	279.47	222.02	242.96	226.78	273.82	164.45	274.56	147.04	104.85	80.21	89.01	136.12	274.95	190.5	230.35	320.53	278.71	126.32
21.9	21.93	25.07	21.62	23.63	26.77	21.72	27.16	18.4	22.31	18.94	19.78	18.22	25.67	20.55	26.35	20.05	26.18	19.86	29.05	19.74	24.27	19.78	11.78	23.11	12.9	23.65	22.31	19.46	21.22	27.41	23.17	16.07
211.16	208.76	380.49	401.23	451.77	388.11	728.19	534.98	339.07	277.38	126.6	257.61	43.74	262.61	430.73	641.59	447.42	337.39	538.42	504	338.68	544.35	261.23	147.83	104.9	193.39	169.6	677.69	430.04	459.82	679.12	642.23	258.69
211.74	209.17	379.94	401.59	453.18	386.92	722.6	533.58	339.24	277.86	126.88	257.36	44.23	248.68	431.43	643.52	448.98	334.55	539.49	505.59	339.22	544.42	260.06	147.96	104.67	193.17	169.58	679.22	431.31	461.38	680	643.45	258.15
205.78	205.8	372.51	391.37	502.79	377.81	726.93	530.45	330.37	270.28	124.39	249.7	43.33	246.2	453.1	625.51	438.43	336.98	536.18	511.91	331.44	544.56	255.47	143.22	103.31	211.18	171.84	696.21	462.05	466.06	703.42	630.12	258.76
205.94	206.01	369.82	391.03	500.08	377.71	726.6	528.83	330.12	270.04	124.88	250.08	44.45	246.26	451.08	624.88	437.22	334.8	535.87	510.12	331.36	543.03	254.34	143.76	103.72	210.76	170.61	689.39	461.4	464.08	695.37	629.44	258.57
205.03	205.44	371.64	390.73	502.55	369.51	727.19	528.15	330.35	269.04	119.82	242.56	23.24	246.27	453.28	623.72	438.28	336.85	534.59	495.46	327.38	543.23	251.49	144.41	97.97	208.23	171.09	691.67	460.67	464.81	699.49	627.24	256.9
195.58	201.53	365.75	382.51	506.88	362.37	889.4	590.77	323.58	262.55	118.87	236.24	22.49	227.44	448.49	635.32	441.03	349.31	557.88	556.01	321.47	642.29	236.24	141.97	93.15	204.9	165.59	712.09	505.07	479.34	758.08	612.68	254.53
199	203.15	369.57	383.66	505.01	364.67	887.82	593.2	324.2	264.26	120.33	240.24	23.01	235.39	454.13	637.06	442.23	353.01	558.47	558.81	321.84	643.56	244.77	141.96	97.16	207.48	170.29	714.01	505.74	480.78	763.58	613.95	259.07
195.44	201.49	362.9	383.49	512.52	364.45	886.82	593.31	323.55	262.44	118.2	237.08	23.24	224.82	455.94	636.28	443.65	354.5	558	560.47	322.11	644.02	238.1	141.55	93.72	205.4	171.24	716.62	504.55	481.1	767.89	612.36	255.75
151.89	170.54	251.69	203.33	266.11	252.73	284.24	269.39	200.56	161.53	117.69	173.59	49.45	220.51	249.51	283.16	225.7	245.37	228.08	287.25	169.56	273.22	168.72	105.59	88.48	97.04	145.25	278.01	190.94	229.33	330.26	280.63	139.19
150.82	167.93	249.32	201.79	266.34	243.32	282.99	269.53	198.81	158.23	111.81	164.59	31.45	206.46	249.28	282.52	224.25	244.35	227.85	272.93	165.52	270.74	161.22	105.82	82.74	93.51	144.59	278.97	190.75	229.22	332.16	279.42	136.38
208.67	211.13	394.6	419.82	720.61	395.7	1060.67	653.61	351.77	285.57	124.46	255.63	28.6	226.95	492.86	701.1	482.43	378.56	632.9	644.91	361.64	715.72	253.62	152.63	100.8	224.62	180.27	816.38	584.46	528.1	836.83	677.99	279.42
201.84	208.92	382.78	418.02	730.49	395.17	1060.25	652.18	348.99	282.24	122.31	251.99	28.07	214.37	493.31	690.53	477.66	380.63	626.13	646.46	359.94	718.38	243.9	150.76	96.14	216.6	174.13	818.3	576.88	529.15	839.5	673.09	272.07
205.97	211.32	394.08	422.12	731.68	397.78	1063.83	657.2	352.6	286.37	124.7	256.27	28.51	220.77	494.53	703.84	485.34	382.26	635.25	649.15	363.14	720.48	251.71	152.5	99.93	225.61	179.5	826.25	586.57	532.62	844.67	680.43	278.42
200.19	206.92	380.63	418.29	731.35	394.09	1058.07	648.8	348.62	282.39	119.73	250.03	26.82	208.8	492.25	689.85	476.46	377.88	626.65	643.06	361.07	718.34	244.26	149.78	95.45	217.64	175.78	811.33	576.51	524.23	830.62	672.75	273.15
201.24	207.26	390.86	419.91	754.18	396.32	1058.4	650.7	351.06	283.72	121.74	252.1	28.01	203.46	494.99	699.1	482.81	379.41	632.28	645.74	363.02	717.7	241.29	151.97	98.34	221.63	178.13	816.83	584.01	527.36	831.8	677.06	271.71
198.33	206.49	379.22	417.68	752.64	393.57	1054.61	649.67	347.12	280.93	119.14	248.56	27.56	202.76	491.55	686.48	475.07	378.32	624.5	643.45	360.34	717	240.89	149.42	94.72	214.92	181.13	810.73	575.67	524.4	829.72	670.17	271.01
199.83	208.38	388.87	421.06	748.27	396.62	1062.09	652.69	351.28	283.68	121.61	252.42	32.23	201.56	490.11	698.36	478.86	376.4	631.27	646.19	362.26	720.08	241.04	151.76	98.97	219.63	182.31	804.71	585.68	525.83	823.52	678.02	271.91
195.84	208.47	378.72	418.31	785.51	395.93	1057.63	653.06	347.78	280.65	119.64	249.47	31.68	195.47	498.21	686.63	479.01	380.63	629.44	653.31	365.36	721.21	239.6	149.82	95.17	213.77	185.07	822.16	576.72	526.24	836.56	671.67	271.09
140.96	163.36	249.96	203.89	259.83	245.83	280.78	268.51	199.1	158.72	109.9	162.1	33.29	185.42	246.02	280.55	223.49	243.32	227.17	274.1	165.08	274.77	146.84	105.6	80.32	89.14	142.92	276.14	191.2	230.35	324.07	280.08	126.55
21.84	22.04	25.06	21.83	23.66	27.01	22.06	27.4	18.55	22.59	18.97	19.88	18.39	25.32	20.68	26.51	20.12	26.34	20.01	29.26	19.9	24.59	19.82	11.85	23.16	12.9	23.78	22.49	19.4	21.36	27.75	23.42	16.25
21.94	22.02	25.12	21.91	23.66	26.96	22.09	27.58	18.56	22.67	18.97	19.93	18.46	25.52	20.67	26.62	20.12	26.3	20.06	29.28	19.92	24.52	19.8	11.84	23.42	12.93	24.12	22.4	19.58	21.36	27.57	23.45	16.26
206.97	204.85	381.42	393.72	448.48	379.91	720.4	530.45	333.26	272.34	125.99	252.19	43.48	244.95	424.92	640.14	444.86	332.96	538.28	500.89	333.87	542.54	251.37	145.52	104.96	191.38	168.57	670.42	430.17	456.49	671.63	635.71	255.44
208.04	207.06	379.43	400.61	450.57	384.34	722.69	531.23	338.99	276.6	125.51	254.26	42.51	243.06	429.75	641.16	445.2	330.4	540.6	502.47	338.78	542.82	253.52	147.29	103.53	191.9	167.36	671.43	432.53	458.49	671.43	643.02	254.88
203.91	203.2	370.76	390.79	496.95	368.11	726.75	526.88	330.37	269.34	119.08	242.33	22.43	243.55	451.08	624.49	437.07	333.77	535.12	493.71	327.63	541.26	249.82	143.33	97.18	208.36	167.77	688.09	459.68	462.76	690.77	630.01	255.08
204.66	205.15	375.64	392.67	501.04	369.91	728.25	531.18	331.74	270.58	120.45	242.68	22.54	236.64	453.52	633.05	442.41	336.21	541.22	497.05	328.87	542.77	248.17	144.78	96.93	212.59	171.44	699.31	465.12	466.82	702.59	632.64	255.38
201.16	205.14	375.11	392.59	507.48	371.34	726.56	531.86	332.09	268.91	120.72	243.83	22.61	241.41	457.1	632.67	444.23	339.66	540.5	500.75	328.7	545.58	245.17	145.44	96.34	211.05	168.88	705.37	465.95	470.36	704.91	630.45	251.33
198.05	195.83	368.48	381.38	462.32	358.1	886.9	586.81	324.58	262.58	117.24	231.03	18.42	234.19	451.54	635.44	441.19	343.23	559.66	547.38	322.05	633	240	139.34	90.86	207.98	152.48	700.83	501.83	471.92	761.11	614.36	257.54
195.39	200.26	366.53	383.07	509.96	362.89	886.39	591.05	324.16	262.63	117.81	237.49	22.44	229.02	454.06	637	442.75	350.17	559.09	558.07	323.04	641.54	238.42	141.48	94.74	205.96	166.67	716.34	503.84	478.95	762.54	613.98	255.81
153.72	170.05	253.6	202.67	263.93	241.43	285.72	269.28	201.39	159.23	112.35	164.78	24.14	221.64	251.36	283.41	226.75	244.7	229.27	270.05	165.43	272.51	165.22	106.57	81.62	94.53	137.33	280.2	188.81	230.65	333.89	282.09	137.69
153.94	170.64	251.68	203.1	264.55	244.47	285.18	269.72	201.28	160.1	112.95	167.11	29.74	218.94	250.62	282.72	227.41	246.86	229.03	273.77	166.23	272.73	168.49	106.77	82.7	95.7	142.24	282.95	189	231.48	337.98	281.57	140.27
150.06	168.13	251.82	202.74	265.75	243.42	284.78	268.06	200.59	158.14	112.76	165.19	28.62	218.87	249.79	282.9	225.36	243.74	229.59	271.81	166.01	272.68	162.01	105.52	81.31	93.96	138.53	275.75	191.23	228.86	325.87	281.14	134.73
145.82	166.9	249.59	201.98	265.36	244.17	282.02	267.91	199.19	157.57	112.04	163.16	30.77	199.64	249.02	281.42	224.54	244.61	227.94	272.63	165.63	272.62	153.64	105.49	80.7	91.39	139.18	276.99	190.08	229.63	326.11	279.85	130.36
202.67	210.66	393.4	421.24	732.6	397.61	1063.26	656.24	352.7	284.26	124.13	254.71	28.33	214.42	497.39	702.87	485.46	381.93	635.8	650.52	364.09	720.14	244.67	152.19	99.74	221.9	176.91	825.91	585.39	532.33	841.8	680.36	273.73
202.66	209.43	389.02	418.01	724.63	394.43	1058.44	651.29	350.21	282.77	121.93	251.03	26.84	215.56	493.37	693.23	478.3	378.14	628.24	643.6	360.23	718.7	248.17	150.56	97.61	220.14	177.98	812.61	579.86	525.65	836.26	675.75	276.34
200.84	210.24	387.48	417.99	723.15	395.03	1058.97	650.69	348.63	282.22	122.35	250.53	27.16	210.96	491.85	688.12	475.12	379.63	625.39	643.56	359.44	721.01	244.47	150.11	98.36	216.1	177.08	809.62	577.22	526.21	833.68	674.26	273.9
201.35	207.74	390.46	423.27	722.54	396.22	1072.36	655.63	353.17	284.64	121.54	250.74	26.71	202.01	494.65	702.23	480.68	377.06	635.31	646.35	363	724.49	241.63	152.1	97.41	219.22	175.29	807.2	586.76	527.95	831.75	683.06	274.11
198.07	208.09	385.87	420.6	732.31	396.37	1067.01	655.88	349.92	282.33	119.88	249.82	27.32	199.39	497.09	690.96	478.18	381.86	629.01	650.18	362.83	726	240.9	150.08	97.53	213.72	183.46	815.57	580.66	528.5	837.98	677.33	273.24
143.06	164.88	250.26	204.05	260.01	244.24	280.62	269.76	199.17	160.97	108.68	160.62	28.36	185.77	248.14	280.87	223.31	244.51	226.68	271.51	163.78	274.6	150.86	105.42	79.11	89.95	148.4	277.84	190.29	229.85	331.67	279.98	131.6
140.66	162.96	249.37	203.11	260.63	245.42	280.7	268.47	199.25	158.52	109.64	161.83	32.01	185.14	246.89	278.86	223.48	243.57	225.45	273.34	164.2	274.47	146.84	105.43	79.81	89.1	143.06	276.5	190.28	230.25	324.84	280.03	126.7
142.24	164.81	249.32	203.55	259.83	245.51	281.13	269.74	199.31	159.22	109.28	161.6	32.46	185.67	246.71	280.01	223.65	243.83	225.92	273.34	164.77	274.46	151.01	105.24	80.01	90.29	146.7	277.49	190.57	229.99	329.81	280.39	130.56
22.23	22.12	25.12	21.91	23.81	27.07	22.19	27.65	18.55	22.84	19.03	20.1	18.37	26.57	20.84	26.55	20.18	26.52	20.04	29.4	19.89	24.67	20.42	11.88	23.39	13.12	23.97	22.65	19.86	21.56	27.94	23.44	16.56
21.96	22.08	25.13	21.91	23.63	26.93	22.19	27.49	18.57	22.69	18.78	20.04	18.66	25.99	20.67	26.63	20.12	26.28	20.09	29.38	19.89	24.57	20.06	11.84	23.42	13.02	23.71	22.43	19.41	21.34	27.63	23.48	16.36
22.25	22.08	25.06	21.84	23.55	26.8	21.92	27.37	18.35	23.49	18.89	20.11	18.89	26.85	20.54	26.35	20.02	26.23	19.88	29.25	19.87	24.34	20.47	11.77	23.58	13.17	24.37	22.33	19.3	21.17	27.45	23.21	16.82
202.58	204.19	374.94	392.36	450.77	370.15	728.52	528.6	331.49	269.27	119.84	241.55	22.77	237.11	423.36	630.35	439.53	332.59	539.35	483.99	328.74	543.33	244.66	144.37	97.63	209.64	167.12	688.57	462.12	463.09	670.24	632.83	252.47
200.84	204.65	375.09	392.39	457.02	369.64	728.12	530.92	331.27	268.62	120	242.54	22.4	240.25	426.31	629.56	440.96	333.72	539.53	488.11	328.53	543.84	245.99	144.33	97.25	210.08	167.94	698.83	463.03	467.05	680.34	632.68	253.25
199.64	203.99	372.42	391.04	501.14	368.7	726.93	529.23	330.32	267.63	119.15	241.25	22.05	239.36	455.53	624.85	438.53	336.62	535.84	497	327.44	543.67	244.93	143.45	96.6	206.92	167.79	695.71	459.98	466.06	700.4	630.02	252.4
194.36	193.39	365.71	387.26	464.27	362.93	911.55	597.46	328.66	263.89	115.7	230.45	18.32	222.4	457	643.16	445.19	347.35	566.32	557.73	326.18	647.05	233.77	139.94	88.91	204.77	151.63	709.85	507.6	479.05	774.62	625.46	257.31
151.86	164.28	254.77	204.7	233.21	240.91	292.83	270.04	204.04	162.14	110.71	158.61	20.03	221.79	255.16	284.14	227.06	241.78	232.26	264.98	167.73	270.36	163.64	103.7	75.67	93.63	125.93	273.16	186.8	227.42	341.72	286.84	139.47
149.23	161.18	253.99	201.35	232.16	238.89	285.22	265.32	200.72	157.22	109.35	154.89	20.12	207.83	253.18	281.61	226.03	241.82	229.15	262.19	165.29	266.11	155.63	103.16	75.03	92.7	123.97	272.33	183.86	224.11	339.55	281.82	133.78
153.28	170.26	253.83	202.9	263.92	242.73	285.72	268.71	200.76	159.17	112.44	164.71	23.7	220.96	251.59	283.25	226.18	245.77	230.04	270.25	165.25	273.9	165.14	106.14	80.46	94.71	136.61	280.17	188.46	230.57	333.09	281.96	137.33
147.2	167.07	251.05	202.69	263.55	242.05	285.73	268.63	200.37	157.73	110.39	162.13	24.01	204.01	251.37	283.24	226.13	245.2	229.59	270.16	165.09	271.83	156.07	105.49	79.75	91.78	136.67	280.02	189.08	230.79	332.82	281.61	132.5
148.98	168.51	251.19	203	265.09	243.64	284.33	268.24	201.1	158.96	112.51	166.01	29.06	210.54	249.47	283.39	226.11	244.03	229.67	272.26	166.27	272.04	160.64	106.13	81.27	93.44	139.02	276.64	190.53	229.97	325.6	281.78	133.82
145.56	166.37	249.12	200.98	266.56	241.93	281.65	267.57	198.93	156.88	110.82	161.84	29.3	198.23	249.28	280.23	223.64	242.99	227.87	271.7	165.27	271.68	152.24	104.88	80.12	90.89	138.85	276.46	189.39	228.97	325.67	279.67	129.87
201.74	200.75	395.63	419.37	681.38	390.25	1063.58	649.77	352.44	283.06	120.79	244.49	22.63	208.52	502.65	704.64	482.11	373.63	638.27	638.88	362.85	708.78	238.19	148.82	95.31	224.2	161.44	804.59	585.19	520.97	837.97	681.59	272.03
197.36	208.61	384.11	418.35	726.67	395.59	1060.48	652.34	349.08	280.56	120.48	249.24	25.91	203.32	502.52	691.63	477.57	382.86	627.49	650.65	359.93	720.54	238.73	149.9	95.25	215.68	173.46	818.98	578.3	530.25	845.96	674.54	270.18
203.58	213.09	396.57	426.36	722.58	400.42	1077.21	663.22	355.92	286.73	122.63	252.86	26.41	201.47	500.29	712.74	488.76	384.21	642.87	653.82	365.49	731.13	242.71	153.79	97	224.91	178.67	831.08	594.01	535.94	853.19	688.47	275.79
198.52	209.47	381.36	421.61	749.08	397.24	1070.53	657.88	350.58	282.62	118.5	249.1	25.73	200.62	503.41	692.54	482.33	384.54	633.29	655.56	366.06	729.17	243.12	150.19	93.99	214.78	179.03	832.62	579.01	531.11	854.26	678.03	275.37
143.43	163.19	248.88	203.58	261.05	243.9	283.29	267.3	199.76	159.77	108.99	162.61	30.2	193.08	248.75	280.5	222.77	240.51	226.82	273.15	164.63	273.79	153.01	104.99	79.58	90.26	137.71	276.21	189.49	230	327.62	281.39	130.79
143.21	162.74	248.15	202.49	262.06	243.91	281.06	265.46	198.21	159.63	108.6	162.85	31.27	193.56	247.97	279.23	222.08	240.67	225.85	273.02	163.78	272.53	152.71	104.86	79.78	91.05	136.77	275.96	189.23	229.85	325.56	279.22	129.94
138.88	160.4	249	203	259.85	243.4	276.92	265.62	199.53	157.62	108.58	155.89	31.69	145.59	246.76	280.13	223.65	238.89	226.43	272.87	164.59	272.21	131.43	105	79.31	84.93	136.49	275.6	189.7	229.42	325.38	280.82	119.06
22.22	22.13	25.14	21.85	23.76	27.2	22.3	27.71	18.59	22.64	19.18	20.15	18.72	26.54	20.87	26.57	20.21	26.56	20.07	29.62	19.99	24.78	20.48	11.9	23.49	13.16	23.85	22.76	19.85	21.61	28.17	23.5	16.59
22.34	22.16	25.1	21.87	23.79	26.97	22.4	27.69	18.6	22.73	18.74	20.13	18.18	27.15	20.85	26.56	20.19	26.5	20.08	29.4	19.8	24.76	20.74	11.87	23.37	13.19	23.78	22.66	19.63	21.53	28.05	23.52	16.74
22.5	22.23	25.09	21.96	23.66	27.04	22.42	27.74	18.54	22.95	18.8	20.24	18.47	27.48	20.75	26.51	20.16	26.5	20.05	29.41	19.84	24.77	20.97	11.82	23.58	13.27	24.11	22.66	19.46	21.45	28.05	23.5	16.89
22.28	22.21	25.06	21.96	23.79	27.1	22.3	27.45	18.51	23.08	18.87	20.23	18.86	26.9	20.65	26.54	20.1	26.37	20.02	29.48	19.94	24.66	20.75	11.8	23.7	13.21	23.95	22.52	19.4	21.37	27.91	23.46	16.84
22.33	22.14	25.06	21.84	23.7	27.05	21.92	27.53	18.33	23.42	19.3	20.19	19.46	26.91	20.56	26.28	20	26.31	19.86	29.53	20.05	24.4	20.62	11.8	23.9	13.25	24.64	22.39	19.34	21.2	27.65	23.19	16.87
199.69	196.16	379.91	391.8	418.38	366.19	917.93	606.24	332.83	268.43	118.43	235.52	18.04	229.19	428.1	660.73	455.26	345.98	579.27	550.32	329.56	649.75	238.31	142.91	92.1	215.37	155.07	722.86	520.38	484.69	756.8	635.25	260.95
197.99	193.38	373.45	388.27	403.15	364.56	913.77	600.91	330.04	265.3	117.06	233.42	17.87	225.3	426.88	648.42	448.18	343.67	567.68	544.16	326.86	643.66	236.87	141.76	91.49	208.34	153.45	718.27	502.41	477.21	759.54	629.57	259.46
152.39	164.13	254.69	203.91	215.24	241.43	293.35	273.27	205.08	159.92	110.77	158.33	19.56	220.12	254.68	284.5	227.41	239.73	229.64	259.09	167.36	265.11	162.07	104.89	76.12	93.27	126.3	273.05	176.99	222.67	345.14	287.52	138.08
149.05	162.13	253.92	203.87	215.28	242.69	293.4	269.39	204.26	158.89	109.75	156.36	19.24	206.46	254.65	284.06	226.38	240.85	229.32	258.99	167.02	266.16	156.09	104.22	74.65	91.59	123.8	273.28	176.58	222.44	344.95	286.92	134.81
150.18	163	255.46	201.48	233.87	239.01	285.97	262.9	201.65	157.65	110.92	156.36	19.8	218.99	253.54	281.14	227.28	242.31	230.43	262.73	165.6	267.31	157.37	103.36	74.79	93.67	121.43	269.1	184.96	225.25	332.03	282.51	131.88
146.64	167.6	252.74	203.42	266.55	243.46	284.26	269.98	201.11	157.72	111.57	161.74	23.71	199.87	253.67	283.66	227.71	249.4	230.14	272.67	165.43	275.06	154.11	105.62	78.76	91.49	137.75	285.05	188.69	232.58	339.12	282.23	131.79
149.83	168.72	251.52	202.74	263.56	242.14	284.63	268.81	201.07	158.82	111.33	164.38	23.79	210.94	251.19	283.16	226.6	245.36	229.72	270.57	165.32	272.84	162	105.82	80.04	93.59	138.13	280.82	188.18	230.81	332.97	282.07	135.72
149.09	167.34	251.07	202.89	267.51	242.92	284.3	268.37	200.71	158.41	111.42	164.64	26.85	207.59	252.06	284.2	226.28	245.14	230.63	272.75	166.01	272.85	158.65	105.51	80.24	93.7	135.23	280.27	190.35	231.15	331.45	282.08	133.11
148.04	162.04	251.94	200.76	234.81	237.84	283.09	264.5	200.46	157.62	109.69	156.58	23.33	208.02	250.12	281.83	224.13	237.2	230.35	262.18	165.86	263.41	154.24	102.88	76.29	93.15	126.7	265.44	185.71	221.85	326.17	281.44	132.16
146.65	161.86	252.72	201.38	236.6	239	282.84	264.66	200.71	156.96	109.77	155.92	23.88	203.21	251.1	281.8	225.16	238.71	229.94	263.36	166.31	265.18	151.65	103.34	76.61	92.42	127.63	266.38	185.93	222.05	327.7	281.62	131
198.23	198.82	396.45	424.7	707.35	395.76	1073.73	660.1	356.21	283.42	120.23	240.68	22.01	156.86	515.87	711.53	493.04	383	646.71	655.33	370.46	720.57	220.13	150.39	93.6	219.12	164.2	831.57	588.89	531.75	862.46	689.19	264.04
144.93	166	252.94	205.05	260.42	246.24	284.7	269.41	201.5	162.22	110.35	162.54	27.39	194.42	252.74	283.59	225.17	245.69	229.25	273.23	165.88	275.78	153.81	105.97	79.48	91.23	139.7	277.68	189.68	230.8	332.32	283.71	132.5
144.16	166.15	250.89	204.27	259.5	249.92	284.46	269.21	200.67	160.46	113.94	166.8	44.35	192.81	250.4	281.76	223.7	244.17	228.42	281.03	167.65	276.6	153.29	105.7	83.58	91.66	137.68	277.42	190.17	231.07	329.31	282.87	130.63
140.93	162.58	249.37	204.31	260.75	248.43	284.57	267.21	201.15	159.02	111.46	164.81	42.34	186.51	250.17	282.98	224.58	240.69	227.86	280.94	167.4	273.58	148.27	105.5	81.96	89.98	136.17	276.3	190.13	230	328.47	282.85	128.15
139.18	160.53	248.57	203.51	260.82	244.15	279.07	266.71	200.01	157.56	108.25	155.71	30.7	143.54	248.82	280.78	222.9	240.02	227.15	273.24	164.97	273.76	130.3	105.1	78.63	83.92	135.2	275.88	189.42	230.07	326.67	282.12	118.61
138.37	153.67	249.47	201.62	236.14	240.07	276.29	262.35	199.05	156.69	107.42	148.07	26.96	142.56	248.3	277.32	221.62	236.97	226.63	263.97	164.04	266.61	127.5	101.57	74.88	84.43	124.48	264.57	185.59	222.38	325.84	280.5	118.21
22.71	22.3	25.17	21.86	23.78	27.02	22.49	27.8	18.59	22.82	18.8	20.3	17.99	28.21	20.89	26.58	20.23	26.61	20.09	29.45	19.74	24.83	21.3	11.91	23.44	13.36	23.93	22.81	19.76	21.64	28.25	23.51	17.04
22.5	22.21	25.05	21.99	23.75	27.13	22.45	27.62	18.53	22.95	18.9	20.33	18.9	27.67	20.82	26.48	20.14	26.5	20.02	29.64	19.91	24.77	21.13	11.8	23.66	13.34	23.86	22.66	19.43	21.44	28.14	23.49	16.89
22.59	22.38	25.09	22.11	23.91	27.32	22.77	27.86	18.69	23.21	18.86	20.34	18.5	27.69	20.99	26.59	20.2	26.66	20.15	29.68	19.96	25.05	21.22	11.9	23.63	13.29	24.18	22.78	19.51	21.61	28.43	23.73	17.15
22.31	22.28	25.06	22.13	23.72	27.34	22.63	27.71	18.68	23.16	18.96	20.29	19.21	26.81	20.83	26.59	20.14	26.41	20.13	29.76	20.09	24.9	20.79	11.91	23.75	13.24	23.97	22.58	19.45	21.47	28.14	23.72	16.87
22.28	22.29	25.18	21.64	24.19	27.05	21.8	27.16	18.25	22.62	19.15	20.33	19.62	27.2	20.83	26.28	20.1	26.65	19.86	29.83	19.85	24.54	20.7	11.82	23.74	13.28	23.72	22.69	19.26	21.42	27.94	23.1	16.53
199	196.96	383.42	392.84	384.03	371.11	917.87	609.91	334.63	267.97	114.57	235.04	18.32	220.09	378.31	662.13	457.84	320.78	580.32	522.16	333.12	648.37	232.69	145.18	92.84	213.37	156.46	736.09	512.14	484.14	741.13	637.23	258.06
148.14	162.04	256.33	206.11	185.69	244.64	296.03	273.85	205.69	160.26	105.05	157.51	19.38	205.17	205.62	288.99	229.38	217.38	232.31	235.07	168.41	268.35	155.88	104.67	75.05	92.88	124.75	276.86	178.64	224.48	323.19	289.76	135.17
152.4	164.22	255.34	204.18	216.2	242.63	294.75	273.25	204.89	160.31	110.84	158.37	19	218.87	255.76	285.39	227.5	241.05	230.31	260.66	167.35	267.01	161.55	104.75	75.46	93.14	124.33	275.64	177.3	224.46	348.28	288.24	137.98
147.3	161.01	253.23	203.39	215.34	241.65	294.25	269.48	204	158.69	108.55	156.33	18.74	208.53	254.92	284.45	226.35	239.23	229.6	259.31	167.01	264.81	154.77	103.73	74.63	91.48	122.34	270.36	177.06	222.63	338.9	287.19	132.19
147.78	160.37	254.61	204.32	233.74	241.53	287.95	267.65	203.96	158.1	110.38	151.53	19.23	168.83	255.53	283.97	227.34	242.39	232.74	265.53	167.47	271.33	138.85	103.87	74.71	86.78	121.46	272.59	186.77	228.7	337.84	287.16	123.52
145.38	159.86	252.66	200.84	233.37	242.46	284.09	264.46	200.49	156.74	113.01	157.84	38.55	199.19	253.51	280.93	225.63	239.87	229.89	271.05	168.45	265.24	151.08	102.49	79.17	92.45	122.5	271.68	184.24	224.53	337.71	281.99	130.39
149.12	168	253.32	203.59	266.49	244.58	284.66	270.15	201.37	158.89	112.1	164.81	26.47	208.38	253.77	284.82	228.04	248.78	231.01	274.83	166.24	275.39	158.89	105.63	80.58	94	137.3	285.53	189.39	232.94	338.28	282.73	133.88
145.34	161.91	253.08	201.93	236.77	239.55	284.38	265.06	200.92	156.7	108.88	154.53	22.5	194.65	252.67	282.87	225.6	240.61	231.2	264.37	166.04	266.78	147.75	103.01	75.47	91.39	123.91	269.65	185.72	224.02	331.87	282.67	128.98
145.45	159.08	253.42	203.96	236.58	241.86	283.4	266.88	203.23	157.12	109.02	151.12	23.36	158.33	254.3	283.41	227.47	241.86	231.7	266.24	167.79	269.72	135.25	104.22	76.44	86.76	124.35	270.58	186.44	225.37	334.77	285.39	122.99
143.45	157.56	251.29	202.67	238.15	240.36	281.88	266.52	201.29	156.74	108.28	149.98	24.26	154.81	254.31	281.98	225.4	239.19	231.82	265.49	168	267.59	133.56	103.04	75.28	86.43	126.13	267.84	186.53	223.43	329.77	283.87	121.87
63.66	64.04	78.7	63.59	71.73	74.85	70.5	80.2	56.75	61.66	47.1	56.39	40.63	79.12	66.47	81.28	61.98	74.45	63.21	85.24	56.56	73.77	58.67	33.77	52.19	36.16	63.66	69.89	54.63	62.1	87.5	74.39	49.1
141.15	155.19	250.92	202.86	230.58	244.68	285.32	264.38	200.45	158.07	109.96	157.06	38.17	186.45	252.79	281.94	222.97	238.79	229.41	272.06	167.48	266.92	146.07	102.43	77.55	90.63	123.34	265.96	185.51	223.16	331.79	283.17	128.54
143.1	163.77	255.02	206.52	261.51	250.91	281.42	270.79	203.03	159.95	113.96	161.55	42.24	148.58	252.53	289.12	227.53	244.81	232.57	282.6	168.93	276.5	132.77	107.2	83.12	87.64	136.87	278.49	193	231.79	329.89	285.76	120.24
138.24	159.7	249.94	204.42	260.81	250.36	279.45	267.99	200.42	158.23	110.71	158.88	40.28	141.15	250.52	281.91	223.71	244.25	228.05	280.82	166.83	275.78	130.8	105.04	80.65	84.66	136.4	276.77	189.81	230.32	328.97	282.42	118.97
138.09	154.15	250.15	203.21	236.24	241.46	279.94	263.7	201.42	157.02	107.37	149.1	27.06	142.95	250.24	280.08	223.68	237.56	228.38	265.74	165.51	266.61	128.11	102.48	74.98	83.99	124.65	265.46	186.39	223.88	327.87	283.38	118.6

## Sheet: 2004
Aug01	Sep01	Oct01	Nov01	Dec01	Jan02	Feb02	Mar02	Apr02	May02	Jun02	Jul02	Aug02	Sep02	Oct02	Nov02	Dec02	Jan03	Feb03	Mar03	Apr03	May03	Jun03	Jul03	Aug03	Sep03	Oct03	Nov03	Dec03	Jan04	Feb04	Mar04	Apr04
59.99	349.42	579.54	865	585.98	451.51	784.54	816.26	442.16	892.24	353.85	180.12	127.58	293.25	236.37	1017.98	740.9	651.57	1008.33	831.56	369.32	165.04	251.08	102.66	52.08	52.95	466.86	1701.04	781.97	965.34	754.21	809.45	1062.78
62.11	352.6	586.25	875.85	593.65	457.36	791.88	823.62	444.61	895.52	354.22	182.24	132.34	298.97	239.49	1033.1	749.39	657.88	1019.66	837.06	370.08	167.14	254.09	104.73	53.14	54.23	469.47	1712.95	792.72	971.94	760.43	817.76	1068.82
58.98	349.92	582.16	861.52	587.16	453.71	781.51	817.94	441.47	890.74	353.36	179.11	127.31	292.33	234.37	1026.9	737.15	651.78	1018.53	828.63	369.07	165.97	250.01	99.25	52.38	52.57	460.17	1713.04	785.16	967.92	755.61	816.22	1058.93
60.01	329.4	582.57	861.47	586.15	451.46	781.4	815.87	441.72	888.46	343.42	179.22	127.89	291.45	235.42	1018.68	738.36	648.71	1010.53	829.53	362.13	160.83	249.02	99.9	52.42	53.18	464.42	1704.09	779.97	965.01	753.2	808.8	1059.4
60.5	343.34	582	861.55	585.84	450.91	780.72	817.09	441.69	888.96	348.53	179.32	125.14	293.16	230.59	1018.22	736.72	648.85	1007.3	828.11	365.23	159.02	248.89	100.92	52.69	48.37	466.17	1704.67	779.61	964.51	752.46	808.65	1058.06
61.59	341.46	574.97	852.84	580.13	443.53	772.66	804.65	435.2	869.99	343.11	177.24	128	292.69	230.34	1003.77	730.54	638.55	985.75	814.14	357.24	159.08	246.78	101.75	52.93	49	464.19	1681.12	768.83	946.64	738.36	793.69	1038.43
68.69	318.05	574.65	851.69	578.61	442.25	770.95	808.11	436.09	868.17	332.08	176.48	128.47	287.19	227.61	1000.79	728.19	636.63	983.74	812.38	351.6	152.81	244.04	106.47	53.27	48.38	463.58	1677.94	761.19	945.35	737.28	788.1	1036.84
71.49	343.38	579.31	862.37	583.64	449.58	780.43	821.16	442.07	887.85	349.29	180.3	132.18	291.14	234.46	1008.79	737.51	648.54	993.51	826.14	362.4	161.49	251.24	114.31	56.07	51.86	480.98	1691.61	773.33	958.5	748.27	798.98	1053.75
65.35	332.91	600.81	891.13	605.54	466.83	809.09	852.55	453.94	920.51	348.13	183.18	130.69	301.7	244.68	1066.73	767.85	676.01	1044.65	848.05	371.87	158.17	253.92	112.93	55.96	51.34	499.56	1780.74	803.03	999.48	771.8	831.45	1092.44
68.4	329.26	606.67	906.79	614.15	473.28	824.31	868.87	463.17	944.19	353.08	186.66	130.89	303.64	246.06	1077.02	782.41	688.88	1063.86	868.25	380.49	161.58	258.32	114.51	56.6	53.08	500.79	1801.78	816.56	1018.5	787.75	845.25	1120
68.33	310.09	599.59	876.93	599.34	467.59	800.39	855.46	452.77	923.69	339.47	180.98	128.88	291.4	244.14	1062.36	760.17	674.3	1048.49	843.9	368.44	153.88	250.09	114.5	55.82	51.95	499.38	1784.78	797.63	999.94	770.23	830.47	1089.02
67.83	326.18	604.86	886.26	604.65	467.75	812.57	864.42	461.89	940.23	350.14	183	128.92	293.06	242.4	1060.21	768.91	679.55	1051.3	860.11	378.24	156.68	253.86	111.3	54.68	52.07	499.07	1804.92	804.72	1013.22	780.22	837.95	1110.39
68.89	299.68	593.58	872.78	593.58	457.86	796.2	843.07	453.58	911.09	332.84	180.74	126.35	288.99	236.65	1035.41	753.25	662.4	1019.56	840.09	361.45	148.1	248.62	111.14	54.59	48.29	488.99	1753.77	778.35	988.06	762.32	811.34	1082.13
66.76	306.33	597.57	870.8	594.41	460.42	796.31	843.78	453.99	915.24	335.38	180.31	126.17	287.55	234.2	1035.2	752.16	663.78	1026.33	842.78	362.49	153.11	248.83	106.32	52.94	48.65	485.18	1759.49	787.74	992.83	766.05	814.81	1084.75
68.17	304.44	595	857.06	586	458.66	786.26	841.72	451.02	913.09	334.91	177.9	126.1	280.94	233.41	1026.77	743.24	659.56	1022.49	835.73	362.16	151.28	246.42	108.07	53.08	48.38	487.32	1754.75	777.2	987.28	761.12	811.51	1076.63
67.22	305.32	600.74	871.22	597.03	467.42	797.11	850.16	453.9	919.96	337.72	180.6	125.57	288.11	236.25	1054.5	752.28	669.37	1049.52	841.91	365.44	153.79	247.6	107.28	53.21	50.48	487.08	1776.88	796.13	998.33	770.32	831.13	1086.13
64.63	304.16	588.6	845.18	578.41	453.53	776.72	830.54	442.96	898.41	331.84	174.07	122.37	279.62	227.55	1022.91	732.73	650.82	1023.91	821.41	359.14	152.01	240.86	100.27	49.64	50.4	473.96	1733.17	774.23	973.74	751.22	811.79	1060.81
67.05	299.63	596.48	855.07	584.66	458.62	788.16	845.61	451.33	917.64	333.44	176.6	122.05	279.3	227.95	1032.66	742.06	660.93	1034.59	836.46	362.93	150.43	243.98	102.97	50.63	49.84	484.03	1761.52	781.67	990.7	763.9	819.1	1080.69
70.06	305.7	619.72	893.45	609.49	477.91	823.89	887.67	468.05	969.2	347.29	180.92	123.88	289.91	229.35	1083.67	778.43	693.07	1086.6	876.71	377.91	148.31	247.45	106.15	52.42	47.7	505.47	1850.3	815.08	1040.76	799.24	857.87	1136.24
70.64	306.11	623.8	905.93	615.06	479.83	835.78	893.6	472.11	977.45	347.69	182.46	123.98	295.42	228.71	1090.45	789.16	699.62	1091.5	885.76	379.5	148.7	248.78	106.4	52.55	47.4	506.95	1859.51	820.64	1048.74	806.51	861.57	1149.2
72.15	305.11	614.38	878.65	601.44	473.03	811.97	878.25	460.84	949.64	341.14	177.7	123.11	288.17	227.16	1077.21	766.36	683.03	1073.56	858.35	369.71	146.03	243.63	107.2	52.34	46.31	503.15	1837.08	804.37	1025.15	785.44	848.4	1112.91
60.79	373.44	582.66	880.11	595.68	453.37	795.7	820.23	445.8	895.7	362.51	183.31	131.82	302.45	246.08	1025.16	753.61	656.12	1009.29	839.81	373.44	168.76	255.77	104.1	52.96	53.76	468.94	1705.94	789.97	969.05	758.79	816.36	1072.16
60.46	357.11	580.94	864.79	587.62	451	785.69	815.46	442.79	891.57	352.67	180.18	130.14	292.74	236.14	1019.37	741.91	651.27	1008.69	832.62	369.84	162.95	252.13	101.91	51.8	49.77	462.72	1704.5	783.03	965.83	754.91	812.45	1063.14
60.7	348.39	581.39	864.87	589.03	452.87	783.42	817.73	442.75	891.96	350.71	180.42	130.04	293.81	234.8	1021.91	741.05	651.74	1010.98	832.79	365.12	161.82	252.11	102.49	53.45	48.49	464.48	1707.85	785.4	967.67	755.41	812.85	1062.58
59.74	345.8	584.17	874.65	594.48	454.28	790.4	820.09	443.88	891.47	349.14	181.37	128.32	300.14	231.77	1036.35	746.93	655.41	1019.62	834.92	363.84	160.92	251.43	99.89	53.08	47.95	461.86	1716.47	789.83	971.89	760.03	817.91	1065.58
61.06	342.79	584.49	864.24	590.09	455.38	782.54	820.86	442.27	892.15	346.7	180.29	128.59	292.95	232.65	1029.1	739.58	653.37	1017.59	831.12	363.59	158.31	249.86	101.29	53	47.45	465.44	1715.46	790.57	969.32	757.09	814.76	1059.58
60.63	341.12	584.21	864.6	588.65	455.32	782.65	820.4	441.92	892.84	347.82	179.73	128.11	292.58	232.53	1027.02	738.24	653.24	1016.04	829.8	363.38	160.96	249.71	101.15	52.93	49.32	466.45	1714.71	789.44	969.02	756.4	812.18	1058.52
62.58	338.53	582.77	865.52	587.68	451.77	783.71	819.77	442.41	891.85	346.52	179.82	127.9	290.76	230.5	1017.44	739.49	651.27	1007.07	830.49	361.02	159.19	249.8	102.54	53.17	49.44	468.14	1705.13	783.14	966.19	754.69	806.25	1059.46
61.9	325.3	577.09	861.92	582.57	446.1	779.92	813.18	439.12	886.21	338.41	179.17	126.64	287.95	225.73	1002.28	737.36	645.95	993.21	827.14	357.83	154.05	247.99	101.88	52.86	48.16	464.91	1680.99	773.19	956.97	748.86	794.17	1054.83
67.26	328.83	603.08	888.61	603.06	467.93	811.33	861.82	459.45	939.59	351.04	183.5	130.1	294.2	244.18	1056.94	770.61	680.52	1048.07	859.99	378.25	156.86	255.06	113.63	55.55	51.5	501.71	1789.81	803.3	1010.8	779.62	833.26	1109.37
68.17	328.24	603.27	890.17	604.29	468.81	812.95	863.39	460.18	941.66	350.71	184.21	130.41	294.12	244.14	1056.57	771.54	681.83	1047.78	861.44	377.2	156.45	255.25	114.68	56.04	51.11	503.4	1791.24	806.89	1011.46	780.58	832.43	1110.29
66.56	324.36	606.93	899.11	611.38	468.13	821.47	864.35	463.9	939.81	349.23	185.29	128.84	299.99	243.81	1067.14	777.7	682.53	1052.59	864.28	377.98	157.11	255.38	111.98	55.36	52.52	499.98	1807.57	808.42	1015	782.39	840.02	1115.62
67.89	327.72	596.44	871.29	595.21	462.17	796.56	845.29	453.65	916.67	345.18	181.15	127.1	290.2	237.92	1045.54	752.86	666.86	1036.8	841.47	369.53	155.26	250.95	109.15	54.01	49.7	485.56	1766.12	794.26	993.95	766.91	827.1	1083.93
67.65	306.5	594.45	870.05	592.86	459.66	795.7	843.8	453.37	915.35	335.1	180.82	126.42	287.3	235.45	1036.8	751.93	664.55	1024.15	841.18	362.23	150.87	249.2	109.76	54.2	49.21	487.32	1759.47	783.67	991.45	764.96	813.74	1083.28
67.17	309.19	594.27	859.89	589.19	462.33	788.42	843.14	451.86	916.86	335.82	178.76	125.87	281.16	233.83	1037.02	744.46	663.45	1030.93	837.9	362.59	151.4	247.32	107.27	52.95	48.65	483.22	1764.72	787.77	992.36	764.67	817.26	1078.18
67.07	309.46	595.99	870.04	594.82	463.2	795.68	845.91	453.17	918.42	336.47	180.58	126.73	287.74	235.98	1045.32	752.74	667.59	1032.05	842.1	362.83	151.5	248.96	109.46	54.01	48.22	487.95	1768.7	790.12	995.31	767.61	818.82	1084.03
66.4	303.08	596.21	855.53	585.48	461.77	787.19	843.21	450.38	917.06	333.34	177.34	125.34	279.02	230.48	1033.35	742.94	662.73	1030	836.4	360.48	148.49	246.28	106.95	52.52	47.17	486	1763.5	781.99	991	763.67	815.15	1077.62
67.92	292.92	598.64	866.89	591.41	460.84	794.93	847.27	453.22	916.47	330.79	178.91	123.7	285.18	229.73	1040.05	750.22	664.01	1033.77	840.36	360.78	148.25	245.8	107.76	53.18	47.87	486.65	1764.86	780.43	992.79	765.77	818.86	1085.04
66.57	298.68	600.01	871.98	593.1	463.74	798.82	850.96	454.5	924.8	335.22	179.71	123.23	286.71	232.88	1044.13	754.22	668.51	1037.36	843.78	364.03	147.94	246.09	109.61	53.75	49.37	496.02	1769.84	781.93	996.95	768.46	821.99	1090.41
71.79	276.77	600.66	859.01	589.87	469.2	789.69	856.6	453.62	929.6	323.81	178.42	123.2	275.59	233.29	1049.08	745.55	670.31	1045.74	839.86	357.16	141.45	243	113.89	54.52	46.33	500.04	1781.8	787.6	1000.62	769.79	821.15	1084.45
74.91	294.61	618.15	882.43	607.72	482.33	813.59	886.58	462.68	955.96	336.74	179.93	125.72	286.82	234.21	1095.3	769.3	691.43	1083.66	860.15	366.35	142.65	244.85	116.33	55.87	44.75	517.39	1858.47	812.99	1032.82	789.68	853.42	1113.63
57.49	352.93	581.52	867.26	587.87	451.3	786.21	816.15	442.29	893.13	351.73	180.47	127.31	293.42	239.6	1019.41	742.63	652.51	1006.7	833.03	367.37	160.55	251.17	101.49	53.11	48.91	468.33	1704.16	782.74	967.28	755.2	808.3	1062.94
59.94	350.26	584.15	880.97	595.51	452.63	797.27	820.44	446.02	894.55	350.47	182.45	130.87	299.91	241.19	1027.64	753.16	655.46	1009.25	840.46	365.26	160.27	252.8	101.48	53.29	47.72	463.85	1710.18	786.13	972.01	760.06	811.81	1071.96
60.2	345.39	581.74	864.95	588.2	452.76	783.99	818.26	442.77	892.61	350.31	180.11	126.92	294.43	238.39	1022.89	741.23	652.05	1011.91	831.43	365.06	161.6	250.49	101.91	53.09	48.9	464.93	1709.76	782.04	968.85	755.5	811.98	1062.92
60.26	344.7	585.01	876.55	595.76	456.94	792.49	822.77	444.62	895.63	348.93	182.11	129.76	299.91	234.46	1038.65	749.61	658.57	1021.59	837.38	364.31	160.2	252.65	102.78	53.85	47.68	464.93	1719.73	791.16	974.48	762.01	819.13	1069.11
61.67	343.79	582.42	862.12	586.66	452.26	781.34	818.02	441.59	889.36	347.76	179.82	126.55	293.06	228.52	1021.11	736.96	650.5	1009.34	828.85	361.84	157.12	249.32	103.07	53.68	45.53	466.52	1705.72	780.79	966.25	753.59	809.83	1058.24
60.28	340.94	584.54	876.56	592.81	451.42	791.39	818.83	444.2	890.26	347.03	181.23	128.4	299.29	231	1024.65	746.96	652.31	1008.87	835.65	362.21	158.73	250.63	100.17	53.1	48.15	464.31	1706.46	784.63	968.45	757.31	809.76	1066.06
60.54	318.26	583.77	863.69	587.83	454.27	781.9	821.09	441.49	891.57	337.19	179.19	123.67	288.5	229.11	1027.07	736.57	652.41	1015.27	828.43	356.06	153.49	246.4	100.67	53.73	47.26	465.35	1713.72	782.25	968.93	756.07	807.95	1058.08
59.61	319.53	580.22	863.99	584.61	451.58	782.16	817.95	439.87	892.89	337.39	179.37	125.82	287.75	228.18	1016.21	739.13	651.33	1006.02	829.77	358.31	154.34	248.34	101.64	53.82	46.91	469.24	1697.21	777.4	964.4	753.79	801.4	1059.09
63.28	299.51	578.07	861.36	582.66	446.42	779.74	815.75	440.67	887.78	327.11	178.55	124.12	284.07	224.01	1003.72	737.47	646.06	995.07	828.43	352.92	148.14	245.15	102.2	51.61	46.65	464.08	1685.68	767.33	959.76	750.46	791.87	1057.53
59.08	318.22	579.51	861.08	583.42	446.03	781.27	814.07	441.06	886.52	335.46	178.48	124.05	286.53	224.41	1004.73	736.51	645.53	994.03	828.01	354.77	151.9	246.88	99.42	51.64	48.16	463.64	1693.13	771.31	960.04	750	795.08	1056.29
65.55	303.4	594.31	875.96	594.54	456.69	798.43	839.57	453.83	912.07	334.39	181.32	126.09	290.11	236.92	1034.64	754.63	663	1019.58	842.17	362.87	149.02	249.23	108.89	54.08	48.16	485.69	1752.83	781.12	988.06	763.45	811.45	1084.58
66.09	324.49	594.97	873.52	594.69	460.02	797.57	841.59	453.65	916.15	343.08	181.33	127.33	290.13	235.73	1037.44	754.21	665.55	1025.41	841.86	366.33	154.95	251.13	109.51	54.2	49.49	487.71	1759.75	791.28	991.25	765.06	817.6	1083.71
66.87	307.09	593.4	859.47	587.28	459.57	787.84	840.37	451.09	914.81	335.39	179.13	126.08	281.11	235.16	1030.77	745.03	661.96	1024.18	836.87	362.41	149.48	247.78	109.83	54.01	48.69	487.04	1758.04	780.65	989.81	762.21	813.15	1077.86
67.59	311.22	598.07	871.22	597.22	467.42	796.52	848.8	453.45	920.41	336.47	181.59	126.63	288.08	236.96	1056.12	752.45	670.86	1042.23	841.52	362.56	151.6	249.74	109.87	54.07	49.26	487.42	1778.7	798.3	998.81	770.35	824.93	1083.11
66.47	303.96	592.47	853.34	584.88	460.52	783.71	841.49	448.91	912.92	333.5	177.66	122.5	278.63	231.68	1036.38	738.22	661.76	1029.19	831.43	359.12	147.38	245.1	108.82	53.42	46.2	486.01	1762.38	779.21	990.09	761.62	814.25	1071.86
66.16	305.09	595.94	867.95	592.86	461.98	794.51	845.13	452.32	917.93	333.69	179.84	125.53	285.81	232.04	1044.24	750.86	667.35	1032.35	841.22	360.47	148.37	248.16	108.88	53.61	45.82	486.44	1767.56	785.32	995.56	767.96	817.75	1084.06
65.58	296.9	598.13	855.42	586.12	461.4	787.34	843.63	450.91	919.74	330.45	177.11	122.41	278.11	229.25	1033.59	742.78	662.5	1031.8	837.52	359.52	142.81	244.34	105.69	52.26	45.81	485.97	1766.21	780.02	992.76	765	815.35	1079.71
65.76	296.14	599.74	867.86	591.81	462.03	797.05	846.75	453.19	921.78	328.79	179.4	122.37	284.6	229.37	1040.4	751.75	666.57	1031.12	841.8	358.13	143.69	246.25	106.75	52.72	46.62	489.22	1768.67	784.39	995.1	767.88	814.9	1085.63
65.49	293.51	603.35	871.93	596.17	466.55	799.44	852.69	455.46	927.82	330.75	179.48	122.14	284.84	229.69	1050.8	754.01	670.82	1048.16	846.67	362.06	144.78	244.51	105.79	52.41	46.88	486.91	1781.83	791.48	1003.13	773.86	827.33	1093.3
66.58	284.81	594.81	856.56	584.53	462.2	788.87	845.7	450.46	924.59	324.14	177.45	121.5	276.43	226.64	1031.79	744.06	665.42	1029.51	838.38	355.56	142.21	242.61	107.47	52.59	46.63	486.32	1760.12	779.75	993.2	766.31	809.45	1082.53
69.08	265.05	588.29	829.38	566.92	459.43	766.46	837.29	443.53	923.09	317.15	173.58	116.39	256.51	216.01	1001.71	718.9	655.8	1020.32	830.33	347.31	137.4	237.17	106.95	52.24	44.07	485.09	1726.83	764.09	982.4	761.93	794.14	1066.5
59.17	351.47	585.01	883.85	598.12	453.24	798.64	820.06	446.46	895.71	349.73	183.71	130.48	300.59	240.78	1029.25	754.55	657.39	1009.8	842.24	364.78	159.59	253.4	102.3	53.68	46.89	465.82	1711.83	791.66	972.79	761.23	811.51	1072.85
58.81	346.86	586.68	880.45	597.27	456.53	795.57	822.63	445.55	896.02	347.8	182.34	129.46	301.04	238.96	1038.08	752.12	658.74	1018.81	839.76	362.85	158.35	252.56	100.95	53.2	46.28	464.61	1720.65	792.28	976.18	763.27	816.43	1070.65
59.67	344.61	586.58	880.58	597.23	455.04	794.91	821.57	445.7	895.4	346.09	183.49	129.49	300.21	237.3	1028.51	752.82	657.08	1009.18	840.22	361.44	155.92	252.87	103.3	54.23	44.93	469.41	1712.6	790.56	972.68	760.25	809.89	1070.51
59.05	345.6	581.42	867.47	588.34	451.82	786.09	816.57	442.66	893.02	347.61	180.1	128.58	293.56	237.57	1021.02	742.87	652.36	1009.22	833.83	363.43	157.37	251.1	101.07	52.74	46.74	463.26	1705.99	783.63	967.31	756.21	810.87	1064.1
60.85	341.33	583.02	866.98	591.02	456.24	784.78	820.9	442.98	895.07	346.23	180.32	129.32	292.42	238.26	1030.58	742.08	655.41	1019.17	833.52	362.42	156.75	250.41	102.39	53.22	45.79	462.36	1717.32	791.27	972.24	759.16	815.45	1062.69
59.53	327.93	586.43	876.62	594.94	458.01	790.95	823.98	442.75	894.94	340.04	180.76	126.71	295.77	227.95	1041.56	747	659	1029.39	836.16	358.52	154.66	248.99	98.12	53.37	45.43	458.06	1717.1	793.35	976.25	764.43	818.09	1066.58
60.59	319.24	580.4	865.39	585.65	450.9	781.71	817.4	440.7	890.69	335.73	179.24	123.89	287.85	223.71	1015.5	736.76	650.13	1004.33	829.99	353.65	150.44	246.72	101.37	54.33	43.39	463.93	1696.89	778.01	966.1	754.3	799.5	1058.3
57.2	319.1	581.86	864.44	586.96	449.82	783.19	815.62	441.93	890.51	335.8	179.02	123.04	287.57	224.03	1014.13	737.7	648.66	1005.59	831.29	355.93	151.61	246.73	96.51	52.24	45.22	459.41	1702.44	779.87	965.59	754.41	802.36	1060.06
60.14	311.59	586.41	876.55	595.18	450.73	793.55	822.81	446.94	891.5	333.35	180.69	123.61	293.26	226.19	1024.96	746.68	652.42	1007.5	836.25	354.52	152.43	247.04	98.34	51.84	48.25	462.35	1719.98	782.76	971.31	758.39	804.82	1066.49
58.71	319.76	584.58	862.33	587.9	449.93	783.72	818.33	443.84	890.27	335.45	178.69	123.26	286.38	225.27	1020.59	736.99	649.04	1008.25	829.87	355.14	152.77	246.15	98.03	51.31	46.63	463.8	1721.89	779.63	969.83	755.19	806.35	1059.1
64.49	306.84	595.84	883.06	598.23	458.22	803.73	841.05	455.24	914.3	333.77	182.02	126.28	291.94	235.17	1040.73	759.23	666.2	1024.43	845.3	362.07	148.65	250.26	107.58	53.83	47.91	483.09	1757.85	788.25	992.34	767.18	814.73	1088.34
64.63	321.43	597.24	883.21	600.29	462.28	803.67	843.84	455.39	917.63	337.47	182.39	127.76	293.13	233.29	1048.21	759.45	669.24	1028.18	845.72	362.17	148.03	251.49	108.06	54.02	43.56	485.26	1767.74	796.33	995.94	769.61	818.05	1087.4
65.11	308.94	595.73	871	594.33	462.82	796.66	843.44	452.69	917.58	334.91	180.96	125.49	287.84	233.31	1045.55	752.9	667.52	1031.8	841.51	361.13	151.14	249.29	108.72	53.86	48.4	485.75	1766.66	789.86	994.37	767.13	818.51	1083.55
64.87	306.69	596.92	858.77	589.08	466.25	788.02	846.03	450.06	921.19	333.69	178.68	124.76	278.95	233.22	1049	743.96	669.15	1043.73	837.31	360.48	148.67	248.25	108.73	53.48	46.6	485.95	1777.49	791.99	998.3	768.89	823.58	1078.34
67.52	289.07	599.53	868.62	594.52	463.81	794.47	848.63	452.97	919.66	326.34	180.86	124.31	283.34	233.12	1046.22	751.31	668.52	1035.11	841.87	356.49	144.26	247.25	110.72	54.06	45.43	494.03	1771.86	788.39	996.89	768.2	816.17	1083.92
66.01	280.55	600.28	870.91	594.83	463.29	796.82	847.98	454.17	920.95	322.46	180.59	123.15	282.3	231.83	1044.81	752.27	668.9	1036.31	844.44	355.26	140.34	245.77	108.62	53.52	45.92	492.71	1771.98	787.63	998.55	770	815.47	1087.1
66.86	278.76	600.42	869.55	594.2	463.91	796.42	848.49	453.91	920.7	321.78	180.08	122.69	281.95	230.23	1044.38	751.83	667.57	1034.67	843.62	354.86	138.36	244.86	109.28	53.65	43.87	492.48	1772.78	784.62	998.26	769.2	814.43	1087.02
64.87	289.74	596.86	854.76	584.21	459.91	785.97	841.17	448.97	919.25	326.11	176.92	121.94	277.23	226.29	1030.38	742.77	661.9	1031.75	837.35	356.9	142.42	243.24	103.99	51.72	44.96	481.66	1757.45	779.64	991.13	765.31	812.26	1080.04
64.4	244.22	535.62	764.55	526.13	420.18	700.31	752.07	405.49	813.95	285.29	163.03	114.09	246.07	209.63	917.01	656.2	591.9	915.93	746.45	314.45	130.77	223.96	99.21	51.67	44.55	430.88	1556.08	693.97	883.05	687.49	719.57	953.36
64.56	258.73	539.05	775.93	532.74	421.66	710.45	757.25	410.49	819.37	293.19	164.3	113.67	253	209.03	922.68	662.96	595.56	916.06	753.36	318.94	133.64	225.58	99.63	52.05	44.31	434.07	1569.14	698.11	889.64	691.97	724.41	963.17
57.49	278.72	415.24	584.75	408.58	318.72	487.91	480.61	308.41	496.39	262.08	138.86	112.35	185.61	183.4	609.77	393.67	423.8	624.67	575.6	249.62	137.46	200.8	84.62	44.86	44.87	312.04	789.45	500.6	591.62	533.02	528.95	633.04
55.22	280.1	414.81	584.15	408.86	319.19	487.96	479.13	307.25	496.6	261.3	139.21	113.6	185.34	186.22	609.64	394.09	424.27	623.11	575.34	249.37	138.97	202.26	83.96	44.5	45.75	313.1	789.81	502.46	590.5	532.52	528.14	632.53
57.37	342.44	581.01	866.36	587.88	450.22	785.01	815.25	441.89	892.66	345.22	180.6	125.15	293.48	233.28	1020.57	741.27	652.44	1005.6	832.28	360.1	154.51	249.05	99.85	51.36	44.06	464.79	1706.82	782.27	967	755.54	805.98	1061.72
56.7	343.35	586.92	882.31	597.6	454.45	797.53	822.01	446.24	897.98	345.88	182.05	128.06	300.95	233.83	1037.3	753.26	659.11	1019.37	842.08	362.05	155.61	250.95	97.02	50.76	43.92	460.81	1720.89	792.83	977.56	764.92	816.06	1073.74
55.72	321.33	583.38	866.76	589.16	450.77	785.99	817.73	443.19	894.11	337.46	178.31	121.96	289.25	230.35	1027.79	739.81	651.87	1021.01	833.83	358.85	153.68	245.2	91.34	49.72	45.89	448.59	1716.73	784	973.88	760.46	812.26	1065.77
53.46	325.44	588.05	877.08	594.74	448.88	794.89	815.68	445.27	889.45	336.7	178.66	122.45	295.59	226.59	1026.16	747.59	650.53	1020.71	839.35	359.23	153.85	246.12	83.62	47.67	45.99	433.65	1714.92	788.83	974.3	763.31	814.29	1070.68
60.47	301.45	585.14	863.85	588.76	455.22	782.72	822.78	442.06	893.14	327.15	179.25	123.63	285.22	233.27	1029.5	738.21	653.6	1014.96	830.38	349.96	146.78	245.1	101.77	53.84	42.8	465.27	1719.42	780.35	972.69	757.89	804.7	1058.85
58.37	319.99	581.96	875.63	592.54	450.43	790.68	817.59	443.37	890.37	333.97	181.14	126.25	293.55	225.57	1022.01	746.47	652.59	1000.83	835.25	352.89	150.51	249.23	100.98	53.86	42.77	463.36	1704.79	779.48	966.77	756.62	799.9	1063.7
57.86	292.75	579.99	862.15	586.04	448.32	782.04	815.12	442.09	888.29	323.78	178.29	120.23	284.04	222.43	1015.49	735.11	647.05	1004.63	829.08	349.41	146.85	243.01	96.4	52.06	45.48	455.83	1706.74	772.67	965.38	753.56	797.61	1058.27
56.42	312.43	582.49	862.71	585.98	449.69	782.74	814.64	441.86	889.66	332.36	178.01	122.23	286.55	222.14	1016.75	737.35	648.02	1005.91	829.95	352.86	151.93	244.93	95.36	51.73	45.31	458.99	1709.73	775.29	967.49	754.57	802.06	1059.23
60	294.2	581.14	861.43	584.37	446.21	781.58	814.5	442.24	887.61	323.62	177.86	121.48	283.53	219.87	1008.11	736.26	645.32	997.84	829.22	347.61	145.44	242.73	97.91	52.43	42.85	459.53	1701.25	768.28	964.7	752.43	793.67	1058.65
60.4	301.49	584.07	862.6	587.69	450.26	783.86	818.23	443.88	890.19	322.34	178.69	123.72	282.68	218.23	1018.99	737.17	649.02	1000.16	829.25	345.09	143.43	244.33	99.62	50.88	39.08	465.75	1720.12	776.49	968.96	754.18	796.55	1056.5
63.87	288.3	593.78	859.31	587.66	461.45	786.11	839.18	449.78	914.78	322.26	178.72	123.44	276.36	229.91	1036.97	742.33	662.76	1026.31	835.55	353.02	140.09	245.44	107.76	53.04	41.78	484.4	1762.96	783.79	991.17	763.16	809.6	1074.55
64.49	290.92	597.81	883.12	600.31	462.45	803.9	845.65	454.64	919.1	323.02	182.56	124.72	288.54	230.74	1049.49	759.4	670.93	1029.82	846.05	353.8	140.66	249.26	109.13	54.09	41.65	486.84	1768.92	793.59	997.62	770.91	813.05	1088.81
63.43	297.74	596.6	859.84	588.54	466.08	787.05	843.68	448.85	922.02	330.11	178.63	123.83	278.49	232.8	1046.31	744.93	669.37	1044.27	838.63	359.01	147.13	247.27	107.56	52.94	47.11	485.33	1768.14	790.17	997.83	769.78	820.59	1080.81
65.53	297.06	593.98	857.88	586.56	462.53	786.59	842.07	449.07	920.3	329.38	178.71	123.27	277.98	231.19	1036.74	744.53	666.31	1033.73	838.27	358.27	142.06	246.19	109.11	53.41	45.86	485.77	1758.7	784.09	993.95	766.74	814.28	1080.05
65.06	291.78	594.29	857.95	585.76	460.98	787.61	843.4	449.73	921.26	327.7	178.09	119.67	277.17	226.99	1035.7	742.8	665.84	1034.63	838.17	357.97	141.07	243.79	107.16	52.47	42.85	484.7	1759.57	781.47	995.29	767.29	813.37	1081.47
65.36	279.18	598.42	856.87	586.22	462.99	787.98	845.34	449.56	921.21	320.98	178.36	122.68	275.57	229.21	1037.81	744.39	666.51	1035.06	838.64	353.61	140	243.85	108.6	52.98	43.99	491.71	1764.96	780.83	995.77	767.56	811.9	1081.08
63.1	262.14	538.8	773.27	532.59	423.82	706.12	755.58	406.87	817.38	292.67	164.85	114.85	251.65	209.41	929.81	661.78	597.42	925.7	750.59	317.65	133.81	227.1	98.67	51.33	42.91	431.94	1567.19	705.46	888.49	692.56	728.71	957.26
64.07	260.19	538.86	774.81	532.98	420.32	708.98	755.08	409.18	815.78	288.11	165.11	114.63	251.32	205.69	922.91	662.81	594.95	911.25	751.16	313.81	126.96	227.13	99.86	51.82	37.75	435.67	1569	701.28	886.83	690	720.29	957.05
67.51	244.78	539.85	765.72	526.92	422.48	703.34	759.25	408.81	820.41	286.63	162.67	111.92	245.08	206.34	919.94	656.16	594.8	919.44	748.64	314.23	129.94	222.95	101.64	52.52	42.78	438.47	1571.21	695.17	889.3	689.88	722.33	957.23
54.48	274.88	420.13	587.49	411.37	319.8	490.43	480.5	312.98	499.65	261.25	141.54	112.2	184.68	181.61	610.59	395.15	426.13	624.22	586.07	247.56	134.4	204.03	83.26	44.36	41.99	314.63	791.38	505.54	593.68	543.71	527.78	636.05
54.44	277.44	414.77	583.79	408.32	317.63	487.15	478.51	307.22	495.25	259.31	138.67	112.7	184.67	182.61	608.36	393.17	423.09	621.24	574.97	247.43	134.63	200.47	81.76	42.89	43	310.85	789.15	500.05	590.27	532.07	526.34	631.18
54.97	344.02	583.92	867.98	591.55	451.15	787.7	814.49	443.22	893.08	343.43	179.59	125.57	293.3	225.96	1024.65	741.56	651.95	1017.24	836.81	360.97	154.92	248.81	90.15	48.79	42.97	442.12	1714.1	794.97	972.82	761.5	813.26	1065.91
53.19	338.26	587.69	879.15	596.51	454.1	794.54	817.45	444.45	895.34	342.08	179.65	123.99	297.86	224.88	1035.95	749.13	656.32	1030.34	842.26	361	154.71	248.17	85.83	48.5	43.7	435.61	1716	796.72	979.57	768.79	819.51	1074.36
53.06	303.45	586.72	867.56	589.16	448.26	788.51	815.38	443.55	892.27	324.6	177.23	118.8	285.75	220.66	1020.46	739.1	649.71	1018.37	835.92	351.1	146.73	242.7	83.83	47.53	41.8	434.22	1716.16	786.36	975.14	762.03	806.01	1066.18
51.79	320.42	589.1	878.04	595.49	448.75	794.98	816.39	445.36	890.27	332.41	178.75	121.4	294.67	222.19	1026.94	748.12	650.73	1018.25	840.86	355.26	150.35	245.59	83.09	47.37	41.9	434.38	1719.25	787.85	976.72	764.37	811.1	1071.63
54.42	302.77	586.06	864.13	587.4	447.52	784.15	814.39	442.22	886.73	324.27	176.42	118.3	285.27	219.47	1020.19	735.34	646.63	1017.2	832.14	349.35	146.69	241.16	84.28	47.57	41.57	432.75	1713.26	781.9	972.14	759.43	805.49	1060.78
53.42	313.69	590.27	873.44	594.98	451.22	791.32	816.87	444.29	887.76	328.51	177.81	120.91	292.58	214.16	1034.16	743.19	651.05	1024.48	836.71	351.26	148.39	244.08	83.36	47.84	39.05	433.93	1726.91	789.73	977.15	764.8	813.43	1065.51
54.04	296.07	582.43	861.03	584.82	443.11	783.22	808.27	441.89	883.8	321.02	176.32	116.58	283.44	211	1008.75	732.53	642.21	1005.8	829.62	347.18	146.11	240.36	83.54	47.78	41.86	433.23	1703.84	776.24	965.89	754.69	798.12	1058.19
56.37	308.9	582.17	875.79	592.64	448.51	792.21	815.8	444.4	890.97	326.25	180.25	122.14	291.42	217.04	1020.98	745.86	651.19	1000.44	835.69	347.44	145.22	246.02	95.25	52.06	38.03	455.6	1710.4	778.67	969.74	757.97	797.42	1064.77
56.68	289.79	581.59	862.24	586.47	448.15	783.42	815.06	443.49	889.47	317.53	177.7	118.05	281.62	215.31	1017.92	733.83	647.82	1000.13	828.58	342.2	140.24	241.46	95.26	51.49	37.73	457.08	1719.13	771.88	969.69	754.52	793.71	1056.38
57.29	275.98	582.71	863.63	587.61	447.86	784.91	818.13	444.07	892.64	310.38	178.58	119.24	279.23	216.52	1018.97	737.69	650	1001.98	831.23	339.28	136.71	241.89	95.39	50.52	38.49	460.19	1722.24	774.27	971.4	756.73	792.11	1060.05
61.12	276.29	585.65	858.11	584.71	447.09	781.01	818.49	443.29	889.02	309.03	177.44	119.76	276.43	214.82	1014.58	733.6	646.84	1002.19	827.58	338.32	136.64	241.31	96.69	48.79	38.61	463.18	1719.71	773.59	968.17	753.75	791.76	1054.65
61.97	297.75	599.46	879.33	595.41	461.03	801.08	841.93	452.39	920.37	325.53	181.74	123.46	286.88	227.87	1043.1	757.71	669.97	1031.86	845.29	355.45	139.36	248.19	106.19	53	41.58	488.02	1760.28	791.06	996.16	770.86	813.15	1088.81
64.36	294.51	594.75	859.19	586.4	460.21	787.02	839.95	449.3	917.94	327.86	178.27	122.28	278.29	229.61	1034.73	744.03	664.2	1034.08	838.38	357.94	142.16	245.14	105.52	52.09	46.06	480.84	1756.12	783.9	992.88	766.36	814.13	1080.28
64.82	292.76	597.59	872.12	592.65	462.33	797.48	845.03	452.2	923.07	326.38	180.83	123.54	283.7	228.78	1041.79	754.74	670.46	1034.12	843.92	356.51	142.15	247.14	108.23	53.4	44.5	486.77	1764.28	788.53	997.18	770.74	814.2	1088.07
62.62	246.22	537.86	777.62	533.44	420.76	709.4	754.3	407.72	817.49	285.1	166.05	113.38	251.13	211.33	926.54	664.24	597.33	919.4	753.04	314.34	127.75	226.77	100.59	52.36	41.31	436.81	1561.26	700.53	887.73	692.4	722.27	960.96
63.56	262.66	538.67	772.93	532.36	421.43	707.29	755.5	408.39	816.58	293.2	165.41	115.42	251.86	212.71	927.22	661.13	596.14	917.93	750.41	317.93	133.65	227.98	102.23	51.96	42.49	441.5	1569.8	699.03	887.72	690.49	726.02	957.78
63.27	244.97	538.64	774.53	533.44	421.35	707.69	754.95	408.67	815.92	281.89	165.29	113.57	249.06	207.43	924.86	662.13	595.41	912.17	751.04	310.62	123.32	225.6	101.22	51.86	36.85	439.21	1570.2	697.26	887.49	690.05	718.45	956.94
61.76	253.29	538.34	774.93	532.74	419.49	707.68	752.42	408.37	814.43	285.39	164.79	113.07	250.25	204.28	921.97	661.14	593.49	910.61	751.39	311.73	125.03	225.73	98.34	50.87	36.63	434.87	1564.77	697.08	886.21	689.76	719.11	957.25
50.74	273.49	416.75	584.58	409.22	314.07	489.01	475.4	308.26	494.38	256.62	137.47	106.16	182.79	171.42	608.17	391.57	420.82	628.56	577.49	247.19	132.8	197.53	71.23	39.58	41.06	292.36	791.1	504.01	593.55	535.59	529.93	634.67
52.62	273.05	418.12	585.09	412.08	320.38	488.68	482.49	307.98	499.61	257.46	138.71	111.13	182.67	180.42	621.01	393.46	426.88	634.84	578.24	247.02	132.67	199.69	78.41	41.12	40.89	310	801.54	507.2	597.56	538.36	533.77	634.52
52.53	255.82	416.89	585.06	410.89	318.6	488.73	479.69	308.24	497.5	249.49	138.26	107.88	180.3	177.82	612.95	393.17	424.33	629.57	577.38	243.01	130.05	197.14	76.96	41	41.52	303.84	794.72	502.22	595.51	536.68	527.27	633.99
50.76	267.27	416.4	584.26	410.26	315.38	489.6	476.63	308.09	495.04	252.41	136.97	107.77	181.69	175.58	609.26	392.06	421.52	628.41	578.1	245.2	131.66	197.46	70.62	38.63	41.89	290.87	792.03	504.2	594.23	537.04	528.62	634.28
50.31	303.38	585.04	866.35	588.38	444.54	787.22	810.42	442.57	888.43	323.39	176.74	117.04	286.01	215.25	1018.93	736.76	646.32	1016.77	834.71	350.19	146.32	241.29	78.84	45.2	40.74	427.78	1712.66	784.13	972.39	760.94	804.99	1064.46
50.07	319.79	585.39	883.88	595.43	446.89	798.11	812.59	444.12	892.22	331.26	179.5	121.62	296.15	218.69	1023.36	750.8	652.49	1018.48	844.31	354.89	149.65	246.12	80.95	46.71	40.97	425.25	1702.73	790.54	975.7	766.78	806.31	1075.96
56.89	304.33	585.15	869.48	590.75	455.6	786.44	822.15	443.2	897.52	327.94	179.84	122.74	285.74	231.18	1033.3	740.75	656.64	1018.45	834.68	350.38	146	246.06	100.63	53.49	40.97	463.6	1726.09	783.11	977.45	761.54	806.74	1064.59
50.45	316.95	585.6	866.18	590.09	447.39	786.62	810.59	443.32	889.93	327.83	177.25	120.05	285.89	223.13	1020.22	738.25	647.89	1016.98	836.55	352.6	148.06	244.18	81.27	46.36	40.42	430.19	1716.97	789.23	974.33	762.19	808.35	1065.1
57.95	295.79	587.96	864.87	590.25	455.44	784.74	822.83	443.85	894.92	322.1	179.18	122.18	283.06	232.62	1033.25	738.28	654.39	1014.79	831.33	346.36	143.24	244.04	100.13	53.15	39.56	468.39	1734.99	780.21	976.9	759.21	804.72	1060.14
52.56	298.13	587.32	874.93	595.62	451.3	793.3	817.78	445.4	891.73	320.04	179.93	120.67	289.14	217.22	1034.45	745.13	653.78	1012.26	836.33	344.19	141.96	244.62	90.96	49.4	36.87	453.42	1732.7	784.24	976.41	762.07	804.1	1064.74
54.56	273.13	582.1	861.21	586.66	446.61	783.34	813.54	443.02	888.63	309.02	177.97	116.76	279.41	214.73	1017.88	734.73	647.09	1000.27	829.04	337.9	136.22	239.89	91.68	49.51	37.53	453.72	1719.75	771.65	969.2	754.84	790.94	1056.66
55.33	291.68	583.26	875.17	592.23	448.52	792.47	816.69	444.45	892.89	317.18	180.09	120.15	288.02	214.21	1023.26	745.29	653.17	1004.16	836.6	342.78	139.75	245.05	94.59	51.58	37.09	453.78	1713.39	778.38	973.05	760.75	795.58	1066.76
55.43	284.99	582.54	864.03	588.67	450.87	784.15	816.64	442.08	894.17	314.15	178.75	119.34	280.59	215.33	1024.33	737.51	653.06	1011.05	832.08	341.09	138.65	243.34	94.51	50.9	37.4	453.27	1718.3	782.56	973.72	760.26	796.93	1060.17
59.19	285.88	585.39	859.03	582.96	450.35	780.59	817.91	440.66	893.44	315.06	178.13	120.95	278.61	217.02	1014.34	736.22	650.95	1002.65	828.4	340.72	135.66	242.97	101.44	53.25	37.89	472.81	1711.78	771.51	968.53	754.95	791.77	1057.04
57.26	289.58	598.85	860.15	586.66	454	789.95	832.24	449.97	914.69	320.24	176.25	117.69	276.54	216.4	1025.41	743.12	659.24	1033.33	841.76	354.56	137.74	241.63	90.55	46.63	39.52	459.22	1753.74	787.21	993.39	768.55	811.55	1082.74
61.5	281.95	600.65	874.37	595.96	462.24	799.48	844.36	454.64	923.2	318.8	181.02	122.24	281.41	227.15	1044.64	754.07	670.23	1033.17	846.13	351.85	135.01	245.94	105.52	54.44	38.96	486.34	1776.43	792.06	1000.37	771.99	812.72	1088.57
62.3	259.09	541.62	782.83	537.22	424.79	711.12	757.38	409.04	819.48	291.11	166.58	116.04	253.87	212.3	935.86	665.98	600.6	929.51	755.31	317.28	132.63	228.12	99.54	52.06	42.27	435.09	1570.09	710.42	892.59	696.17	730.44	962.29
58.27	258.95	539.2	775.62	532.23	414.1	708.36	746.77	407.58	810.87	285.1	163.65	110.82	250.79	198.44	914.86	659.75	590.24	914.12	752.93	313.68	126.7	224.82	87.26	46.92	36.4	412.14	1554.9	703.21	885.43	691.83	719.95	958.74
63.88	247.58	536.64	763.96	527.09	421.76	700.2	754.32	405.18	817.97	281.81	163.92	113.85	242.82	206.88	922.45	655.2	595.99	916.86	747.63	309.71	123.22	225.57	101.92	51.55	35.57	438.74	1564.17	698.29	886.97	690.26	718.7	952.76
62.99	254.75	535.96	762.02	525.72	421.35	698.83	752.64	404.4	817.34	285.92	163.52	113.92	243.43	204.7	919.95	653.72	595.1	916.46	746.77	311.93	125.6	225.77	100.93	51.18	35.94	437.07	1560.7	697.15	885.75	689.6	719.87	952.07
62.8	252.59	539.07	762.34	526.86	425.85	699.57	756.17	404.09	819.7	284.39	163.22	113.6	242.89	203.07	932.45	653.02	598.27	929.64	746.39	310.94	126.08	224.72	98.39	50.7	35.91	431.81	1573.72	704.68	891.17	693.87	726.88	951.59
50.37	276.34	423.08	586.25	412.29	316.56	491.16	478.02	313.76	497.59	259.98	139.65	106.54	183.22	174.87	614.92	392.66	423.93	636.63	587.86	248.24	133.68	200.91	69.33	38.44	41.63	291.55	798.29	513.17	598.13	549.01	535.41	637.45
49.93	270.55	420.47	584.74	411.71	319.88	489.56	480.44	308.46	498.86	255.24	137.27	108.12	181.92	174.87	621.52	391.85	426.44	643.07	579.91	246.95	132.68	197.43	70.94	39.3	40.76	289.34	805.65	511.92	601.3	542.39	537.99	636.45
49.38	254.72	421.4	586.81	411.46	316.32	490.26	476.89	313.37	496.74	250.36	139.2	107.34	180.05	174.51	609.44	392.65	422.85	629.31	587.5	242.82	128.77	198.29	71.09	39.47	39.96	292.73	793.42	504.51	596.81	547.32	527.09	637.01
49.65	259.33	420.17	586.33	410.74	317.98	488.7	479.84	307.97	495.8	249.17	136.71	107.76	180.49	175.54	617.13	392.38	423.91	637.02	578.03	243.32	130.49	196.38	69.79	38.44	41.15	293.02	800.85	505.9	598.28	539.49	532.25	633.79
49.98	294.94	587.34	881.63	595.1	443.22	797.57	812.63	445.8	888.12	319.04	177.79	116.23	292.31	210.83	1025.03	745.86	648.23	1019.46	841.51	348.35	144.09	240.93	75.34	44.08	39.55	419.73	1715.33	787.15	976.17	765.51	804	1072.79
50.58	312.46	591.81	881.02	599.01	452.35	799.05	817.96	447.23	893.81	326.67	179.18	121.08	292.96	219.11	1040.25	748.48	655.88	1027.85	841.94	350.87	146.65	246	82.77	47.44	38.35	433.8	1743.18	795.86	983.49	768.86	816.09	1072.38
50.56	300.59	589.18	879.58	597.74	447	797.21	813.9	447.34	889.95	319.94	178.94	119.12	290.39	216.23	1028.52	745.8	650.32	1017.24	841.95	347.12	143.18	243.48	80.67	46.67	38.97	429.72	1729.77	790.29	978.82	765.2	808.04	1071.57
50.26	311.48	589.65	877.85	596.33	449.95	794.96	815.17	445.11	891.45	324.68	178.26	119.83	292.01	216.74	1035.27	745.58	653.08	1025.92	840.64	349.22	145.69	244.44	80.5	46.46	39.55	428.53	1727.9	792.31	980.75	768.14	813.04	1070.78
50.98	296.34	584.72	864.67	589.28	446.66	784.73	809.48	442.37	886.98	317.04	176.96	119.49	282.68	218.71	1020.25	736.51	646.87	1014.63	834.26	344.64	141.29	242.35	81.67	46.5	38.81	429.21	1715.21	785.7	972.61	760.8	802.85	1061.42
50.69	296.65	586.09	873.42	592.61	446.53	791.57	810.75	443.26	886.26	315.95	178.15	118.75	288.48	215.47	1024.24	743.87	648.9	1012.53	836.74	343.14	140.6	243.46	81.7	46.74	38.44	429.67	1715.17	783.96	973.36	762.59	801.84	1065.16
51.38	294.31	582.07	862.8	587.62	443.14	784.59	807.64	442.48	886.42	315.14	177.18	117.47	281.39	206.62	1009.62	735.07	644.7	1003.82	833.81	342.61	139.07	241.94	82.22	46.34	36.02	428.48	1705.85	781.13	969.31	758.45	792.86	1061.16
49.45	268.2	593.23	874.24	594.9	444.88	795.01	814.49	446.48	889.26	303.48	177.78	113.68	284.86	214.51	1025.94	744.09	648.56	1017.22	838.19	337.8	133.24	237.83	76.98	44.13	39.23	435.83	1730.14	785.52	977.69	764.49	798.12	1068.43
51.98	265.44	588.63	856.95	583.83	442.52	783.81	811.55	443.51	888.47	302.95	175.67	111.92	275.58	203.52	1010.21	731.35	644.33	1006.5	829.82	336.05	131.24	236.25	82.23	45.95	36.44	442.59	1722.46	773.14	971.61	757.05	789.6	1058.98
55.77	278.03	590.63	871.44	591.76	450.89	789.68	818.77	443.25	894.36	310.16	179.57	118.14	284.43	212.13	1025.16	743.25	654.16	1014.95	835.83	338.93	134.12	241.74	92.38	50.39	36.86	458.72	1717.98	783.46	975.28	762.67	797.34	1065.8
56.1	268.57	587.56	854.32	580.92	444.43	779.08	812.98	441.11	888.91	305.94	175.13	115.67	275.3	205.74	1007.55	731.26	644.8	1006.67	829.22	337.56	131.88	236.96	88.09	48.08	36.57	447.56	1711.14	768.59	969.22	756.51	791.47	1058.56
58.23	258.63	540.2	768.11	527.12	414.42	702.53	745.28	406.24	811.05	285.3	161.98	111.79	245.03	199.01	910.97	654.3	588.58	917.64	750.18	314.45	126.58	223.71	86.91	46.59	36.79	414.54	1554.78	701.87	884.3	689.86	721.49	954.34
64.08	246.56	539.92	767.27	529.61	423.42	701.68	754.82	406	818.69	281.08	163.89	113.54	243.7	207.58	929.22	655.96	597.81	924.19	748.75	310.06	122.98	225.49	100.86	51.41	35.85	435.71	1570.16	703.18	890.33	692.87	722.53	953.59
60.41	252.39	541.42	777.47	533.7	422.63	709.2	756.41	407.65	821.06	283.8	165.11	113.93	249.09	203.86	931.7	663.58	600.3	923.79	754.25	311	123.8	225.97	97.08	49.31	34.3	435.61	1570.66	705.31	892.87	696.13	723.84	960.57
62.98	238.27	542.05	777.59	536.95	424.78	710.28	760.67	409.26	821.24	277.67	165.63	112.37	247.39	205.75	939.51	662.43	601.58	927.7	753.72	307.57	121.15	224.71	99.16	50.08	35.02	438.27	1584.9	708.21	895.67	696.72	725.33	959.55
64.42	251.03	540.7	775.47	534.92	425.53	709.44	759.59	408.84	820.67	283.67	166.02	114.48	248.62	204.81	935.31	661.85	600.33	923.17	752.25	310.39	124.94	226.21	101.58	51.81	34.86	438.36	1581.37	706.07	893.22	694.71	725.11	958.27
48.64	273.86	423.51	587.98	412.36	319.21	491.34	478.65	313.21	498.08	259.59	139.55	106.72	183.27	175.39	620.63	393.12	426.35	640.3	588.67	248.05	132.56	200.94	70.73	38.87	40.18	291.31	803.78	511.94	600.48	550.41	537.84	638.66
49.13	262.05	422.19	585.47	411.73	317.91	490.38	478.47	313.25	497.64	253.76	138.66	106.18	180.96	174.15	619.99	391.84	424.84	640.38	586.96	245.19	130.45	197.98	68.6	38.2	40.93	287.29	803.6	510.71	599.94	550.12	535.44	637.15
47.65	243.05	419.9	586.11	410.77	315.1	489.98	477.49	308.66	496.35	241.67	137.03	103.35	178.12	170.48	614.15	391.44	422.7	636.31	579.65	239.94	125.52	193.94	67.18	37.57	39.51	288.85	797.92	505.43	598.27	539.7	528.95	636.32
48.12	260.89	424.49	587.33	410.92	315.55	490.7	478.06	313.12	497.09	252.74	138.74	106.99	180.6	172.73	615.19	392.64	423.7	637.77	587.31	244.6	131.03	199.27	67.34	37.75	40.25	291.37	799.33	508.55	598.81	549.13	533.55	637.12
49.12	244.47	420.26	586.98	409.6	315.13	489.32	478.45	308.56	495.12	241.8	136.64	104.47	178.02	170.91	611.73	391.7	421.88	632.66	578.02	239.34	125.83	194.2	68.69	38.05	40.2	292.86	797.34	503.04	597.23	537.91	527.04	634.24
51.19	263.33	440.54	634.8	438.17	344.8	554.82	568.53	325.38	633.51	254.87	142.07	108.4	212.09	174.5	690.85	505.15	471.82	731.07	608.73	261.42	129.75	202.68	70.16	38.94	37.58	308.13	926.46	577.4	696.16	563.78	564.66	754.89
49.33	298.34	587.49	864.98	589.12	443.52	787.91	810.19	444.27	887.51	318.08	176.07	114.81	283.82	208.03	1021.08	735.36	645.37	1016.04	834.39	345.39	141.62	240.09	76.65	44.3	36.92	426.77	1726.89	783.69	975.45	761.39	805.26	1063.89
48.35	309.42	588.42	881.56	597.13	444.1	797.46	811.24	445.81	889.31	322.78	178.73	118.8	293.24	211.67	1026.9	747.6	649.43	1018.64	843.22	348.96	144.85	244.07	76.13	44.41	38.17	424.19	1719.47	791.33	977.5	766.38	806.43	1073.49
49.27	291.12	585.37	864.63	588.1	445.61	786.03	810.14	442.44	889.49	314.33	176.67	115.39	281.94	211.19	1019.4	735.57	647.57	1015.29	834.58	342.96	139.34	240.45	79.45	45.81	37.42	427.22	1717.77	783.52	975.23	762.04	800.92	1063.89
49.54	292.7	587.99	879.51	596.29	445.85	796.06	812.92	445.64	890.43	314.29	179.18	118.72	289.33	214.01	1026.65	746.99	651.11	1016.34	842.24	343.44	139.58	243.04	79.25	45.16	37.43	427.35	1720.4	789.59	977.94	766.24	801.11	1071.92
49.91	287.67	586.9	864.36	590.39	450.51	785.23	813.18	442.07	891.22	312.45	176.63	118	280.81	216.51	1030.06	736.86	651.12	1024.58	834.9	341.94	138.89	241.2	81.11	45.69	38.18	428.1	1726.94	789.69	978.38	765.01	806.42	1062.96
47.87	267.38	593.72	875.12	594.92	444.62	795.11	812.26	445.95	888.1	302.28	177.66	114.04	284.74	212.43	1025	744.32	647.47	1016.51	838.83	337.02	132.2	237.86	75.37	43.35	37.51	433.87	1728.71	785.24	976.6	763.96	798.04	1068.58
48.66	266.49	593.73	868.78	593.08	445.01	791.9	813.63	445.69	888.65	301.84	177.08	114.47	281.82	213.58	1024.39	741.47	647.61	1016.55	836.91	336.38	131.85	237.61	76.18	43.63	37.82	435.47	1732.92	784.31	977.42	763.79	797.64	1066.11
49.45	265.19	592.54	869.5	590.95	440.97	792.04	811.08	445.76	887.44	301.2	176.99	112.91	281.98	211.17	1013.35	741.21	644.79	1008.65	837.28	336.49	130.89	237.04	75.9	43.61	38.42	435.75	1720.04	779.7	973.19	761.13	791.69	1067.27
51.9	242.13	478.3	680.91	469.8	369.49	614.87	646.67	357.65	699.12	255.09	148.88	103.99	222.49	175.73	791.68	569.25	515.64	803.88	659.21	273.74	120.26	206.08	72.06	41.61	35.47	350.77	1316.59	625.77	767.95	611.57	631.49	827.12
52.72	238.59	477.11	678.75	467.18	366.54	613.85	644.7	358.03	695.07	253.56	147.55	104.22	221.6	171.65	784.51	567.44	511.02	793.76	656.77	271.28	119.38	204.9	73.05	41.6	34.06	352.27	1315.05	615.13	764.16	607.31	626.2	824.82
55.9	249.2	544.83	783.82	536.51	414.18	713.81	748.67	409.32	811.3	279.18	163.09	109.65	253.14	194.85	926.24	665.31	592.52	926.44	756.96	311.04	123.49	222.4	79.82	43.96	34.77	405.43	1565.77	708.71	891.3	697.29	725.69	962.99
58.6	253.09	543.9	778.33	535.27	417.8	710.17	750.8	408.33	814.52	280.87	164.48	111.47	250.16	195.28	925.76	661.48	594.24	926.24	754.88	310.42	124.3	225.02	86.97	46.65	34.23	413.97	1566.53	709.06	891.31	696.28	725.1	960.74
62.34	249.19	544.08	779.65	537.18	422.42	712.14	759.93	410.46	822.27	281.85	165.81	112.83	249.01	203.55	938.83	663.59	600.21	928.58	755.79	310.2	123.73	224.85	94.78	48.1	34.04	435.35	1584.96	711.69	896.65	698.12	727.61	961.94
59.44	246.88	545.33	777.85	536.62	423.58	711.99	755.26	409.72	818.72	279.11	164.26	110.61	248.14	196.13	934.83	661.37	596.98	932.02	755.3	309.74	123.91	223.2	87.53	44.81	34.27	412.21	1584.4	712.62	895.49	699.79	729.21	961.59
38.64	223.79	545.08	776.46	536.35	423.31	711.78	739.47	406.24	818.97	267.43	163.63	103.74	243.11	196.14	935.32	660.73	596.95	932.72	755.03	304.37	118.84	220.8	74.81	41.41	34.26	412.79	1585.01	710.7	895.51	699.81	725.6	961.12
48.03	263.79	425.7	592.24	415.53	319.43	495.97	482.37	316.22	505.3	255.52	139.8	105.28	181.05	171.07	623.09	395.58	429.41	645.64	596.33	248.05	129.78	199.51	67.78	37.86	38.88	288.03	809.27	514.73	607.27	556.49	539.88	647.44
47.38	263.43	427.46	598.32	419.74	320.87	491.86	482.24	315.37	499.06	253.93	140.58	104.71	181.88	174	627.08	393.32	427.44	648.76	591.96	245.19	131.14	199.81	66.77	37.63	39.78	287.34	811.62	518.33	605.52	555.11	541.24	642.42
47.28	245.84	429.45	596.27	415.71	317.53	491.68	481.73	314.86	498.03	246.03	139.44	102.07	178.92	170.66	619.44	392.62	424.9	644.19	590.66	241.3	127.25	197.14	66.13	37.5	40.04	292.27	804.23	509.95	603.41	551.99	535.2	641.74
47.5	256.13	431.74	587.26	414.09	320.63	491.7	482.98	314.68	498.54	252.14	138.38	105.32	180.17	174.74	629.79	391.41	426.57	653.73	586.87	244.91	132.25	198.38	66.44	37.28	41.92	293.18	820.84	515.39	606	552.55	543.86	637.25
46.36	260.52	442.99	636.6	440.06	346.05	556.77	567.73	325.79	637.14	253.39	142.25	106.13	211.38	173.3	698.35	505.39	474.52	741.03	612.11	262	128.85	202.48	65.29	37.22	36.09	302.08	934.31	584.47	701.77	568.31	570.19	759.11
47.24	256.83	442.44	634.62	438.42	346.68	555.61	568.45	324.82	636.77	251.38	141.77	104.51	210.77	171.32	697.25	505.23	474.64	738.88	610.11	259.74	126.63	202.13	66.99	37.69	34.37	305.27	933.05	580.48	700.76	567.62	567.63	756.8
47.78	251	435.98	625.77	433.86	339.91	546.24	563.13	319.78	619.13	245.19	139.75	103.94	209.53	169.2	685.41	501.92	463.42	722.03	597.61	253.69	124.87	198.2	66.55	37.46	36	300.49	924.29	570.3	685.59	554.66	556.3	740.34
49.59	290.67	588.27	881.61	596.04	447.28	797.5	812.11	445.47	890.96	317.07	178.87	119.55	290.88	211.63	1027.72	746.63	651.63	1020.91	842.97	346.35	145.3	243.22	81.1	46.8	41.88	427.52	1719.63	786.72	978.46	766.61	804.79	1074.35
49.27	277.5	603.35	889.09	604.06	455.35	807.41	829.5	453.82	912.38	312.24	180.92	117.87	286.81	210.47	1045.31	754.32	663.99	1045.38	857.99	347.05	138.02	244.22	78.57	44.62	37.33	437.05	1759.06	802.14	1001	782.95	817.81	1093.16
47.92	278.76	598.24	877.51	598.69	449.14	797.07	818	447.04	892.99	307.79	177.57	116.61	286.58	211.79	1039.54	745.57	652.94	1033.44	842.16	340.8	137.59	240.36	74.64	43.15	37.52	430.9	1745.66	794.76	985.62	770.25	810.18	1072.76
49.86	268.35	590.78	859.23	584.46	446.24	782.87	809.67	441	888.92	302.83	175.64	114.24	276.03	211.08	1015.96	732.46	646.39	1017.56	831.3	336.62	131.91	236.96	80.27	45.11	37.76	435.53	1717.17	779.71	973.31	760.24	797.18	1060.06
49.14	284.32	592.5	858.62	586.75	450.12	780.71	810.85	439.89	889.37	309.77	175.64	116.69	278.06	213.86	1022.87	733.23	648.42	1026.68	832.56	340.35	135.23	239.07	79.18	44.68	38.59	433.82	1719.29	787.94	975.54	763.36	805.02	1060.19
47.49	270.48	588.44	854.27	580.42	438.28	779.64	804.47	440.01	883.32	303.34	173.87	110.21	275.9	206.91	1004.37	729.27	639.8	1008	828.53	336.69	131.15	234.53	73.33	42.52	37.66	430.79	1708.15	770.94	967.8	756.47	792.07	1057.73
51.07	244.11	480.47	688.73	474.19	369.79	619.7	645.89	358.29	695.7	254	150.01	105.94	226.65	184.32	795.19	575.33	515.59	803.61	661.65	273.37	120.79	207.78	71.06	39.47	36.98	347.97	1314.97	627.59	767.57	612.69	632.56	829.44
52.38	226.89	483.92	685.19	471.57	371.53	622.6	654.42	363.75	710.27	250.02	150.14	103.68	218.56	172.35	792.64	573.96	520.04	804.28	667.78	272.13	115.88	207.29	75.24	40.92	32.83	359.6	1337.75	621.06	778.14	617.39	631.8	839.73
53.19	232.79	487.24	697.36	480.12	375.27	630.47	660.97	367.16	714.69	254.41	152.39	105.72	225.78	174.28	805.46	583	525.98	812.13	675.04	274.59	117.65	208.91	76.82	43.58	32.12	360.74	1349.44	629.61	785.76	623.94	638.38	848.15
56.26	223.57	481.2	678.89	472.02	371.95	616.1	653.07	360.2	699.52	248.74	149.18	104.92	220.43	172.27	799.02	568.09	516.83	803.36	657.45	267.77	116.26	204.55	77.45	42.74	32.26	359.11	1336.84	623.5	771.74	611.49	626.75	825.68
58.32	230.1	544.91	785.07	536.96	419	715.93	751.65	409.94	815.77	274.38	164.46	110.93	251.46	193.94	928.11	667.32	596.29	926.79	758.26	307.46	120.83	222.95	85.95	46.49	33.46	411.03	1567.84	709.58	893.19	698.37	718.92	965.3
36.91	233.85	541.27	764.93	526.85	415.58	703.03	732	401.9	813.94	270.4	161.47	101.29	239.34	191.38	919.47	653.81	590.37	924.5	750.19	305.84	119.91	219.74	70.03	38.82	33.52	406.43	1564.4	703.22	888.72	693.89	720.18	955.73
36.59	235.76	544.08	776.5	533.46	419.92	711.17	736.62	404.44	818.6	272.16	162.33	102.52	244.65	192.26	932.42	660.55	595.82	934.54	755.79	307.27	120.53	220.29	69.37	39.06	33.53	403.66	1574.98	710.55	895.06	701.6	726.96	962.57
45.89	249.51	428.49	594.35	416.67	319.9	497.88	481.84	316.58	506.85	251.62	139.88	104.17	179.99	170.64	624.53	396.19	429.74	654.13	599.87	248.48	130.83	199.2	64.99	37.1	40.52	286.87	808.65	514.18	608.79	559.4	544.67	652.45
46.19	261.26	432.61	608.58	423.92	322.09	502.47	488.02	320.74	513.1	256.33	141.74	104.99	181.24	169.83	626.45	400.37	434.21	654.39	610.04	251.47	130.6	201.79	65.54	37.33	38.8	288.55	815.31	518.26	617.19	565.5	546.67	662.52
46.74	249.59	432.3	605.85	421.88	322.17	500.28	488.23	319.91	511.58	252.87	140.92	104.22	179.26	174.83	627.06	398.71	433.1	657.5	606.89	250.01	131.33	200.34	65.84	37.49	42.4	289.23	816.45	517.15	616.1	563.06	547.14	660.69
46.13	262.17	444.76	636.93	441.61	348.49	556.88	569.76	325.9	638.28	258.85	142.34	105.63	212.98	176.22	705.7	505.56	476.05	751.87	612.06	266.24	134.7	202.35	65.18	37.12	40.96	301.1	941.53	588.09	703.97	569.47	578.15	760.61
44.61	245.17	439.59	628.46	435.45	342.76	548.71	565.21	320.3	623.88	246.78	139.92	101.71	209.74	172.98	695.82	503.01	467.28	737.47	599.68	256.88	128	197	64.33	36.71	39.3	299.38	934.3	574.56	691.45	558.44	565.49	745.15
45.74	259.5	444.44	637.06	440.35	346.56	557.76	568.66	326.17	639.39	255.84	142.29	104.85	212.05	173.98	699.5	505.8	475.12	746.2	613.94	264.77	132.38	202.58	64.75	36.95	39.67	303.21	935.79	584.43	703.68	569.5	573.93	762.73
46.93	249.18	440.27	633.94	436.5	343.13	554.59	565.47	324.63	633.83	247.62	141.41	102.33	209.6	169.01	690.26	502.74	471.09	731.91	608.5	257.79	124.7	200.18	66.16	37.46	34.98	303.56	925.38	574.56	697.55	564.46	562.02	755.77
47.73	248.91	442.01	633.72	438.56	346.98	554.03	568.29	324.63	635.6	249.53	141.57	104.23	209.99	172.83	697.27	502.77	473.31	740.64	609.29	259.34	129.64	200.68	67.17	37.79	38.58	305.46	932.48	579.14	700.11	566.66	567.76	756.42
46.25	276.92	597.17	888.16	602.26	450.76	807.81	823.78	453.23	908.63	314.11	179.6	113.17	288.59	206.9	1044.21	752.12	660.02	1046.12	855.85	349.34	142.31	241.6	70.89	42.17	40.63	418.32	1754.79	799.45	998.91	782.16	819.18	1093.78
47.63	267.16	607.65	892.03	606.93	458.25	809.98	831.71	454.43	914.11	310.82	180.71	116.22	288.35	212.28	1057.73	755.81	666.43	1061.78	859.55	348.28	140.52	241.62	75.06	43.64	42.25	434.75	1769	807.48	1006.11	787.29	827.22	1097.34
47.86	269.15	600.98	874.53	599.02	452.8	795.48	820.84	446.97	895.16	303.21	177.15	115.34	283.19	208.07	1047.68	742.31	655.88	1043.28	841.52	338.25	132.55	238.05	74.81	43.1	36.78	431.56	1757.39	798.69	989.9	772.96	813.94	1071.65
48.11	279.8	605.38	887.56	602.67	456.8	806.06	830.19	451.28	913.91	312.29	179.5	116.09	288.05	210.47	1051.25	755.62	666.21	1056.18	857.87	346.73	135.86	242.3	74.48	43.28	37.67	431.64	1757.38	804.76	1003.21	786.97	821.92	1094.81
49.6	225.18	479.92	680.33	468.76	370.18	613.13	644.74	355.88	696.23	245.99	148.25	102.18	219.22	181.84	793.86	568.39	514.35	806.02	657.17	269.01	115.52	203.76	70.51	38.79	34.91	350.39	1316.01	621.76	767.19	610.4	629.73	825.28
29.52	245.99	481.64	678.9	469.02	370.64	614.55	630.1	353.85	696.61	253.94	148.06	100.27	219.97	182.98	793.63	569.17	513.66	804.89	658.11	273.8	120.83	206.54	58.59	35.45	35.79	350.93	1324.19	623.35	767.93	610.45	634.6	825.7
49.65	227.64	484.62	683.71	471.66	372.28	620.33	653.72	361.73	709.71	250.53	149.06	101.68	218.85	179.88	798.78	573.28	520.32	814.67	667.22	273.36	117	205.72	69.9	38.51	35.01	352.48	1337.21	624.96	779.9	620.03	637.24	839.64
51.57	235.25	487.88	694.3	479.39	373.29	628.85	657.84	366.1	711.6	256.57	151.92	104.15	226.14	175.15	805.18	579.93	522.95	816.89	673.15	277.2	124.52	208.26	71.59	39.22	36.73	354.57	1346.35	631.84	783.89	623.03	642.55	847.23
52.78	214.11	485.83	686.84	475.59	375.48	623.77	659.54	365.03	715.1	245.53	151.19	102.25	218.09	172.06	803.6	574.37	524.66	815.64	669.81	269.78	113.88	205.33	75.9	42.75	32.07	358.36	1350.22	628.9	785.25	622.25	634.06	842.85
51.99	219.09	484.58	685.73	472.52	374.8	623.35	657.49	363.89	715.52	249.1	149.52	102.71	218.58	169.1	798.02	576.15	523.01	813.4	671.08	272.54	115.55	205.83	72.06	39.07	31.96	353.52	1339.23	626.31	782.75	622.62	631.65	844.82
34.88	216.1	482.47	682.37	471.21	375.32	618.59	639.75	355.76	705.42	241.16	148.29	98.09	217.39	170.65	802.01	571.91	519.33	809.33	659.89	265.1	112.5	203.2	64.13	37.12	31.86	355.86	1334.89	623.98	773.26	615.5	627.71	829.33
37.89	221.65	547.77	778.64	534.65	421.97	712.38	738.97	404.67	821.53	265.79	163.16	102.87	243.28	193.72	933.46	662.75	598.15	936.76	756.63	303.79	115.79	219.98	73.9	41.21	32.84	412.36	1577.33	710.63	896.64	702.04	725.61	963.95
36.39	219.15	547.99	770.58	530.22	421.04	707.86	739.41	403.76	822.38	263.98	161.3	101.32	237.44	191.57	929.78	658.05	595.96	939.62	755.44	303.91	115.62	218.54	68.7	38.38	33.02	407.71	1580.13	709.57	897.32	702	722.62	962.47
45.46	253.07	433.22	605.01	421.24	321.69	508	486.92	319.43	512.86	256.17	141.35	102.69	185.48	169.37	632.22	402.54	435.36	662.79	608.14	252.45	136.52	199.91	64.15	37.1	44.03	287.93	812.62	521.09	616.68	565.01	551.52	663.11
45.67	257.58	438.19	598.67	422.8	327.96	502.17	492.23	319.76	515.11	256.23	140.76	105.02	180.53	173.51	644.64	399.02	438.25	675.59	605.56	252.83	133.08	200.83	65.05	37.05	40.6	291.89	838.52	529.43	622.35	567.09	559.87	658.04
45	248.27	449.87	624.02	436.43	333.76	533.59	509.41	330.36	538.7	253.36	143.14	101.99	210.77	170.59	687.49	458.69	461.86	691.51	624.43	256.33	128.96	201.62	63.97	36.91	37.8	300.86	883.5	544.72	648.76	580.3	572.51	689.24
44.9	263.65	446.66	637.34	443.64	351.2	557.94	571.37	325.7	639.79	257.57	142.58	104.7	213.54	171.32	712.39	506.74	478.82	757.62	612.77	265.33	132.97	202.34	64.38	36.87	38.54	299.82	949.19	592.16	706.95	572.12	581.57	760.87
44.77	246.74	449.39	646.83	446.88	350.85	564.78	574.67	327.69	642.17	251.11	143.19	100.7	216.5	169.19	717.62	511.81	481.3	760.25	616.27	262.45	129.51	200.5	63.62	36.87	38.73	302.05	951.26	589.7	711.19	575.02	580.74	767.95
44.71	235.46	446.11	637.04	442.21	349.37	557.61	570.42	325.81	641.09	241.79	141.56	103.03	207.8	170.2	706.08	505.21	477.42	751.04	613.93	256.67	122.11	199.62	64.1	36.55	34.9	299.98	943.02	583.71	707.56	572.33	571.75	762.46
45.44	236.17	446.01	637.25	442.94	350.57	557.47	571.47	326.23	642.3	244.67	142.09	103.7	208.37	173.1	706.56	504.48	477.61	753.35	614.51	259.04	127.55	200.67	65.03	36.85	39.91	303.39	943.42	585.79	708.01	572.6	573.74	763.6
45.78	240.26	442.09	633.76	438.14	346.98	554.62	567.99	324.44	637.6	246.49	141.56	103.51	208.63	172.17	697.9	503.24	474.13	743.23	610.21	258.7	128.87	200.53	65.47	36.99	38.4	302.65	933.86	578	701.75	567.74	568.16	758.42
49.42	224.01	445.81	632.73	436.89	346.48	554.46	570.44	324.46	635.82	238.1	141.31	101.3	206.89	170.61	697.68	502.75	473.93	743.52	607.41	253.16	121.26	196.34	67.55	37.76	38.11	310.08	933.93	575.31	700.54	566.26	564.51	756.05
46.43	263.5	606.56	891.63	605.38	457.37	808.39	829.33	452.53	913.71	312.31	180.2	116	288.55	209.75	1054.89	755.56	666.27	1062.72	859.42	348.43	141.25	241.69	72.8	43.05	42.52	431.16	1760.08	809.55	1004.43	787.39	821.77	1097
46.91	258.61	597.39	860.8	589.13	450.86	784.87	815.79	441.53	894.35	303.52	174.68	111.54	276.95	202.62	1038.74	732.65	652.63	1045.65	834.5	337.76	132.12	235.34	72.33	42.06	36.31	426.73	1739.62	794.31	985.61	770.07	806.31	1065.45
48.76	236.34	493.98	701.11	483.81	381.18	632.07	663.17	365.61	717.89	255.52	152.06	105.31	226.62	183.79	822.85	585.05	530.89	837.85	677.96	278.71	120.99	209.72	69.71	39.06	35.03	354.07	1357.49	644.51	792.67	631.1	650.97	851.74
29.1	225.28	491.41	688.69	476.9	378.09	624.62	645.18	361.06	716.02	249.93	150.05	96.54	217.88	181.32	812.06	576.37	525.49	828.52	671.6	275.17	117.34	206.1	58.64	35.64	34.16	357.01	1357.27	633.25	788.77	625.26	646.79	845.31
29.46	239.33	482.76	689.37	474.95	370.53	621.71	631.73	355.78	696.99	250.37	150.57	100	224.08	174.78	798.39	574.81	516.04	804.79	662.36	270.99	118.53	206.56	58.41	35.69	33.54	349.9	1325.66	627.42	769.91	613	633.97	830.72
29	215.9	485.76	685.95	471.97	373.76	622.19	638.94	358.78	711.78	246.65	150	96.12	216.9	181.75	798.77	574.95	520.96	817.7	669.16	273.29	118.83	204.45	57.63	35.17	38.52	352.49	1337.43	624.88	780.75	620.79	635.78	843.06
50.17	221.59	486.84	695.49	477.12	374.78	629.35	656.02	364.7	712.65	253.73	150.82	105.16	225.54	181.98	803.29	583.71	523.57	818.05	674.45	276.95	122.11	207.4	70.23	38.83	39.18	350.48	1338.79	627.99	783.11	623.96	637.22	849.26
32.98	211.76	489.03	686.33	473.81	378.13	623.67	644.85	360.01	717.59	245.21	150.13	97.1	217.49	181.33	806.07	577.14	524.25	824.97	669.94	272.41	119.64	204.49	60.4	35.92	39.67	355.05	1346.4	629.19	783.98	624.47	638.92	844.66
33.49	216.25	489.56	697.74	479.55	377.97	632.12	648.61	362.94	720.67	244.86	151.48	98.95	222.39	179.25	810.04	585.93	528.19	822.41	677.27	272.11	114.92	206.44	60.96	36.29	35.19	353.48	1348.84	632.71	788.67	629.79	637.18	852.66
36.06	206.72	489.08	685.85	475.13	377.19	623.77	647.44	361.38	716.29	239.53	149.77	96.38	214.46	170.56	806.41	573.77	523.59	818.97	668.92	266.9	109.98	203.53	63.36	36.73	30.76	358.26	1354.99	629.86	784.9	623.76	636.58	840.93
36.02	216.64	557.42	799.46	546.89	424.6	730.6	751.32	415.08	838.23	266.55	166.36	101.73	248.51	192.19	946.31	678.07	606.89	950.98	775.89	308.67	115.72	222.73	68.4	39.07	32.41	411.25	1605.02	722.74	914.87	716.49	732.96	988.88
45.43	253.41	436.19	607.42	424.08	325.78	508.49	487.77	320.21	514.57	251.14	141.39	105.96	183.97	169.97	635.72	403	436.31	662.44	610.81	249.02	128.45	201.11	64.8	37.15	37.45	289.97	818.44	524.46	619	566.89	550.7	662.92
42.82	260.82	425.36	639.78	444.72	329.88	538.18	501.64	333.47	539.9	258.43	145.77	104.76	194.01	170.68	671.28	430.77	456.65	671.95	634.23	259.38	130.6	204.76	60.6	35.89	35.23	253.33	865.09	541.02	650.08	586.19	567.55	700.35
44.52	249.09	451.75	633.48	441.1	333.73	540.56	511.25	332.64	540.32	252.76	144.71	102.23	215.05	166.92	692.52	463.13	464.48	691.41	630.3	255.16	126.97	202.87	63.42	36.97	33.81	300.29	883.39	547.04	652.33	584.34	573.45	695.61
43.99	249.13	452.86	632.79	442.72	337.23	540.65	512.25	332.04	541.75	258.6	144.88	104.67	217.7	170.68	699.2	465.86	466.95	698.42	629.94	258.84	133.9	204.36	63.13	36.72	39.63	299.47	892.76	551.73	654.26	586.05	574.67	695.53
45.02	254.94	450.26	624.06	436.56	334.5	534.14	509.7	330.91	540.4	256.83	143.24	104.14	211.99	170.35	687.44	460.14	462.44	691.03	626.49	257.54	132.5	203.28	64.31	36.93	39.24	301.34	884.38	544.63	649.82	581.82	573.9	691.5
45.01	254.88	445.02	638.35	441.41	348.26	559.78	569.49	326.18	641.1	252.8	142.39	103.78	212.5	169.05	705.55	507.93	477.6	750.95	614.68	263.35	132.02	201.89	64.37	36.82	40.21	299.3	941.47	585.89	705.98	571.49	576.01	764.46
22.86	251.77	444.83	637.03	440.04	346.86	558.01	553.14	322.17	640.83	251.98	141.7	96.64	209.55	169.46	705.61	504.88	475.91	754.26	614.09	265.19	130.33	201.36	50.09	32.14	40.05	301.45	940.8	583.39	705.79	571.1	578.7	764.98
22.46	246.38	447.84	636.65	440.57	348.61	558.44	554.97	321.86	642.56	249.76	141.87	96.71	208.57	173.38	708.3	505.74	477.65	759.84	614.26	264.07	127.85	200.06	49.57	31.95	41.4	303.68	944.03	586.28	707.8	572.77	580.8	765.25
46.22	225.59	452.21	636.47	441.48	353.07	557.26	575.94	325.83	643.32	239.55	141.7	100.49	206.97	171.47	714.79	504.15	480.83	763.51	611.89	255.5	121.35	197.61	65.4	36.91	39.1	310.96	952.15	587.65	711.44	574.21	576.67	761.68
47.9	224.33	452.83	636	441.17	351.6	556.28	575.02	325.53	639.51	238.36	141.68	102.61	207.36	171.97	708.01	504.79	477.63	757.23	611.14	254	122.46	196.93	66.1	37.22	38.02	312.76	945.83	584.4	706.97	571.35	571.03	759.48
48.79	222.76	453.52	629.43	438.62	350.69	554.88	576.91	326.7	637.88	237.12	140.96	100.41	205.4	170.91	710.57	501.17	476.42	754.91	606.26	252.58	121.98	195.81	66.94	37.3	39.38	315.25	960.75	580.54	708.2	569.09	570.95	755.24
28.66	233.4	493.1	702.92	482.43	378.13	633.31	644.99	361.88	714.66	257.63	152.59	100.94	227.12	182.13	817.73	585.06	527.9	837.06	677.8	282	127.69	209	57.47	35.9	40.52	353.43	1349.01	639.67	788.94	628.28	652.27	853.35
28.58	223.3	485.4	681.83	472.25	373.55	616.83	634.77	354.21	701	244.5	148.32	96.45	217.57	173.89	806.13	568.68	518.44	819.8	659.82	268.84	116.6	203.64	57.24	35.42	34.33	350.65	1336.08	629.07	775.4	615.31	638.27	829.33
28.94	232.86	490.66	690.13	476.39	378.31	625.95	644.01	359.95	717.09	254.21	150.85	99.39	219.76	176.61	809.99	578.23	526.59	831.14	674.08	278.04	123.23	207.59	57.98	35.78	37.27	352.89	1349.03	636.12	788.3	626.6	648.97	848.21
29.03	213.23	486.26	687.18	472.93	374.25	622.77	639.19	359.34	712.17	245.9	150.21	96.38	216.8	175.16	800.75	574.41	521.64	820.18	669.96	273.15	118.28	204.14	57.67	35.18	37.84	351.59	1338.65	625.79	782	621.65	637.05	844.18
29.52	221.5	491.85	696.49	481.28	379.64	631.1	644.8	362.65	716.49	252.18	152.05	99.98	223.87	184.83	814.76	583.64	526.72	827.53	675.6	276.87	122.9	208.36	59.3	35.68	39.38	355.41	1355.94	637.39	787.25	627.77	643.93	850.41
32.46	218.17	491.42	697.61	481.28	378.24	631.76	646.54	363.71	717.32	248.25	151.72	99.4	223.56	182.47	812.78	584.77	525.93	825.93	676.13	274.38	119.89	206.43	59.37	35.71	37.6	352.2	1355.26	634.73	787.33	627.64	642.3	850.86
32.26	218.03	483.63	686.41	472.85	371.63	621.73	636.07	356.63	703.21	245.13	149.25	98.71	221.67	181.3	797.86	576.03	517.16	809.63	663.29	270.37	119.55	203.39	59.98	35.86	40.11	350.61	1328.18	621.8	772.47	615.73	630.14	835.38
32.22	200.45	488.45	698.18	478.35	374.95	631.17	645.51	362.53	719.2	237.82	151.76	97.11	218.46	179.1	802.05	584.82	525.19	817.03	677.42	268.69	110.17	204.48	59.98	35.98	33.13	354.44	1341.7	629.01	785.57	626.77	632.17	852.28
33.74	199.52	492.38	686.8	475.76	378.7	626.61	650.68	362.7	721.81	237.01	149.98	96.31	213.1	171.12	810.26	576.48	526.1	824.7	672.03	267.03	109.42	203.43	61.75	36.2	31.08	361.16	1365.37	628.99	789.93	626.85	637.12	846.14
33.48	186.92	244.64	279.47	222.02	242.96	226.78	273.82	164.45	274.56	147.04	104.85	80.21	89.01	136.12	274.95	190.5	230.35	320.53	278.71	126.32	95.03	164.61	58.95	33.98	33.84	180.55	362.32	292.21	302.54	303.99	255.23	281.15
18.22	25.67	20.55	26.35	20.05	26.18	19.86	29.05	19.74	24.27	19.78	11.78	23.11	12.9	23.65	22.31	19.46	21.22	27.41	23.17	16.07	20.97	20.59	19.16	12.11	18.76	20.67	29.03	26.89	24.72	24.94	22.47	23.42
43.74	262.61	430.73	641.59	447.42	337.39	538.42	504	338.68	544.35	261.23	147.83	104.9	193.39	169.6	677.69	430.04	459.82	679.12	642.23	258.69	130.44	208.05	63	37.28	34.42	254.25	871.1	549.26	654.24	598.43	571.87	700.83
44.23	248.68	431.43	643.52	448.98	334.55	539.49	505.59	339.22	544.42	260.06	147.96	104.67	193.17	169.58	679.22	431.31	461.38	680	643.45	258.15	130.27	207.98	63.4	37.1	34.33	256.01	874.06	546.5	655.78	599.83	567.1	703.36
43.33	246.2	453.1	625.51	438.43	336.98	536.18	511.91	331.44	544.56	255.47	143.22	103.31	211.18	171.84	696.21	462.05	466.06	703.42	630.12	258.76	131.76	203.56	61.32	35.44	38.88	299.39	893.1	549.73	654.89	586.97	577.92	695.35
44.45	246.26	451.08	624.88	437.22	334.8	535.87	510.12	331.36	543.03	254.34	143.76	103.72	210.76	170.61	689.39	461.4	464.08	695.37	629.44	258.57	130.1	204.28	63.83	36.61	39.2	301.43	885.74	546.43	651.3	583.97	572.75	694.64
23.24	246.27	453.28	623.72	438.28	336.85	534.59	495.46	327.38	543.23	251.49	144.41	97.97	208.23	171.09	691.67	460.67	464.81	699.49	627.24	256.9	129.53	203.75	51.38	33.09	39	306.21	888.79	550.08	652.6	583.98	577.94	693.1
22.49	227.44	448.49	635.32	441.03	349.31	557.88	556.01	321.47	642.29	236.24	141.97	93.15	204.9	165.59	712.09	505.07	479.34	758.08	612.68	254.53	118.04	197.88	49.18	31.8	35.66	303.54	951.1	586.74	709.09	573.35	574.45	761.84
23.01	235.39	454.13	637.06	442.23	353.01	558.47	558.81	321.84	643.56	244.77	141.96	97.16	207.48	170.29	714.01	505.74	480.78	763.58	613.95	259.07	122.25	200.29	51.29	32.81	36.12	309.45	952.04	591.28	711.65	575.21	575.82	763.01
23.24	224.82	455.94	636.28	443.65	354.5	558	560.47	322.11	644.02	238.1	141.55	93.72	205.4	171.24	716.62	504.55	481.1	767.89	612.36	255.75	121.6	197.02	50.99	32.8	39.54	312.65	957.51	588.95	712.95	574.86	577.26	762.81
49.45	220.51	249.51	283.16	225.7	245.37	228.08	287.25	169.56	273.22	168.72	105.59	88.48	97.04	145.25	278.01	190.94	229.33	330.26	280.63	139.19	113	171.27	67.07	35.82	40.67	179.63	366.32	295.71	304.31	304.38	269.04	283.62
31.45	206.46	249.28	282.52	224.25	244.35	227.85	272.93	165.52	270.74	161.22	105.82	82.74	93.51	144.59	278.97	190.75	229.22	332.16	279.42	136.38	110.09	168.67	56.84	33.25	42.21	180.25	366.35	293.54	303.79	303.56	270.47	283.45
28.6	226.95	492.86	701.1	482.43	378.56	632.9	644.91	361.64	715.72	253.62	152.63	100.8	224.62	180.27	816.38	584.46	528.1	836.83	677.99	279.42	125.48	208.32	57.35	35.94	41.12	353.09	1349.37	642.08	789.01	628.22	651.25	852.94
28.07	214.37	493.31	690.53	477.66	380.63	626.13	646.46	359.94	718.38	243.9	150.76	96.14	216.6	174.13	818.3	576.88	529.15	839.5	673.09	272.07	115.74	205.05	56.38	35.3	33.79	353.22	1357.77	640.28	792.09	629.05	649.63	847.09
28.51	220.77	494.53	703.84	485.34	382.26	635.25	649.15	363.14	720.48	251.71	152.5	99.93	225.61	179.5	826.25	586.57	532.62	844.67	680.43	278.42	124.21	207.82	56.95	35.59	40.23	351.38	1360.48	646.08	795.12	633.25	653.76	856.65
26.82	208.8	492.25	689.85	476.46	377.88	626.65	643.06	361.07	718.34	244.26	149.78	95.45	217.64	175.78	811.33	576.51	524.23	830.62	672.75	273.15	118.76	203.61	54.76	33.91	38.34	352.64	1355.28	631.56	787.84	626.89	643.68	848.3
28.01	203.46	494.99	699.1	482.81	379.41	632.28	645.74	363.02	717.7	241.29	151.97	98.34	221.63	178.13	816.83	584.01	527.36	831.8	677.06	271.71	117.81	205.32	57.15	35.34	39.21	354.49	1359.16	635.33	789.94	629.57	645.24	852.38
27.56	202.76	491.55	686.48	475.07	378.32	624.5	643.45	360.34	717	240.89	149.42	94.72	214.92	181.13	810.73	575.67	524.4	829.72	670.17	271.01	117.23	202.77	56.09	34.26	38.72	353.49	1359.05	629.37	787.88	626.05	642.8	845.04
32.23	201.56	490.11	698.36	478.86	376.4	631.27	646.19	362.26	720.08	241.04	151.76	98.97	219.63	182.31	804.71	585.68	525.83	823.52	678.02	271.91	116.73	205.49	60.4	36.21	37.78	354.47	1344.65	629.84	786.43	627.32	637.44	854.05
31.68	195.47	498.21	686.63	479.01	380.63	629.44	653.31	365.36	721.21	239.6	149.82	95.17	213.77	185.07	822.16	576.72	526.24	836.56	671.67	271.09	115.21	202.47	59.84	35.56	38.52	363.89	1392.62	630.87	795.21	627.51	649.78	848.11
33.29	185.42	246.02	280.55	223.49	243.32	227.17	274.1	165.08	274.77	146.84	105.6	80.32	89.14	142.92	276.14	191.2	230.35	324.07	280.08	126.55	95.85	165.31	57.49	33.41	34.54	178.24	362.93	293.28	303.89	305.43	258.18	282.29
18.39	25.32	20.68	26.51	20.12	26.34	20.01	29.26	19.9	24.59	19.82	11.85	23.16	12.9	23.78	22.49	19.4	21.36	27.75	23.42	16.25	21	20.66	19.36	12.18	18.7	20.86	29.24	26.9	24.98	25.18	22.7	23.69
18.46	25.52	20.67	26.62	20.12	26.3	20.06	29.28	19.92	24.52	19.8	11.84	23.42	12.93	24.12	22.4	19.58	21.36	27.57	23.45	16.26	21.04	20.7	19.38	12.14	18.97	20.85	29.17	26.94	24.94	25.17	22.58	23.71
43.48	244.95	424.92	640.14	444.86	332.96	538.28	500.89	333.87	542.54	251.37	145.52	104.96	191.38	168.57	670.42	430.17	456.49	671.63	635.71	255.44	126.94	203.96	61.34	35.95	34.67	252.18	863.46	542.53	650.17	587.22	561.64	700.95
42.51	243.06	429.75	641.16	445.2	330.4	540.6	502.47	338.78	542.82	253.52	147.29	103.53	191.9	167.36	671.43	432.53	458.49	671.43	643.02	254.88	126.14	207.1	60.82	35.83	33.57	255.57	866.07	541.25	651.88	597.33	560.91	702.82
22.43	243.55	451.08	624.49	437.07	333.77	535.12	493.71	327.63	541.26	249.82	143.33	97.18	208.36	167.77	688.09	459.68	462.76	690.77	630.01	255.08	125.91	203.43	49.4	31.94	36.07	300.57	882.43	544.74	651.34	584.2	568.66	693.45
22.54	236.64	453.52	633.05	442.41	336.21	541.22	497.05	328.87	542.77	248.17	144.78	96.93	212.59	171.44	699.31	465.12	466.82	702.59	632.64	255.38	128.52	202.98	49	32.14	38.74	299.74	889.2	549.57	655.28	587.98	577.52	698.67
22.61	241.41	457.1	632.67	444.23	339.66	540.5	500.75	328.7	545.58	245.17	145.44	96.34	211.05	168.88	705.37	465.95	470.36	704.91	630.45	251.33	120.93	202.59	50.03	32.51	34.66	306.71	901.41	557.85	659.08	589.19	575.93	695.47
18.42	234.19	451.54	635.44	441.19	343.23	559.66	547.38	322.05	633	240	139.34	90.86	207.98	152.48	700.83	501.83	471.92	761.11	614.36	257.54	120.03	196.19	34.91	27.92	33.53	270.42	941.03	590.65	707.81	574.18	574.28	763.61
22.44	229.02	454.06	637	442.75	350.17	559.09	558.07	323.04	641.54	238.42	141.48	94.74	205.96	166.67	716.34	503.84	478.95	762.54	613.98	255.81	118.25	197.76	49.23	31.8	35.57	308.18	955.91	588.12	712.09	574.28	575.25	763.51
24.14	221.64	251.36	283.41	226.75	244.7	229.27	270.05	165.43	272.51	165.22	106.57	81.62	94.53	137.33	280.2	188.81	230.65	333.89	282.09	137.69	109.68	171.76	49.93	30.45	38.18	175.84	366.28	298.27	306.75	307.19	270.69	284.39
29.74	218.94	250.62	282.72	227.41	246.86	229.03	273.77	166.23	272.73	168.49	106.77	82.7	95.7	142.24	282.95	189	231.48	337.98	281.57	140.27	114.33	171.74	55.77	32.78	43.14	178	367.34	298.22	307.17	306.96	274.04	285.11
28.62	218.87	249.79	282.9	225.36	243.74	229.59	271.81	166.01	272.68	162.01	105.52	81.31	93.96	138.53	275.75	191.23	228.86	325.87	281.14	134.73	105.6	169.8	52.59	31.41	37.11	176.72	366.16	295.83	304.19	304.54	265.12	282.82
30.77	199.64	249.02	281.42	224.54	244.61	227.94	272.63	165.63	272.62	153.64	105.49	80.7	91.39	139.18	276.99	190.08	229.63	326.11	279.85	130.36	101.1	167.82	55.9	33.04	36.71	178.05	366.34	293.67	304.67	304.66	263.33	282.46
28.33	214.42	497.39	702.87	485.46	381.93	635.8	650.52	364.09	720.14	244.67	152.19	99.74	221.9	176.91	825.91	585.39	532.33	841.8	680.36	273.73	115.6	207.24	57.08	35.87	35.67	354.25	1368.77	645.67	796.44	632.91	650.88	854.77
26.84	215.56	493.37	693.23	478.3	378.14	628.24	643.6	360.23	718.7	248.17	150.56	97.61	220.14	177.98	812.61	579.86	525.65	836.26	675.75	276.34	122.24	205.6	53.98	33.76	39.14	351.72	1349.04	638.19	787.58	628.31	647.28	851.01
27.16	210.96	491.85	688.12	475.12	379.63	625.39	643.56	359.44	721.01	244.47	150.11	98.36	216.1	177.08	809.62	577.22	526.21	833.68	674.26	273.9	119.18	205.67	56.42	34.93	38.17	352.61	1349.21	633.85	787.86	628.12	644.44	849.7
26.71	202.01	494.65	702.23	480.68	377.06	635.31	646.35	363	724.49	241.63	152.1	97.41	219.22	175.29	807.2	586.76	527.95	831.75	683.06	274.11	117.41	205.52	54.81	34.32	38.38	352.57	1348.03	634.4	791.6	631.89	642.29	861.11
27.32	199.39	497.09	690.96	478.18	381.86	629.01	650.18	362.83	726	240.9	150.08	97.53	213.72	183.46	815.57	580.66	528.5	837.98	677.33	273.24	117.16	204.41	57.11	34.82	38.79	359.47	1371.9	632.72	795.58	631.25	647.2	854.51
28.36	185.77	248.14	280.87	223.31	244.51	226.68	271.51	163.78	274.6	150.86	105.42	79.11	89.95	148.4	277.84	190.29	229.85	331.67	279.98	131.6	102.87	165.84	54.42	32.22	41.17	178.4	362.63	293.41	304.18	305.31	264.36	283.83
32.01	185.14	246.89	278.86	223.48	243.57	225.45	273.34	164.2	274.47	146.84	105.43	79.81	89.1	143.06	276.5	190.28	230.25	324.84	280.03	126.7	95.99	165.66	57.13	33.13	34.35	178.37	362.72	292.96	304.24	305.53	258.67	282.44
32.46	185.67	246.71	280.01	223.65	243.83	225.92	273.34	164.77	274.46	151.01	105.24	80.01	90.29	146.7	277.49	190.57	229.99	329.81	280.39	130.56	102.02	165.4	56.78	33.05	40.25	177.82	362.48	294.67	303.95	305.38	263.18	283.83
18.37	26.57	20.84	26.55	20.18	26.52	20.04	29.4	19.89	24.67	20.42	11.88	23.39	13.12	23.97	22.65	19.86	21.56	27.94	23.44	16.56	21.42	20.84	19.34	12.06	19.07	21.19	29.43	27.26	25.13	25.32	22.95	23.78
18.66	25.99	20.67	26.63	20.12	26.28	20.09	29.38	19.89	24.57	20.06	11.84	23.42	13.02	23.71	22.43	19.41	21.34	27.63	23.48	16.36	21.08	20.76	19.52	12.16	18.81	20.85	29.19	26.96	24.96	25.19	22.71	23.8
18.89	26.85	20.54	26.35	20.02	26.23	19.88	29.25	19.87	24.34	20.47	11.77	23.58	13.17	24.37	22.33	19.3	21.17	27.45	23.21	16.82	21.46	20.85	19.77	12.11	19.16	20.71	28.99	27.1	24.74	24.96	22.7	23.46
22.77	237.11	423.36	630.35	439.53	332.59	539.35	483.99	328.74	543.33	244.66	144.37	97.63	209.64	167.12	688.57	462.12	463.09	670.24	632.83	252.47	123.58	202.77	49.24	32.19	34.32	253.33	865.5	541.8	648.93	585.5	558.57	697
22.4	240.25	426.31	629.56	440.96	333.72	539.53	488.11	328.53	543.84	245.99	144.33	97.25	210.08	167.94	698.83	463.03	467.05	680.34	632.68	253.25	121.7	201.9	48.95	32.02	35.97	254.12	877.67	547.05	653.19	588.77	564.58	696.55
22.05	239.36	455.53	624.85	438.53	336.62	535.84	497	327.44	543.67	244.93	143.45	96.6	206.92	167.79	695.71	459.98	466.06	700.4	630.02	252.4	120.75	201.31	48.83	31.85	35.12	303.4	891.17	550.31	655.67	587.09	573.26	693.8
18.32	222.4	457	643.16	445.19	347.35	566.32	557.73	326.18	647.05	233.77	139.94	88.91	204.77	151.63	709.85	507.6	479.05	774.62	625.46	257.31	115.61	194.96	34.73	27.97	32.68	272.78	956.77	594.69	721.03	583.99	582.03	778.29
20.03	221.79	255.16	284.14	227.06	241.78	232.26	264.98	167.73	270.36	163.64	103.7	75.67	93.63	125.93	273.16	186.8	227.42	341.72	286.84	139.47	107.49	170.46	35.08	26.35	34.91	140.68	366.27	302.6	311.64	313.96	275.27	289.97
20.12	207.83	253.18	281.61	226.03	241.82	229.15	262.19	165.29	266.11	155.63	103.16	75.03	92.7	123.97	272.33	183.86	224.11	339.55	281.82	133.78	105.61	166.26	35.18	26.34	35.59	138.78	362.45	299.34	307.43	309.45	273.59	284.43
23.7	220.96	251.59	283.25	226.18	245.77	230.04	270.25	165.25	273.9	165.14	106.14	80.46	94.71	136.61	280.17	188.46	230.57	333.09	281.96	137.33	109.12	171.53	49.45	30.28	37.24	174.42	366.58	298.68	307	307.34	270.08	284.42
24.01	204.01	251.37	283.24	226.13	245.2	229.59	270.16	165.09	271.83	156.07	105.49	79.75	91.78	136.67	280.02	189.08	230.79	332.82	281.61	132.5	103.73	168.93	50.66	31.25	37.58	175.11	366.71	296.38	307.27	307.2	269.28	284.26
29.06	210.54	249.47	283.39	226.11	244.03	229.67	272.26	166.27	272.04	160.64	106.13	81.27	93.44	139.02	276.64	190.53	229.97	325.6	281.78	133.82	103.45	170.32	55.03	32.67	35.09	178.1	366.49	295.86	305.06	305.28	263.2	283.4
29.3	198.23	249.28	280.23	223.64	242.99	227.87	271.7	165.27	271.68	152.24	104.88	80.12	90.89	138.85	276.46	189.39	228.97	325.67	279.67	129.87	100.4	166.99	53.41	31.74	37.04	177.64	366.82	293.21	304.33	304.56	262.51	282.39
22.63	208.52	502.65	704.64	482.11	373.63	638.27	638.88	362.85	708.78	238.19	148.82	95.31	224.2	161.44	804.59	585.19	520.97	837.97	681.59	272.03	114.56	202.79	39.54	30.42	35.74	322.76	1342.76	640.62	789.55	631.82	647.07	856.79
25.91	203.32	502.52	691.63	477.57	382.86	627.49	650.65	359.93	720.54	238.73	149.9	95.25	215.68	173.46	818.98	578.3	530.25	845.96	674.54	270.18	113.35	203.66	53.64	33.58	34.3	361.87	1358.74	640.86	793.63	630.98	649.94	849.5
26.41	201.47	500.29	712.74	488.76	384.21	642.87	653.82	365.49	731.13	242.71	153.79	97	224.91	178.67	831.08	594.01	535.94	853.19	688.47	275.79	120.19	206.55	53.85	34.22	38.73	353.74	1368.32	646.93	801.66	640.2	656.31	868.41
25.73	200.62	503.41	692.54	482.33	384.54	633.29	655.56	366.06	729.17	243.12	150.19	93.99	214.78	179.03	832.62	579.01	531.11	854.26	678.03	275.37	118.57	203.05	53.4	33.44	38.43	361.15	1400.26	640.63	803.96	635.06	659.93	857.19
30.2	193.08	248.75	280.5	222.77	240.51	226.82	273.15	164.63	273.79	153.01	104.99	79.58	90.26	137.71	276.21	189.49	230	327.62	281.39	130.79	98.83	166.41	53.49	31.5	34.24	175.62	363.28	295.69	305.59	307.22	260.64	284.51
31.27	193.56	247.97	279.23	222.08	240.67	225.85	273.02	163.78	272.53	152.71	104.86	79.78	91.05	136.77	275.96	189.23	229.85	325.56	279.22	129.94	98.51	165.01	55.65	32.76	34.18	177.44	362.75	294.78	304.3	305.33	259.31	282.56
31.69	145.59	246.76	280.13	223.65	238.89	226.43	272.87	164.59	272.21	131.43	105	79.31	84.93	136.49	275.6	189.7	229.42	325.38	280.82	119.06	93.34	163.84	54.54	31.82	34.22	174.6	362.37	292.29	304.04	305.76	252.6	282.98
18.72	26.54	20.87	26.57	20.21	26.56	20.07	29.62	19.99	24.78	20.48	11.9	23.49	13.16	23.85	22.76	19.85	21.61	28.17	23.5	16.59	21.47	20.79	19.53	12.09	19.08	21.01	29.52	27.22	25.24	25.45	23.09	23.89
18.18	27.15	20.85	26.56	20.19	26.5	20.08	29.4	19.8	24.76	20.74	11.87	23.37	13.19	23.78	22.66	19.63	21.53	28.05	23.52	16.74	21.62	20.91	19.14	11.89	18.87	20.83	29.48	27.22	25.18	25.38	23.14	23.9
18.47	27.48	20.75	26.51	20.16	26.5	20.05	29.41	19.84	24.77	20.97	11.82	23.58	13.27	24.11	22.66	19.46	21.45	28.05	23.5	16.89	21.87	20.91	19.35	11.95	18.9	20.68	29.42	27.41	25.15	25.38	23.2	23.82
18.86	26.9	20.65	26.54	20.1	26.37	20.02	29.48	19.94	24.66	20.75	11.8	23.7	13.21	23.95	22.52	19.4	21.37	27.91	23.46	16.84	21.68	20.83	19.73	12.16	19.14	20.98	29.23	27.12	24.99	25.2	23.07	23.86
19.46	26.91	20.56	26.28	20	26.31	19.86	29.53	20.05	24.4	20.62	11.8	23.9	13.25	24.64	22.39	19.34	21.2	27.65	23.19	16.87	21.73	20.79	20.09	12.23	19.58	21.15	29.05	27.21	24.76	24.97	22.85	23.53
18.04	229.19	428.1	660.73	455.26	345.98	579.27	550.32	329.56	649.75	238.31	142.91	92.1	215.37	155.07	722.86	520.38	484.69	756.8	635.25	260.95	117.88	198.46	34.69	28.21	33.54	217.99	946.83	599.05	723.52	590.9	575.6	790.04
17.87	225.3	426.88	648.42	448.18	343.67	567.68	544.16	326.86	643.66	236.87	141.76	91.49	208.34	153.45	718.27	502.41	477.21	759.54	629.57	259.46	117.45	196.64	34.78	28.1	32.27	214.53	935.89	596.58	720.78	588.17	575.76	782.72
19.56	220.12	254.68	284.5	227.41	239.73	229.64	259.09	167.36	265.11	162.07	104.89	76.12	93.27	126.3	273.05	176.99	222.67	345.14	287.52	138.08	108.18	170.08	35.09	26.23	35.24	134.83	351.58	304.31	311.4	315.28	277.43	290.31
19.24	206.46	254.65	284.06	226.38	240.85	229.32	258.99	167.02	266.16	156.09	104.22	74.65	91.59	123.8	273.28	176.58	222.44	344.95	286.92	134.81	105.13	168.35	34.91	26.26	34.31	134.15	351.67	302.64	311.5	315.16	277.55	290.16
19.8	218.99	253.54	281.14	227.28	242.31	230.43	262.73	165.6	267.31	157.37	103.36	74.79	93.67	121.43	269.1	184.96	225.25	332.03	282.51	131.88	104.84	168.02	34.84	26.16	32.16	139.19	364.21	300.78	307.69	309.74	266.91	282.79
23.71	199.87	253.67	283.66	227.71	249.4	230.14	272.67	165.43	275.06	154.11	105.62	78.76	91.49	137.75	285.05	188.69	232.58	339.12	282.23	131.79	102.85	169.3	49.39	30.23	36.81	174.81	371.86	299.59	310.61	310.18	271.14	284.74
23.79	210.94	251.19	283.16	226.6	245.36	229.72	270.57	165.32	272.84	162	105.82	80.04	93.59	138.13	280.82	188.18	230.81	332.97	282.07	135.72	106.18	170.71	50.43	30.77	37.66	176.27	367.39	298.55	307.38	307.46	268.15	284.37
26.85	207.59	252.06	284.2	226.28	245.14	230.63	272.75	166.01	272.85	158.65	105.51	80.24	93.7	135.23	280.27	190.35	231.15	331.45	282.08	133.11	103.25	170.24	51.56	31.2	36.15	174.7	370.53	298.71	307.89	308.05	266.16	284.77
23.33	208.02	250.12	281.83	224.13	237.2	230.35	262.18	165.86	263.41	154.24	102.88	76.29	93.15	126.7	265.44	185.71	221.85	326.17	281.44	132.16	101.89	166.53	38.5	27.45	35.54	143.13	355.74	296.49	302.92	305.56	263.08	283.81
23.88	203.21	251.1	281.8	225.16	238.71	229.94	263.36	166.31	265.18	151.65	103.34	76.61	92.42	127.63	266.38	185.93	222.05	327.7	281.62	131	101.24	165.72	38.87	27.41	36.3	144.22	357.28	295.63	303.46	305.88	264.04	283.81
22.01	156.86	515.87	711.53	493.04	383	646.71	655.33	370.46	720.57	220.13	150.39	93.6	219.12	164.2	831.57	588.89	531.75	862.46	689.19	264.04	110.24	200.69	38.67	30.04	33.37	330.59	1392.66	652.06	809.78	642.91	657.19	867.15
27.39	194.42	252.74	283.59	225.17	245.69	229.25	273.23	165.88	275.78	153.81	105.97	79.48	91.23	139.7	277.68	189.68	230.8	332.32	283.71	132.5	100.71	167.44	50.95	30.86	35.08	176.54	361.14	297.09	307.1	309	263.82	286.63
44.35	192.81	250.4	281.76	223.7	244.17	228.42	281.03	167.65	276.6	153.29	105.7	83.58	91.66	137.68	277.42	190.17	231.07	329.31	282.87	130.63	99.1	167.86	62.07	33.78	33.86	177.15	363.45	296.06	306.74	308.61	261.55	286.48
42.34	186.51	250.17	282.98	224.58	240.69	227.86	280.94	167.4	273.58	148.27	105.5	81.96	89.98	136.17	276.3	190.13	230	328.47	282.85	128.15	95.98	164.78	60.09	33.13	33.75	175.78	363.26	296.41	306.11	307.63	261.36	285.56
30.7	143.54	248.82	280.78	222.9	240.02	227.15	273.24	164.97	273.76	130.3	105.1	78.63	83.92	135.2	275.88	189.42	230.07	326.67	282.12	118.61	92.38	163.48	53.59	31.54	33.31	174.98	362.96	292.81	305.86	307.59	252.78	284.92
26.96	142.56	248.3	277.32	221.62	236.97	226.63	263.97	164.04	266.61	127.5	101.57	74.88	84.43	124.48	264.57	185.59	222.38	325.84	280.5	118.21	92.6	160	41	28.1	34.18	144.35	354.98	293.54	302.46	305.98	252.1	283.07
17.99	28.21	20.89	26.58	20.23	26.61	20.09	29.45	19.74	24.83	21.3	11.91	23.44	13.36	23.93	22.81	19.76	21.64	28.25	23.51	17.04	22.05	20.98	19.12	11.81	19.01	20.8	29.57	27.44	25.26	25.47	23.4	23.89
18.9	27.67	20.82	26.48	20.14	26.5	20.02	29.64	19.91	24.77	21.13	11.8	23.66	13.34	23.86	22.66	19.43	21.44	28.14	23.49	16.89	21.88	20.91	19.62	12.03	18.81	20.8	29.45	27.54	25.17	25.38	23.28	23.85
18.5	27.69	20.99	26.59	20.2	26.66	20.15	29.68	19.96	25.05	21.22	11.9	23.63	13.29	24.18	22.78	19.51	21.61	28.43	23.73	17.15	22.04	21.02	19.44	12.05	19.23	21.12	29.59	27.52	25.39	25.6	23.5	24.19
19.21	26.81	20.83	26.59	20.14	26.41	20.13	29.76	20.09	24.9	20.79	11.91	23.75	13.24	23.97	22.58	19.45	21.47	28.14	23.72	16.87	21.73	20.91	19.86	12.23	19.17	21	29.32	27.4	25.21	25.45	23.22	24.15
19.62	27.2	20.83	26.28	20.1	26.65	19.86	29.83	19.85	24.54	20.7	11.82	23.74	13.28	23.72	22.69	19.26	21.42	27.94	23.1	16.53	21.47	20.78	20.29	12.35	18.88	21.45	29.45	27.33	24.93	25.04	22.98	23.4
18.32	220.09	378.31	662.13	457.84	320.78	580.32	522.16	333.12	648.37	232.69	145.18	92.84	213.37	156.46	736.09	512.14	484.14	741.13	637.23	258.06	116.63	200.03	34.96	28.42	33.02	162.41	948.41	594.21	720.65	595.8	573.08	791.56
19.38	205.17	205.62	288.99	229.38	217.38	232.31	235.07	168.41	268.35	155.88	104.67	75.05	92.88	124.75	276.86	178.64	224.48	323.19	289.76	135.17	104.29	168.09	34.46	26.46	35.1	85.71	345.02	295.72	304.79	318.11	268.51	293.2
19	218.87	255.76	285.39	227.5	241.05	230.31	260.66	167.35	267.01	161.55	104.75	75.46	93.14	124.33	275.64	177.3	224.46	348.28	288.24	137.98	107.53	169.87	34.37	26.2	34.33	134.24	354.7	305.94	313.59	317.21	278.99	291.57
18.74	208.53	254.92	284.45	226.35	239.23	229.6	259.31	167.01	264.81	154.77	103.73	74.63	91.48	122.34	270.36	177.06	222.63	338.9	287.19	132.19	102.96	167.39	34.23	26.12	33.04	134.13	352.11	303.01	311.83	315.4	271.66	288.89
19.23	168.83	255.53	283.97	227.34	242.39	232.74	265.53	167.47	271.33	138.85	103.87	74.71	86.78	121.46	272.59	186.77	228.7	337.84	287.16	123.52	100.56	167.42	34.33	26.09	31.94	139.13	368.89	300.22	313.25	315.54	262.85	288.88
38.55	199.19	253.51	280.93	225.63	239.87	229.89	271.05	168.45	265.24	151.08	102.49	79.17	92.45	122.5	271.68	184.24	224.53	337.71	281.99	130.39	100.44	165.04	45.37	29.02	32.93	138.95	364.01	299.16	307.98	310	269.71	284.33
26.47	208.38	253.77	284.82	228.04	248.78	231.01	274.83	166.24	275.39	158.89	105.63	80.58	94	137.3	285.53	189.39	232.94	338.28	282.73	133.88	104.57	170.08	49.91	30.44	37.06	174.1	372.07	302.58	310.95	311	270.42	285.47
22.5	194.65	252.67	282.87	225.6	240.61	231.2	264.37	166.04	266.78	147.75	103.01	75.47	91.39	123.91	269.65	185.72	224.02	331.87	282.67	128.98	99.61	165.54	37.67	27.46	36.23	143.33	360.1	297.78	306.55	308.75	265.77	285.26
23.36	158.33	254.3	283.41	227.47	241.86	231.7	266.24	167.79	269.72	135.25	104.22	76.44	86.76	124.35	270.58	186.44	225.37	334.77	285.39	122.99	99.04	164.73	37.97	27.18	36.79	143.41	363.01	297.66	309.1	311.18	261.29	288.11
24.26	154.81	254.31	281.98	225.4	239.19	231.82	265.49	168	267.59	133.56	103.04	75.28	86.43	126.13	267.84	186.53	223.43	329.77	283.87	121.87	97.01	163.07	38.57	27.28	35.13	145.13	362.81	294.65	307.39	308.79	258.51	287.22
40.63	79.12	66.47	81.28	61.98	74.45	63.21	85.24	56.56	73.77	58.67	33.77	52.19	36.16	63.66	69.89	54.63	62.1	87.5	74.39	49.1	55.89	57.59	37.8	19.76	35.16	50.53	92.24	82.16	77.93	79.24	72.54	72.83
38.17	186.45	252.79	281.94	222.97	238.79	229.41	272.06	167.48	266.92	146.07	102.43	77.55	90.63	123.34	265.96	185.51	223.16	331.79	283.17	128.54	96.18	160.99	45.48	29.06	33.72	142.57	353.64	297.09	305.47	309.11	263.56	286.71
42.24	148.58	252.53	289.12	227.53	244.81	232.57	282.6	168.93	276.5	132.77	107.2	83.12	87.64	136.87	278.49	193	231.79	329.89	285.76	120.24	95.03	165.5	59.72	33.2	34.58	176.21	363.89	296.37	307.76	310.05	255.61	288.66
40.28	141.15	250.52	281.91	223.71	244.25	228.05	280.82	166.83	275.78	130.8	105.04	80.65	84.66	136.4	276.77	189.81	230.32	328.97	282.42	118.97	92.66	162.28	58.52	32.45	34.01	175.49	363.68	294.18	306.92	308.53	254.06	285.86
27.06	142.95	250.24	280.08	223.68	237.56	228.38	265.74	165.51	266.61	128.11	102.48	74.98	83.99	124.65	265.46	186.39	223.88	327.87	283.38	118.6	92.14	161.22	40.87	28.2	32.59	145.17	356.27	294.51	304.8	308.41	253.35	285.43

## Sheet: 2005
Aug02	Sep02	Oct02	Nov02	Dec02	Jan03	Feb03	Mar03	Apr03	May03	Jun03	Jul03	Aug03	Sep03	Oct03	Nov03	Dec03	Jan04	Feb04	Mar04	Apr04	May04	Jun04	Jul04	Aug04	Sep04	Oct04	Nov04	Dec04	Jan05	Feb05	Mar05	Apr05
127.58	293.25	236.37	1017.98	740.9	651.57	1008.33	831.56	369.32	165.04	251.08	102.66	52.08	52.95	466.86	1701.04	781.97	965.34	754.21	809.45	1062.78	358.47	167.7	209.21	120.72	348.32	314.8	612.45	813.7	410.46	693.05	1270.1	331.63
132.34	298.97	239.49	1033.1	749.39	657.88	1019.66	837.06	370.08	167.14	254.09	104.73	53.14	54.23	469.47	1712.95	792.72	971.94	760.43	817.76	1068.82	362.99	170.36	211.88	122.41	355.41	318.92	620.06	825.34	421.07	692.75	1278.63	334.54
127.31	292.33	234.37	1026.9	737.15	651.78	1018.53	828.63	369.07	165.97	250.01	99.25	52.38	52.57	460.17	1713.04	785.16	967.92	755.61	816.22	1058.93	356.78	167.24	209.31	121.85	349.5	313.38	614.91	814.75	409.57	689.67	1274.44	332.98
127.89	291.45	235.42	1018.68	738.36	648.71	1010.53	829.53	362.13	160.83	249.02	99.9	52.42	53.18	464.42	1704.09	779.97	965.01	753.2	808.8	1059.4	356.44	166.77	199.94	118.77	340.32	311.98	610.99	813.42	409.43	689.78	1269.65	332.6
125.14	293.16	230.59	1018.22	736.72	648.85	1007.3	828.11	365.23	159.02	248.89	100.92	52.69	48.37	466.17	1704.67	779.61	964.51	752.46	808.65	1058.06	356.88	167.6	207.15	120.05	340.07	313.5	611.78	812.19	405.73	689.32	1269.45	333
128	292.69	230.34	1003.77	730.54	638.55	985.75	814.14	357.24	159.08	246.78	101.75	52.93	49	464.19	1681.12	768.83	946.64	738.36	793.69	1038.43	354.29	166.67	204.72	120.65	340.66	312.77	602.84	806.53	408.4	673.4	1249.71	328.75
128.47	287.19	227.61	1000.79	728.19	636.63	983.74	812.38	351.6	152.81	244.04	106.47	53.27	48.38	463.58	1677.94	761.19	945.35	737.28	788.1	1036.84	353.73	168.55	196.84	118.85	323.45	308.2	601.65	804.66	401.38	672.95	1247.47	330.78
132.18	291.14	234.46	1008.79	737.51	648.54	993.51	826.14	362.4	161.49	251.24	114.31	56.07	51.86	480.98	1691.61	773.33	958.5	748.27	798.98	1053.75	362.03	172.03	209.45	122.93	341.68	316.5	613.14	809.5	408.2	687.51	1260.73	337.5
130.69	301.7	244.68	1066.73	767.85	676.01	1044.65	848.05	371.87	158.17	253.92	112.93	55.96	51.34	499.56	1780.74	803.03	999.48	771.8	831.45	1092.44	369.36	172.07	207.82	121.36	339.82	321.22	637.92	842.56	416.73	703.82	1319.47	347.83
130.89	303.64	246.06	1077.02	782.41	688.88	1063.86	868.25	380.49	161.58	258.32	114.51	56.6	53.08	500.79	1801.78	816.56	1018.5	787.75	845.25	1120	374.5	174.52	206.37	122.25	350.81	324.89	645.05	852.23	418.92	724.05	1340.23	354.38
128.88	291.4	244.14	1062.36	760.17	674.3	1048.49	843.9	368.44	153.88	250.09	114.5	55.82	51.95	499.38	1784.78	797.63	999.94	770.23	830.47	1089.02	366.34	169.88	198.13	118.9	331.81	316.69	635.51	832.41	406.94	705.12	1317.49	350.01
128.92	293.06	242.4	1060.21	768.91	679.55	1051.3	860.11	378.24	156.68	253.86	111.3	54.68	52.07	499.07	1804.92	804.72	1013.22	780.22	837.95	1110.39	369.53	172.38	203.57	120.69	341.97	320.19	635.19	839.24	410.99	721.69	1336.21	353.62
126.35	288.99	236.65	1035.41	753.25	662.4	1019.56	840.09	361.45	148.1	248.62	111.14	54.59	48.29	488.99	1753.77	778.35	988.06	762.32	811.34	1082.13	364.41	170.62	193.49	117.33	312.51	311.8	623.25	825.93	398.7	700.24	1301.31	346.41
126.17	287.55	234.2	1035.2	752.16	663.78	1026.33	842.78	362.49	153.11	248.83	106.32	52.94	48.65	485.18	1759.49	787.74	992.83	766.05	814.81	1084.75	361.09	169.61	193.34	118.17	318.84	314.29	622.04	825.13	402.36	703.34	1306.2	343.13
126.1	280.94	233.41	1026.77	743.24	659.56	1022.49	835.73	362.16	151.28	246.42	108.07	53.08	48.38	487.32	1754.75	777.2	987.28	761.12	811.51	1076.63	358.45	168.16	193.37	116.93	312.08	311.86	619.21	814.34	395.77	700.82	1299.01	344.24
125.57	288.11	236.25	1054.5	752.28	669.37	1049.52	841.91	365.44	153.79	247.6	107.28	53.21	50.48	487.08	1776.88	796.13	998.33	770.32	831.13	1086.13	362	169.4	194.57	117.12	328.72	314.29	630.3	828.09	400.67	705.12	1314.63	348.98
122.37	279.62	227.55	1022.91	732.73	650.82	1023.91	821.41	359.14	152.01	240.86	100.27	49.64	50.4	473.96	1733.17	774.23	973.74	751.22	811.79	1060.81	352.58	164.99	190.78	114.59	326.97	307.18	610.79	805.66	392.12	689.19	1281.96	339.02
122.05	279.3	227.95	1032.66	742.06	660.93	1034.59	836.46	362.93	150.43	243.98	102.97	50.63	49.84	484.03	1761.52	781.67	990.7	763.9	819.1	1080.69	357.83	167.56	189.49	114.25	321.31	309.05	619.01	814.11	391.28	704.73	1303.52	345.31
123.88	289.91	229.35	1083.67	778.43	693.07	1086.6	876.71	377.91	148.31	247.45	106.15	52.42	47.7	505.47	1850.3	815.08	1040.76	799.24	857.87	1136.24	368.05	171.09	192.03	112.64	327.94	313.89	645.67	847.71	400.62	741.92	1366.38	358.41
123.98	295.42	228.71	1090.45	789.16	699.62	1091.5	885.76	379.5	148.7	248.78	106.4	52.55	47.4	506.95	1859.51	820.64	1048.74	806.51	861.57	1149.2	369.88	172.65	192.31	112.53	333.98	315.9	649.05	858.53	404.66	748.5	1376.33	360.15
123.11	288.17	227.16	1077.21	766.36	683.03	1073.56	858.35	369.71	146.03	243.63	107.2	52.34	46.31	503.15	1837.08	804.37	1025.15	785.44	848.4	1112.91	363.45	169.46	191.66	111.36	326.95	312.55	638.86	840.47	397.18	724.53	1348.91	356.7
131.82	302.45	246.08	1025.16	753.61	656.12	1009.29	839.81	373.44	168.76	255.77	104.1	52.96	53.76	468.94	1705.94	789.97	969.05	758.79	816.36	1072.16	363.93	170.96	219.69	123.95	367.44	319.29	616.37	825.8	425.41	695	1276.42	332.81
130.14	292.74	236.14	1019.37	741.91	651.27	1008.69	832.62	369.84	162.95	252.13	101.91	51.8	49.77	462.72	1704.5	783.03	965.83	754.91	812.45	1063.14	359.05	168.55	211.51	120.28	358.61	314.29	612.28	815.96	418.95	690.69	1272.04	331.81
130.04	293.81	234.8	1021.91	741.05	651.74	1010.98	832.79	365.12	161.82	252.11	102.49	53.45	48.49	464.48	1707.85	785.4	967.67	755.41	812.85	1062.58	359.14	168.1	208.1	120.69	350.2	315.11	613.85	815.13	415.56	690.54	1273.2	331.84
128.32	300.14	231.77	1036.35	746.93	655.41	1019.62	834.92	363.84	160.92	251.43	99.89	53.08	47.95	461.86	1716.47	789.83	971.89	760.03	817.91	1065.58	360.26	169.12	207.53	121.42	348.19	313.28	619.3	825.71	417.66	690.76	1280.05	332.56
128.59	292.95	232.65	1029.1	739.58	653.37	1017.59	831.12	363.59	158.31	249.86	101.29	53	47.45	465.44	1715.46	790.57	969.32	757.09	814.76	1059.58	359.41	168.01	205.73	120.54	344.08	313.92	617.08	816.54	413.7	689.24	1276.34	333.53
128.11	292.58	232.53	1027.02	738.24	653.24	1016.04	829.8	363.38	160.96	249.71	101.15	52.93	49.32	466.45	1714.71	789.44	969.02	756.4	812.18	1058.52	358.94	168.47	205.82	120.78	340.57	313.97	617.23	815.62	409.62	689.27	1275.67	333.62
127.9	290.76	230.5	1017.44	739.49	651.27	1007.07	830.49	361.02	159.19	249.8	102.54	53.17	49.44	468.14	1705.13	783.14	966.19	754.69	806.25	1059.46	358.57	169.1	204.41	120.16	339.76	314.03	613.5	814.36	408.31	690.81	1271.51	333.49
126.64	287.95	225.73	1002.28	737.36	645.95	993.21	827.14	357.83	154.05	247.99	101.88	52.86	48.16	464.91	1680.99	773.19	956.97	748.86	794.17	1054.83	355.75	167.39	197.64	117.51	332.7	310.26	606.06	807.55	405.26	688	1256.75	329.43
130.1	294.2	244.18	1056.94	770.61	680.52	1048.07	859.99	378.25	156.86	255.06	113.63	55.55	51.5	501.71	1789.81	803.3	1010.8	779.62	833.26	1109.37	370.34	172.96	205.97	119.6	337.89	321.09	636.64	836.61	411.71	720.67	1328.99	350.52
130.41	294.12	244.14	1056.57	771.54	681.83	1047.78	861.44	377.2	156.45	255.25	114.68	56.04	51.11	503.4	1791.24	806.89	1011.46	780.58	832.43	1110.29	372.03	173.53	204.89	120.37	340.86	321.57	637.05	837.48	412.83	720.98	1330.12	350.96
128.84	299.99	243.81	1067.14	777.7	682.53	1052.59	864.28	377.98	157.11	255.38	111.98	55.36	52.52	499.98	1807.57	808.42	1015	782.39	840.02	1115.62	372.7	173.64	203.03	120.51	346.86	321.35	637.96	849.53	415.46	721.79	1340.17	352.76
127.1	290.2	237.92	1045.54	752.86	666.86	1036.8	841.47	369.53	155.26	250.95	109.15	54.01	49.7	485.56	1766.12	794.26	993.95	766.91	827.1	1083.93	364.5	171.12	203.42	118.95	345.08	316.27	626.63	826.61	407.69	702.41	1308.6	346.31
126.42	287.3	235.45	1036.8	751.93	664.55	1024.15	841.18	362.23	150.87	249.2	109.76	54.2	49.21	487.32	1759.47	783.67	991.45	764.96	813.74	1083.28	363.71	170.19	194.94	116.67	319.11	312.55	624.34	824.63	400.31	701.95	1304.83	344.79
125.87	281.16	233.83	1037.02	744.46	663.45	1030.93	837.9	362.59	151.4	247.32	107.27	52.95	48.65	483.22	1764.72	787.77	992.36	764.67	817.26	1078.18	359.31	168.23	194.83	116.02	320.29	311.69	623.32	817.36	399.12	701.21	1306	344.3
126.73	287.74	235.98	1045.32	752.74	667.59	1032.05	842.1	362.83	151.5	248.96	109.46	54.01	48.22	487.95	1768.7	790.12	995.31	767.61	818.82	1084.03	362.83	169.63	196.66	116.06	319.99	312.76	628.08	825.91	403.1	702.35	1309.84	345.38
125.34	279.02	230.48	1033.35	742.94	662.73	1030	836.4	360.48	148.49	246.28	106.95	52.52	47.17	486	1763.5	781.99	991	763.67	815.15	1077.62	357.65	167.14	192.16	113.62	314.69	311.03	622.21	814.75	396.19	701.13	1303.77	344.65
123.7	285.18	229.73	1040.05	750.22	664.01	1033.77	840.36	360.78	148.25	245.8	107.76	53.18	47.87	486.65	1764.86	780.43	992.79	765.77	818.86	1085.04	360.44	169.32	189.01	115.09	313.03	309.32	623.41	823.52	395.85	704.11	1307.18	345.66
123.23	286.71	232.88	1044.13	754.22	668.51	1037.36	843.78	364.03	147.94	246.09	109.61	53.75	49.37	496.02	1769.84	781.93	996.95	768.46	821.99	1090.41	365	168.82	191.89	113.76	317.84	311.47	628.89	825.91	395.28	708.05	1311.09	347.85
123.2	275.59	233.29	1049.08	745.55	670.31	1045.74	839.86	357.16	141.45	243	113.89	54.52	46.33	500.04	1781.8	787.6	1000.62	769.79	821.15	1084.45	363.23	168.19	183.46	110.94	302	308.09	632.44	817.54	386.48	707.46	1314.13	351.24
125.72	286.82	234.21	1095.3	769.3	691.43	1083.66	860.15	366.35	142.65	244.85	116.33	55.87	44.75	517.39	1858.47	812.99	1032.82	789.68	853.42	1113.63	369.04	170.61	190.12	111.37	320.23	315.46	652.01	845.3	397.97	724.18	1359.17	361.08
127.31	293.42	239.6	1019.41	742.63	652.51	1006.7	833.03	367.37	160.55	251.17	101.49	53.11	48.91	468.33	1704.16	782.74	967.28	755.2	808.3	1062.94	359.41	168.05	210.05	120.12	344.96	313.88	613.67	815.03	411.99	691.93	1273.06	329.74
130.87	299.91	241.19	1027.64	753.16	655.46	1009.25	840.46	365.26	160.27	252.8	101.48	53.29	47.72	463.85	1710.18	786.13	972.01	760.06	811.81	1071.96	362.51	169.93	209.19	120.51	344.46	313.82	616.34	827.34	419.55	693.14	1280.25	330.83
126.92	294.43	238.39	1022.89	741.23	652.05	1011.91	831.43	365.06	161.6	250.49	101.91	53.09	48.9	464.93	1709.76	782.04	968.85	755.5	811.98	1062.92	357.85	167.85	207.42	118.97	344.66	314.19	614.06	815.06	408.28	691.43	1274.22	331.82
129.76	299.91	234.46	1038.65	749.61	658.57	1021.59	837.38	364.31	160.2	252.65	102.78	53.85	47.68	464.93	1719.73	791.16	974.48	762.01	819.13	1069.11	362.25	169.46	207.43	119.88	351.08	314.78	621.67	827.04	419.44	692.02	1282.55	333.26
126.55	293.06	228.52	1021.11	736.96	650.5	1009.34	828.85	361.84	157.12	249.32	103.07	53.68	45.53	466.52	1705.72	780.79	966.25	753.59	809.83	1058.24	358.97	167.85	206.89	118.28	343.01	314.03	613.13	812.97	408	688.51	1270.25	331.43
128.4	299.29	231	1024.65	746.96	652.31	1008.87	835.65	362.21	158.73	250.63	100.17	53.1	48.15	464.31	1706.46	784.63	968.45	757.31	809.76	1066.06	360.35	168.73	205.33	119.85	341.87	313.22	614.31	824	416.34	691.14	1274.81	331.02
123.67	288.5	229.11	1027.07	736.57	652.41	1015.27	828.43	356.06	153.49	246.4	100.67	53.73	47.26	465.35	1713.72	782.25	968.93	756.07	807.95	1058.08	357.16	166.82	196.17	116.87	325.31	308.23	616.83	815.19	401.75	689.79	1274.71	332.79
125.82	287.75	228.18	1016.21	739.13	651.33	1006.02	829.77	358.31	154.34	248.34	101.64	53.82	46.91	469.24	1697.21	777.4	964.4	753.79	801.4	1059.09	357.93	167.59	195.95	116.92	330.32	310.32	613.53	811.54	404.36	690.74	1266.13	331.7
124.12	284.07	224.01	1003.72	737.47	646.06	995.07	828.43	352.92	148.14	245.15	102.2	51.61	46.65	464.08	1685.68	767.33	959.76	750.46	791.87	1057.53	355.21	166.5	188.07	115.07	312.87	304.75	606.46	807.96	397.61	690.01	1259.91	330.04
124.05	286.53	224.41	1004.73	736.51	645.53	994.03	828.01	354.77	151.9	246.88	99.42	51.64	48.16	463.64	1693.13	771.31	960.04	750	795.08	1056.29	355.66	166.47	193.71	117.02	326.51	307.98	606.13	810.24	402.79	688.91	1263.75	328.49
126.09	290.11	236.92	1034.64	754.63	663	1019.58	842.17	362.87	149.02	249.23	108.89	54.08	48.16	485.69	1752.83	781.12	988.06	763.45	811.45	1084.58	364.95	170.31	193.69	116.23	315.95	311.28	622.94	827.37	402.33	701.15	1303.38	342.32
127.33	290.13	235.73	1037.44	754.21	665.55	1025.41	841.86	366.33	154.95	251.13	109.51	54.2	49.49	487.71	1759.75	791.28	991.25	765.06	817.6	1083.71	364.37	170.14	201.84	118.48	333.22	315.94	624.25	825.68	407.4	701.89	1306.31	343.99
126.08	281.11	235.16	1030.77	745.03	661.96	1024.18	836.87	362.41	149.48	247.78	109.83	54.01	48.69	487.04	1758.04	780.65	989.81	762.21	813.15	1077.86	361.61	168.76	194.86	115.73	317.78	311.11	621.65	815.73	397.31	700.76	1301.26	343.92
126.63	288.08	236.96	1056.12	752.45	670.86	1042.23	841.52	362.56	151.6	249.74	109.87	54.07	49.26	487.42	1778.7	798.3	998.81	770.35	824.93	1083.11	365.28	170.14	197.29	116.51	325.87	313.81	632.96	828.97	403.44	701.1	1315.04	346.75
122.5	278.63	231.68	1036.38	738.22	661.76	1029.19	831.43	359.12	147.38	245.1	108.82	53.42	46.2	486.01	1762.38	779.21	990.09	761.62	814.25	1071.86	358.66	167.1	193.96	113.25	311.24	309.19	624.9	812.39	389.34	697.78	1302.14	343.48
125.53	285.81	232.04	1044.24	750.86	667.35	1032.35	841.22	360.47	148.37	248.16	108.88	53.61	45.82	486.44	1767.56	785.32	995.56	767.96	817.75	1084.06	361.79	168.76	194.24	113.26	316.01	311.43	627.76	824.91	400.3	702.02	1309.68	343.95
122.41	278.11	229.25	1033.59	742.78	662.5	1031.8	837.52	359.52	142.81	244.34	105.69	52.26	45.81	485.97	1766.21	780.02	992.76	765	815.35	1079.71	356.65	165.98	188.9	109.36	307.87	307.09	621.19	815.08	393.55	702.57	1305.84	342.52
122.37	284.6	229.37	1040.4	751.75	666.57	1031.12	841.8	358.13	143.69	246.25	106.75	52.72	46.62	489.22	1768.67	784.39	995.1	767.88	814.9	1085.63	360.25	167.91	188.99	110.87	311.05	310.02	625.23	825.02	397.12	703.73	1309.65	344.48
122.14	284.84	229.69	1050.8	754.01	670.82	1048.16	846.67	362.06	144.78	244.51	105.79	52.41	46.88	486.91	1781.83	791.48	1003.13	773.86	827.33	1093.3	361.6	167.57	188.33	111.46	313.98	308.48	629.2	828.53	397.08	709.69	1319.74	346.65
121.5	276.43	226.64	1031.79	744.06	665.42	1029.51	838.38	355.56	142.21	242.61	107.47	52.59	46.63	486.32	1760.12	779.75	993.2	766.31	809.45	1082.53	358.14	165.9	183.75	108.94	302.18	305.34	622.59	813.21	388.3	704.76	1302.69	343.58
116.39	256.51	216.01	1001.71	718.9	655.8	1020.32	830.33	347.31	137.4	237.17	106.95	52.24	44.07	485.09	1726.83	764.09	982.4	761.93	794.14	1066.5	351.71	163.23	172.69	104.73	284.75	301.59	614.04	784.78	362.06	710.41	1278.1	341.26
130.48	300.59	240.78	1029.25	754.55	657.39	1009.8	842.24	364.78	159.59	253.4	102.3	53.68	46.89	465.82	1711.83	791.66	972.79	761.23	811.51	1072.85	363.79	170.32	209.03	121.03	349.52	313.98	617.72	828.81	422.63	693.14	1281.99	330.42
129.46	301.04	238.96	1038.08	752.12	658.74	1018.81	839.76	362.85	158.35	252.56	100.95	53.2	46.28	464.61	1720.65	792.28	976.18	763.27	816.43	1070.65	362.17	169.3	207.62	119.51	342.87	314.33	621.67	829.3	420.13	692.01	1285.72	331.33
129.49	300.21	237.3	1028.51	752.82	657.08	1009.18	840.22	361.44	155.92	252.87	103.3	54.23	44.93	469.41	1712.6	790.56	972.68	760.25	809.89	1070.51	364.26	169.54	206.78	119.66	343.06	316.39	617.86	826.99	420.38	691.79	1280.09	330.7
128.58	293.56	237.57	1021.02	742.87	652.36	1009.22	833.83	363.43	157.37	251.1	101.07	52.74	46.74	463.26	1705.99	783.63	967.31	756.21	810.87	1064.1	359.72	167.5	205.79	117.91	349.65	312.75	613.3	816.92	415.56	690.94	1273.51	330.38
129.32	292.42	238.26	1030.58	742.08	655.41	1019.17	833.52	362.42	156.75	250.41	102.39	53.22	45.79	462.36	1717.32	791.27	972.24	759.16	815.45	1062.69	359.98	167.81	205.4	118.24	345.72	312.23	618.02	818.03	415.19	690.51	1279.03	331.92
126.71	295.77	227.95	1041.56	747	659	1029.39	836.16	358.52	154.66	248.99	98.12	53.37	45.43	458.06	1717.1	793.35	976.25	764.43	818.09	1066.58	359.67	167.92	199.7	117.22	337.75	310.6	621.82	826.2	414.81	692.03	1281.81	330.29
123.89	287.85	223.71	1015.5	736.76	650.13	1004.33	829.99	353.65	150.44	246.72	101.37	54.33	43.39	463.93	1696.89	778.01	966.1	754.3	799.5	1058.3	356.51	166.58	196.18	115.98	321.09	307.6	612.31	811.43	401.6	689.86	1267.85	328.69
123.04	287.57	224.03	1014.13	737.7	648.66	1005.59	831.29	355.93	151.61	246.73	96.51	52.24	45.22	459.41	1702.44	779.87	965.59	754.41	802.36	1060.06	354.7	165.46	194	115.69	328.15	307.17	608.9	813.54	404.64	691.15	1271.12	328.05
123.61	293.26	226.19	1024.96	746.68	652.42	1007.5	836.25	354.52	152.43	247.04	98.34	51.84	48.25	462.35	1719.98	782.76	971.31	758.39	804.82	1066.49	357.93	167.52	192.07	115.99	323.69	307.8	613.76	826.95	407.41	692.64	1282.9	331.43
123.26	286.38	225.27	1020.59	736.99	649.04	1008.25	829.87	355.14	152.77	246.15	98.03	51.31	46.63	463.8	1721.89	779.63	969.83	755.19	806.35	1059.1	355.45	165.66	194.52	115.32	329.8	307.09	612.26	816.49	403.82	690.5	1279.51	331.15
126.28	291.94	235.17	1040.73	759.23	666.2	1024.43	845.3	362.07	148.65	250.26	107.58	53.83	47.91	483.09	1757.85	788.25	992.34	767.18	814.73	1088.34	365.32	170.52	194.26	115.63	322.24	311.81	625.26	833.04	407.64	702.5	1308.96	341.09
127.76	293.13	233.29	1048.21	759.45	669.24	1028.18	845.72	362.17	148.03	251.49	108.06	54.02	43.56	485.26	1767.74	796.33	995.94	769.61	818.05	1087.4	366.78	171.35	201.53	118.06	322.97	314.09	629.32	834.37	410.37	701.23	1313.81	341.5
125.49	287.84	233.31	1045.55	752.9	667.52	1031.8	841.51	361.13	151.14	249.29	108.72	53.86	48.4	485.75	1766.66	789.86	994.37	767.13	818.51	1083.55	363.44	169.28	195.61	115.11	324.31	311.97	627.66	826.84	404.16	701.05	1309.38	343.81
124.76	278.95	233.22	1049	743.96	669.15	1043.73	837.31	360.48	148.67	248.25	108.73	53.48	46.6	485.95	1777.49	791.99	998.3	768.89	823.58	1078.34	360.62	167.39	193.68	113.71	323.32	311.7	631.09	818.87	398.66	700.85	1312.63	344.7
124.31	283.34	233.12	1046.22	751.31	668.52	1035.11	841.87	356.49	144.26	247.25	110.72	54.06	45.43	494.03	1771.86	788.39	996.89	768.2	816.17	1083.92	363.71	168.88	187.86	111.47	307.92	311.31	629.64	824.72	396.59	702.08	1310.64	344.87
123.15	282.3	231.83	1044.81	752.27	668.9	1036.31	844.44	355.26	140.34	245.77	108.62	53.52	45.92	492.71	1771.98	787.63	998.55	770	815.47	1087.1	362.79	167.5	183.07	108.93	303.18	308.15	628.81	826.44	395.02	704.47	1313.26	344.28
122.69	281.95	230.23	1044.38	751.83	667.57	1034.67	843.62	354.86	138.36	244.86	109.28	53.65	43.87	492.48	1772.78	784.62	998.26	769.2	814.43	1087.02	362.47	167.8	183.19	108.66	297.51	306.72	627.77	825.3	394.58	704.5	1312.61	344.37
121.94	277.23	226.29	1030.38	742.77	661.9	1031.75	837.35	356.9	142.42	243.24	103.99	51.72	44.96	481.66	1757.45	779.64	991.13	765.31	812.26	1080.04	355.24	165.75	185.23	108.6	302.8	304.11	619.28	812.55	391.84	702.63	1301.36	341.3
114.09	246.07	209.63	917.01	656.2	591.9	915.93	746.45	314.45	130.77	223.96	99.21	51.67	44.55	430.88	1556.08	693.97	883.05	687.49	719.57	953.36	325.98	153.03	163.02	102.99	265.18	277.51	560.93	729.53	351.4	628.06	1154.65	311.28
113.67	253	209.03	922.68	662.96	595.56	916.06	753.36	318.94	133.64	225.58	99.63	52.05	44.31	434.07	1569.14	698.11	889.64	691.97	724.41	963.17	330.44	154.75	169.67	104.89	273.19	281.68	564.26	739.97	354.7	633.08	1165.6	313.02
112.35	185.61	183.4	609.77	393.67	423.8	624.67	575.6	249.62	137.46	200.8	84.62	44.86	44.87	312.04	789.45	500.6	591.62	533.02	528.95	633.04	275.48	134.59	169.73	106.29	269.65	248.15	441.1	548.86	309.62	476.48	676.32	239.76
113.6	185.34	186.22	609.64	394.09	424.27	623.11	575.34	249.37	138.97	202.26	83.96	44.5	45.75	313.1	789.81	502.46	590.5	532.52	528.14	632.53	275.71	134.45	169.25	107.02	274.14	249.51	440.97	549.46	314.01	474.79	674.92	238.88
125.15	293.48	233.28	1020.57	741.27	652.44	1005.6	832.28	360.1	154.51	249.05	99.85	51.36	44.06	464.79	1706.82	782.27	967	755.54	805.98	1061.72	358.26	166.53	204.29	116.88	339.69	311.5	614.05	815.19	409.51	689.54	1273.7	328.49
128.06	300.95	233.83	1037.3	753.26	659.11	1019.37	842.08	362.05	155.61	250.95	97.02	50.76	43.92	460.81	1720.89	792.83	977.56	764.92	816.06	1073.74	362.66	168.2	204.79	117.76	340.85	312.95	620.47	830.51	419.87	693.88	1287.77	329.49
121.96	289.25	230.35	1027.79	739.81	651.87	1021.01	833.83	358.85	153.68	245.2	91.34	49.72	45.89	448.59	1716.73	784	973.88	760.46	812.26	1065.77	354.04	165.29	194.18	113.6	328.93	303.93	612.35	818.22	403.99	693.15	1282.06	327.42
122.45	295.59	226.59	1026.16	747.59	650.53	1020.71	839.35	359.23	153.85	246.12	83.62	47.67	45.99	433.65	1714.92	788.83	974.3	763.31	814.29	1070.68	350.97	165.33	193.33	114.17	335.19	302.76	605.46	828.91	415.9	693.18	1285.2	322.47
123.63	285.22	233.27	1029.5	738.21	653.6	1014.96	830.38	349.96	146.78	245.1	101.77	53.84	42.8	465.27	1719.42	780.35	972.69	757.89	804.7	1058.85	357.19	166.25	188.88	113	312.06	304.83	618.09	816.53	399.58	688.74	1278.82	330.94
126.25	293.55	225.57	1022.01	746.47	652.59	1000.83	835.25	352.89	150.51	249.23	100.98	53.86	42.77	463.36	1704.79	779.48	966.77	756.62	799.9	1063.7	359.29	167.1	196.3	115.92	324.32	307.75	614.25	823.18	411.82	689.46	1273.44	328.02
120.23	284.04	222.43	1015.49	735.11	647.05	1004.63	829.08	349.41	146.85	243.01	96.4	52.06	45.48	455.83	1706.74	772.67	965.38	753.56	797.61	1058.27	353.29	164.39	183.37	112.75	309.43	300.3	608.56	813.19	395.82	690.29	1272.4	328.4
122.23	286.55	222.14	1016.75	737.35	648.02	1005.91	829.95	352.86	151.93	244.93	95.36	51.73	45.31	458.99	1709.73	775.29	967.49	754.57	802.06	1059.23	353.94	164.59	191.3	113.23	320.63	304.56	609.5	814.34	402.61	690.17	1273.69	327.75
121.48	283.53	219.87	1008.11	736.26	645.32	997.84	829.22	347.61	145.44	242.73	97.91	52.43	42.85	459.53	1701.25	768.28	964.7	752.43	793.67	1058.65	353.52	164.92	184.16	111.3	307.88	301.07	606.32	811.63	396.98	690.07	1269.2	327.93
123.72	282.68	218.23	1018.99	737.17	649.02	1000.16	829.25	345.09	143.43	244.33	99.62	50.88	39.08	465.75	1720.12	776.49	968.96	754.18	796.55	1056.5	355.68	165.81	187.39	113.34	310.98	304.36	612.09	816.48	400.58	687.75	1278.53	329.56
123.44	276.36	229.91	1036.97	742.33	662.76	1026.31	835.55	353.02	140.09	245.44	107.76	53.04	41.78	484.4	1762.96	783.79	991.17	763.16	809.6	1074.55	359.54	165.89	186.1	111.05	301.94	307.02	624.54	815.74	394.66	697.52	1304.31	339.18
124.72	288.54	230.74	1049.49	759.4	670.93	1029.82	846.05	353.8	140.66	249.26	109.13	54.09	41.65	486.84	1768.92	793.59	997.62	770.91	813.05	1088.81	365.53	169.2	187.95	113.04	308.85	310.81	631.32	834.52	404.8	701.53	1314.85	342.1
123.83	278.49	232.8	1046.31	744.93	669.37	1044.27	838.63	359.01	147.13	247.27	107.56	52.94	47.11	485.33	1768.14	790.17	997.83	769.78	820.59	1080.81	359.7	166.49	189.99	110.79	312.42	309.35	629.71	816.72	395.32	702.31	1308.78	342.35
123.27	277.98	231.19	1036.74	744.53	666.31	1033.73	838.27	358.27	142.06	246.19	109.11	53.41	45.86	485.77	1758.7	784.09	993.95	766.74	814.28	1080.05	359.9	166.58	189.93	109.29	311.59	307.38	625.75	814.17	394.81	702.02	1303.3	342.33
119.67	277.17	226.99	1035.7	742.8	665.84	1034.63	838.17	357.97	141.07	243.79	107.16	52.47	42.85	484.7	1759.57	781.47	995.29	767.29	813.37	1081.47	358.09	166.24	188.09	108.22	304.13	305.34	625.06	812.91	387.18	704.22	1304.56	341.95
122.68	275.57	229.21	1037.81	744.39	666.51	1035.06	838.64	353.61	140	243.85	108.6	52.98	43.99	491.71	1764.96	780.83	995.77	767.56	811.9	1081.08	359.34	165.74	181.6	107.35	299.47	306.46	626.42	814.78	390.84	702.71	1305.42	342.47
114.85	251.65	209.41	929.81	661.78	597.42	925.7	750.59	317.65	133.81	227.1	98.67	51.33	42.91	431.94	1567.19	705.46	888.49	692.56	728.71	957.26	329.69	154.33	170.46	104.32	279.9	282.57	567.09	737.61	359.48	628.69	1162.93	311.27
114.63	251.32	205.69	922.91	662.81	594.95	911.25	751.16	313.81	126.96	227.13	99.86	51.82	37.75	435.67	1569	701.28	886.83	690	720.29	957.05	330.41	154.86	169.34	104.93	272.18	283.15	564.45	739.78	358.71	627.65	1163.69	310.97
111.92	245.08	206.34	919.94	656.16	594.8	919.44	748.64	314.23	129.94	222.95	101.64	52.52	42.78	438.47	1571.21	695.17	889.3	689.88	722.33	957.23	327.83	153.77	163.57	100.53	264.6	280.59	563.64	731.54	345.34	632.17	1163.65	314.47
112.2	184.68	181.61	610.59	395.15	426.13	624.22	586.07	247.56	134.4	204.03	83.26	44.36	41.99	314.63	791.38	505.54	593.68	543.71	527.78	636.05	278.69	135.02	166.37	105.33	269.45	249.06	444.85	551.17	313.9	488.07	678.48	241.11
112.7	184.67	182.61	608.36	393.17	423.09	621.24	574.97	247.43	134.63	200.47	81.76	42.89	43	310.85	789.15	500.05	590.27	532.07	526.34	631.18	275.3	133.01	167.82	104.74	266.64	247.3	440.18	549.02	312.83	473.97	675	237.67
125.57	293.3	225.96	1024.65	741.56	651.95	1017.24	836.81	360.97	154.92	248.81	90.15	48.79	42.97	442.12	1714.1	794.97	972.82	761.5	813.26	1065.91	353.68	165.38	201.83	116.33	346.38	308.08	609.65	819.82	417.91	691.24	1282.53	323.55
123.99	297.86	224.88	1035.95	749.13	656.32	1030.34	842.26	361	154.71	248.17	85.83	48.5	43.7	435.61	1716	796.72	979.57	768.79	819.51	1074.36	354.39	166.05	200.11	114.94	336.47	305.25	613.07	828.72	418.46	694.67	1288.71	322.88
118.8	285.75	220.66	1020.46	739.1	649.71	1018.37	835.92	351.1	146.73	242.7	83.83	47.53	41.8	434.22	1716.16	786.36	975.14	762.03	806.01	1066.18	348.26	163.86	182.9	111.23	315.9	298.45	604.37	819.9	402.01	692.79	1285.01	321.44
121.4	294.67	222.19	1026.94	748.12	650.73	1018.25	840.86	355.26	150.35	245.59	83.09	47.37	41.9	434.38	1719.25	787.85	976.72	764.37	811.1	1071.63	350.68	164.35	191.33	112.99	320.29	300.54	606.67	829.67	413.46	692.87	1288.55	321
118.3	285.27	219.47	1020.19	735.34	646.63	1017.2	832.14	349.35	146.69	241.16	84.28	47.57	41.57	432.75	1713.26	781.9	972.14	759.43	805.49	1060.78	345.88	162.78	183.64	110.34	310.72	296.93	603.09	817.35	400.25	689.71	1281.23	320.96
120.91	292.58	214.16	1034.16	743.19	651.05	1024.48	836.71	351.26	148.39	244.08	83.36	47.84	39.05	433.93	1726.91	789.73	977.15	764.8	813.43	1065.51	349.44	164	189.55	113.08	315.25	299.77	609.7	829.16	411.83	690.16	1289.89	321.59
116.58	283.44	211	1008.75	732.53	642.21	1005.8	829.62	347.18	146.11	240.36	83.54	47.78	41.86	433.23	1703.84	776.24	965.89	754.69	798.12	1058.19	345.21	162.48	180.33	109.61	313.23	296.37	597.88	814.06	397.63	689.49	1274.33	320.33
122.14	291.42	217.04	1020.98	745.86	651.19	1000.44	835.69	347.44	145.22	246.02	95.25	52.06	38.03	455.6	1710.4	778.67	969.74	757.97	797.42	1064.77	356.64	166.22	189.96	113.85	313.86	303.57	611.83	824.33	407.21	689.92	1278.28	325.64
118.05	281.62	215.31	1017.92	733.83	647.82	1000.13	828.58	342.2	140.24	241.46	95.26	51.49	37.73	457.08	1719.13	771.88	969.69	754.52	793.71	1056.38	351.61	163.65	181.74	110.1	298.32	299.47	610.43	815.62	391.18	688.49	1280.33	327.22
119.24	279.23	216.52	1018.97	737.69	650	1001.98	831.23	339.28	136.71	241.89	95.39	50.52	38.49	460.19	1722.24	774.27	971.4	756.73	792.11	1060.05	353.64	163.13	174.09	108.33	295.61	299.6	612.72	817.02	394.96	689.61	1281.82	328.15
119.76	276.43	214.82	1014.58	733.6	646.84	1002.19	827.58	338.32	136.64	241.31	96.69	48.79	38.61	463.18	1719.71	773.59	968.17	753.75	791.76	1054.65	351.51	163.65	174.78	108.24	296.99	299.42	608.58	813.13	394.11	687.01	1277.57	327.73
123.46	286.88	227.87	1043.1	757.71	669.97	1031.86	845.29	355.45	139.36	248.19	106.19	53	41.58	488.02	1760.28	791.06	996.16	770.86	813.15	1088.81	362.79	167.56	189.47	110.05	311.61	307.81	627.92	829.3	403.81	702.52	1309.25	338.05
122.28	278.29	229.61	1034.73	744.03	664.2	1034.08	838.38	357.94	142.16	245.14	105.52	52.09	46.06	480.84	1756.12	783.9	992.88	766.36	814.13	1080.28	358	165.88	187.81	108.51	310.4	305.28	622.31	814.57	395.07	701.99	1303.11	340.36
123.54	283.7	228.78	1041.79	754.74	670.46	1034.12	843.92	356.51	142.15	247.14	108.23	53.4	44.5	486.77	1764.28	788.53	997.18	770.74	814.2	1088.07	361.76	167.53	187.31	109.33	313.75	308.02	627.43	824.83	399.4	704.55	1310.26	341.59
113.38	251.13	211.33	926.54	664.24	597.33	919.4	753.04	314.34	127.75	226.77	100.59	52.36	41.31	436.81	1561.26	700.53	887.73	692.4	722.27	960.96	331.91	154.36	163.93	102.01	270.37	280.3	567.47	739.37	356.96	629.81	1161.5	310.68
115.42	251.86	212.71	927.22	661.13	596.14	917.93	750.41	317.93	133.65	227.98	102.23	51.96	42.49	441.5	1569.8	699.03	887.72	690.49	726.02	957.78	331.97	154.7	171.4	103.48	280.88	284.06	568.14	738.74	358.37	628.9	1163.97	312.47
113.57	249.06	207.43	924.86	662.13	595.41	912.17	751.04	310.62	123.32	225.6	101.22	51.86	36.85	439.21	1570.2	697.26	887.49	690.05	718.45	956.94	330.88	153.86	163.79	101.12	260.42	280.06	566.06	739.25	354.76	627.5	1163.8	309.98
113.07	250.25	204.28	921.97	661.14	593.49	910.61	751.39	311.73	125.03	225.73	98.34	50.87	36.63	434.87	1564.77	697.08	886.21	689.76	719.11	957.25	329.52	153.51	166.14	101.58	264.05	279.96	563.88	738.98	356.68	627.82	1163.16	308.44
106.16	182.79	171.42	608.17	391.57	420.82	628.56	577.49	247.19	132.8	197.53	71.23	39.58	41.06	292.36	791.1	504.01	593.55	535.59	529.93	634.67	267.89	131.26	163.02	101.73	264.44	240.67	433.65	550.33	308.89	477.1	680.59	233.36
111.13	182.67	180.42	621.01	393.46	426.88	634.84	578.24	247.02	132.67	199.69	78.41	41.12	40.89	310	801.54	507.2	597.56	538.36	533.77	634.52	275.22	132.37	165.03	103.71	264.21	245.61	446.3	552.07	312.9	476.8	683.79	239.8
107.88	180.3	177.82	612.95	393.17	424.33	629.57	577.38	243.01	130.05	197.14	76.96	41	41.52	303.84	794.72	502.22	595.51	536.68	527.27	633.99	272.18	131.66	157.41	101.45	254.53	241.77	440.93	550.44	305.75	477.43	681.03	239.07
107.77	181.69	175.58	609.26	392.06	421.52	628.41	578.1	245.2	131.66	197.46	70.62	38.63	41.89	290.87	792.03	504.2	594.23	537.04	528.62	634.28	268.96	131.36	159.54	101.63	264.5	241.03	435.43	552.07	312.19	476.62	680.69	235.76
117.04	286.01	215.25	1018.93	736.76	646.32	1016.77	834.71	350.19	146.32	241.29	78.84	45.2	40.74	427.78	1712.66	784.13	972.39	760.94	804.99	1064.46	344.68	162	181.46	109.58	314.7	294.31	601.68	819.1	401.96	691.46	1283.87	318.5
121.62	296.15	218.69	1023.36	750.8	652.49	1018.48	844.31	354.89	149.65	246.12	80.95	46.71	40.97	425.25	1702.73	790.54	975.7	766.78	806.31	1075.96	349.38	163.98	189.68	112.64	324.92	298.03	604.95	829.71	415.94	694.91	1284.4	317.77
122.74	285.74	231.18	1033.3	740.75	656.64	1018.45	834.68	350.38	146	246.06	100.63	53.49	40.97	463.6	1726.09	783.11	977.45	761.54	806.74	1064.59	357.66	164.93	189.01	112.75	310.45	303.56	620.26	819.14	400.34	691.91	1286.16	329.04
120.05	285.89	223.13	1020.22	738.25	647.89	1016.98	836.55	352.6	148.06	244.18	81.27	46.36	40.42	430.19	1716.97	789.23	974.33	762.19	808.35	1065.1	347.05	162.26	188.05	110.94	323.13	297.68	603.14	819.79	410.24	692.02	1285.83	319.24
122.18	283.06	232.62	1033.25	738.28	654.39	1014.79	831.33	346.36	143.24	244.04	100.13	53.15	39.56	468.39	1734.99	780.21	976.9	759.21	804.72	1060.14	356.53	164.75	186.05	111.1	305.04	303.66	619.56	819.67	398.32	689.9	1287.59	330.04
120.67	289.14	217.22	1034.45	745.13	653.78	1012.26	836.33	344.19	141.96	244.62	90.96	49.4	36.87	453.42	1732.7	784.24	976.41	762.07	804.1	1064.74	354.55	163.87	183.71	110.61	308.01	301.41	616.04	829.86	407.68	689.59	1290.42	325.16
116.76	279.41	214.73	1017.88	734.73	647.09	1000.27	829.04	337.9	136.22	239.89	91.68	49.51	37.53	453.72	1719.75	771.65	969.2	754.84	790.94	1056.66	350.93	161.8	173.26	106.43	289.57	296.58	608.39	816.14	391.44	687.84	1279.89	324.71
120.15	288.02	214.21	1023.26	745.29	653.17	1004.16	836.6	342.78	139.75	245.05	94.59	51.58	37.09	453.78	1713.39	778.38	973.05	760.75	795.58	1066.76	355.5	164.62	182.04	109.03	303.45	301.42	613.31	824.67	402.8	690.79	1282.01	325.18
119.34	280.59	215.33	1024.33	737.51	653.06	1011.05	832.08	341.09	138.65	243.34	94.51	50.9	37.4	453.27	1718.3	782.56	973.72	760.26	796.93	1060.17	352.97	163.02	178.67	108.77	300.6	298.97	614.56	816.51	397.47	689.7	1281.86	325.81
120.95	278.61	217.02	1014.34	736.22	650.95	1002.65	828.4	340.72	135.66	242.97	101.44	53.25	37.89	472.81	1711.78	771.51	968.53	754.95	791.77	1057.04	354.65	163.61	180.39	107.3	301.43	300.89	612.95	810.67	395.21	688.15	1272.52	327.95
117.69	276.54	216.4	1025.41	743.12	659.24	1033.33	841.76	354.56	137.74	241.63	90.55	46.63	39.52	459.22	1753.74	787.21	993.39	768.55	811.55	1082.74	349.36	162.54	180.83	105.49	301.83	297.31	610.56	815.91	395.57	703.03	1306.37	329.39
122.24	281.41	227.15	1044.64	754.07	670.23	1033.17	846.13	351.85	135.01	245.94	105.52	54.44	38.96	486.34	1776.43	792.06	1000.37	771.99	812.72	1088.57	361.61	166.04	181.62	107.88	302.45	306.11	628.39	828.33	398.72	704.47	1318.63	339.55
116.04	253.87	212.3	935.86	665.98	600.6	929.51	755.31	317.28	132.63	228.12	99.54	52.06	42.27	435.09	1570.09	710.42	892.59	696.17	730.44	962.29	332.8	154.75	169.25	103.59	277.59	282.61	571.6	743.19	362.06	630.63	1168.96	310.77
110.82	250.79	198.44	914.86	659.75	590.24	914.12	752.93	313.68	126.7	224.82	87.26	46.92	36.4	412.14	1554.9	703.21	885.43	691.83	719.95	958.74	323.58	152.36	165.08	100.78	271.1	276.21	554.3	738.35	359.09	628.1	1161.59	301.57
113.85	242.82	206.88	922.45	655.2	595.99	916.86	747.63	309.71	123.22	225.57	101.92	51.55	35.57	438.74	1564.17	698.29	886.97	690.26	718.7	952.76	328.66	153.13	163.89	100.16	263.75	280.43	566.91	729.98	352.33	626.74	1159.12	308.5
113.92	243.43	204.7	919.95	653.72	595.1	916.46	746.77	311.93	125.6	225.77	100.93	51.18	35.94	437.07	1560.7	697.15	885.75	689.6	719.87	952.07	328.17	152.94	166.63	101.12	269.14	281.44	565.43	728.3	352.89	626.75	1157.13	308.01
113.6	242.89	203.07	932.45	653.02	598.27	929.64	746.39	310.94	126.08	224.72	98.39	50.7	35.91	431.81	1573.72	704.68	891.17	693.87	726.88	951.59	327.11	152.65	165.48	100.74	269.23	278.98	569.95	731.64	353.1	626.47	1165.01	310.51
106.54	183.22	174.87	614.92	392.66	423.93	636.63	587.86	248.24	133.68	200.91	69.33	38.44	41.63	291.55	798.29	513.17	598.13	549.01	535.41	637.45	270.93	132.32	163.03	101.73	270.1	242.47	438.99	553.32	314.29	489.83	686.35	237.35
108.12	181.92	174.87	621.52	391.85	426.44	643.07	579.91	246.95	132.68	197.43	70.94	39.3	40.76	289.34	805.65	511.92	601.3	542.39	537.99	636.45	268.93	131.06	161.72	101.44	264.67	238.11	441	554.23	312.9	478.01	689.11	235.98
107.34	180.05	174.51	609.44	392.65	422.85	629.31	587.5	242.82	128.77	198.29	71.09	39.47	39.96	292.73	793.42	504.51	596.81	547.32	527.09	637.01	271.58	131.81	154.89	100.19	252.37	237.05	438.66	552.5	309.85	489.57	683.4	236.63
107.76	180.49	175.54	617.13	392.38	423.91	637.02	578.03	243.32	130.49	196.38	69.79	38.44	41.15	293.02	800.85	505.9	598.28	539.49	532.25	633.79	268.42	130.67	156.99	100.03	255.29	236.61	439.28	554.61	310.17	476.41	685.9	235.2
116.23	292.31	210.83	1025.03	745.86	648.23	1019.46	841.51	348.35	144.09	240.93	75.34	44.08	39.55	419.73	1715.33	787.15	976.17	765.51	804	1072.79	344.41	162.37	177.76	108.52	309.05	291.61	601.28	830.63	405.89	693.88	1290.71	316.16
121.08	292.96	219.11	1040.25	748.48	655.88	1027.85	841.94	350.87	146.65	246	82.77	47.44	38.35	433.8	1743.18	795.86	983.49	768.86	816.09	1072.38	350.18	163.73	186.9	111.59	321.28	299.4	612.17	836.12	412.91	693.54	1302.51	321.07
119.12	290.39	216.23	1028.52	745.8	650.32	1017.24	841.95	347.12	143.18	243.48	80.67	46.67	38.97	429.72	1729.77	790.29	978.82	765.2	808.04	1071.57	348.83	162.85	180.88	109.78	313.36	295.5	605.71	832.66	410.31	693.29	1296.37	319.67
119.83	292.01	216.74	1035.27	745.58	653.08	1025.92	840.64	349.22	145.69	244.44	80.5	46.46	39.55	428.53	1727.9	792.31	980.75	768.14	813.04	1070.78	348.92	162.99	186.8	110.39	316.37	296.35	609.98	831.6	411.8	692.7	1295.01	318.96
119.49	282.68	218.71	1020.25	736.51	646.87	1014.63	834.26	344.64	141.29	242.35	81.67	46.5	38.81	429.21	1715.21	785.7	972.61	760.8	802.85	1061.42	345.72	161.15	179.16	108.57	308.12	293.81	603.27	818.91	405.63	689.56	1284.02	317.95
118.75	288.48	215.47	1024.24	743.87	648.9	1012.53	836.74	343.14	140.6	243.46	81.7	46.74	38.44	429.67	1715.17	783.96	973.36	762.59	801.84	1065.16	347.9	162.28	180.06	107.58	307.2	295.52	604.75	826.99	408.84	689.28	1285.32	317.43
117.47	281.39	206.62	1009.62	735.07	644.7	1003.82	833.81	342.61	139.07	241.94	82.22	46.34	36.02	428.48	1705.85	781.13	969.31	758.45	792.86	1061.16	346.1	161.09	178.33	107.39	306.01	295.45	599.1	816.17	403.3	689.36	1279.15	317.22
113.68	284.86	214.51	1025.94	744.09	648.56	1017.22	838.19	337.8	133.24	237.83	76.98	44.13	39.23	435.83	1730.14	785.52	977.69	764.49	798.12	1068.43	345.48	160.34	166.67	103.04	291.78	289.08	604.59	830.29	399.6	691.55	1293.8	319.26
111.92	275.58	203.52	1010.21	731.35	644.33	1006.5	829.82	336.05	131.24	236.25	82.23	45.95	36.44	442.59	1722.46	773.14	971.61	757.05	789.6	1058.98	342.9	159.44	166.14	101.63	288.46	289.56	599.46	814.81	386.81	690.35	1283.78	320.14
118.14	284.43	212.13	1025.16	743.25	654.16	1014.95	835.83	338.93	134.12	241.74	92.38	50.39	36.86	458.72	1717.98	783.46	975.28	762.67	797.34	1065.8	353	163.23	175.46	105.94	297.11	296.62	613.22	822.02	399.03	690.87	1282.83	324.26
115.67	275.3	205.74	1007.55	731.26	644.8	1006.67	829.22	337.56	131.88	236.96	88.09	48.08	36.57	447.56	1711.14	768.59	969.22	756.51	791.47	1058.56	344.99	160.47	169.52	103.37	288.42	290.43	600.88	808.52	389.84	690.27	1275.47	321.64
111.79	245.03	199.01	910.97	654.3	588.58	917.64	750.18	314.45	126.58	223.71	86.91	46.59	36.79	414.54	1554.78	701.87	884.3	689.86	721.49	954.34	319.98	150.81	164.02	100.08	272.48	274.98	552.37	731.56	357.04	627.81	1160.18	300.8
113.54	243.7	207.58	929.22	655.96	597.81	924.19	748.75	310.06	122.98	225.49	100.86	51.41	35.85	435.71	1570.16	703.18	890.33	692.87	722.53	953.59	328.36	153.22	163.33	100.11	264.53	279.66	568.95	733.06	353.87	626.84	1164.46	308.76
113.93	249.09	203.86	931.7	663.58	600.3	923.79	754.25	311	123.8	225.97	97.08	49.31	34.3	435.61	1570.66	705.31	892.87	696.13	723.84	960.57	330.85	153.22	164.88	100.25	265.04	281	570.24	740.21	357.5	629.54	1168.47	307.32
112.37	247.39	205.75	939.51	662.43	601.58	927.7	753.72	307.57	121.15	224.71	99.16	50.08	35.02	438.27	1584.9	708.21	895.67	696.72	725.33	959.55	332.29	153.57	159.19	99.1	258.49	279.85	573.94	743.79	354.75	628.69	1174.88	310.45
114.48	248.62	204.81	935.31	661.85	600.33	923.17	752.25	310.39	124.94	226.21	101.58	51.81	34.86	438.36	1581.37	706.07	893.22	694.71	725.11	958.27	332.05	154.57	165.69	101.86	267.08	281.7	571.97	741.88	357.14	627.81	1171.18	310.21
106.72	183.27	175.39	620.63	393.12	426.35	640.3	588.67	248.05	132.56	200.94	70.73	38.87	40.18	291.31	803.78	511.94	600.48	550.41	537.84	638.66	272.51	131.86	162.68	101.97	265.54	242.38	442.34	555.68	316.03	489.3	688.66	233.89
106.18	180.96	174.15	619.99	391.84	424.84	640.38	586.96	245.19	130.45	197.98	68.6	38.2	40.93	287.29	803.6	510.71	599.94	550.12	535.44	637.15	269.65	131.31	157.55	99.34	260.55	237.56	440.82	553.9	310.66	489.51	688.45	236.28
103.35	178.12	170.48	614.15	391.44	422.7	636.31	579.65	239.94	125.52	193.94	67.18	37.57	39.51	288.85	797.92	505.43	598.27	539.7	528.95	636.32	265.59	129.02	148.8	96.78	248.06	232.41	436.25	552.69	303.58	478.24	685.73	233.55
106.99	180.6	172.73	615.19	392.64	423.7	637.77	587.31	244.6	131.03	199.27	67.34	37.75	40.25	291.37	799.33	508.55	598.81	549.13	533.55	637.12	269.38	131.5	155.99	99.44	262.25	237.13	438.96	554.86	311.75	490.05	686.6	236.28
104.47	178.02	170.91	611.73	391.7	421.88	632.66	578.02	239.34	125.83	194.2	68.69	38.05	40.2	292.86	797.34	503.04	597.23	537.91	527.04	634.24	265.77	129.58	149.91	97.36	247.83	234.29	435.46	553.06	303.83	477.48	684.97	233.5
108.4	212.09	174.5	690.85	505.15	471.82	731.07	608.73	261.42	129.75	202.68	70.16	38.94	37.58	308.13	926.46	577.4	696.16	563.78	564.66	754.89	276.76	134.81	157.41	100.23	264.16	245.83	453.31	601.65	318.82	503.84	849.25	243.81
114.81	283.82	208.03	1021.08	735.36	645.37	1016.04	834.39	345.39	141.62	240.09	76.65	44.3	36.92	426.77	1726.89	783.69	975.45	761.39	805.26	1063.89	342.52	160.66	178.27	107.34	309.18	292.1	600.58	821.98	400.88	691.46	1291.38	317.14
118.8	293.24	211.67	1026.9	747.6	649.43	1018.64	843.22	348.96	144.85	244.07	76.13	44.41	38.17	424.19	1719.47	791.33	977.5	766.38	806.43	1073.49	346.65	162.34	183.03	109.4	315.58	294.6	603.45	831.98	411.98	693.87	1292.62	315.72
115.39	281.94	211.19	1019.4	735.57	647.57	1015.29	834.58	342.96	139.34	240.45	79.45	45.81	37.42	427.22	1717.77	783.52	975.23	762.04	800.92	1063.89	344	160.43	176.6	106.3	301.85	292.54	602.5	818.57	398.27	691.4	1286.82	316.85
118.72	289.33	214.01	1026.65	746.99	651.11	1016.34	842.24	343.44	139.58	243.04	79.25	45.16	37.43	427.35	1720.4	789.59	977.94	766.24	801.11	1071.92	347.84	162.17	177.66	106.79	303.62	294	605.14	830.62	408.65	692.96	1291.91	316.54
118	280.81	216.51	1030.06	736.86	651.12	1024.58	834.9	341.94	138.89	241.2	81.11	45.69	38.18	428.1	1726.94	789.69	978.38	765.01	806.42	1062.96	346.18	160.44	174.8	105.66	301.68	292.96	608.13	821.1	403.72	689.99	1290.83	318.73
114.04	284.74	212.43	1025	744.32	647.47	1016.51	838.83	337.02	132.2	237.86	75.37	43.35	37.51	433.87	1728.71	785.24	976.6	763.96	798.04	1068.58	345.11	159.75	165.47	101.68	292.29	288.25	602.45	830.61	402.05	691.13	1293.01	316.17
114.47	281.82	213.58	1024.39	741.47	647.61	1016.55	836.91	336.38	131.85	237.61	76.18	43.63	37.82	435.47	1732.92	784.31	977.42	763.79	797.64	1066.11	344.51	159.51	164.84	102.15	289.92	288.46	603.68	826.94	400.29	690.65	1294.01	318.2
112.91	281.98	211.17	1013.35	741.21	644.79	1008.65	837.28	336.49	130.89	237.04	75.9	43.61	38.42	435.75	1720.04	779.7	973.19	761.13	791.69	1067.27	343.59	159.58	163.92	102.25	289.86	287.95	597.89	823.71	397.23	691.65	1287.27	317.28
103.99	222.49	175.73	791.68	569.25	515.64	803.88	659.21	273.74	120.26	206.08	72.06	41.61	35.47	350.77	1316.59	625.77	767.95	611.57	631.49	827.12	289.5	138.21	150.27	94.13	255.13	250.27	489.14	647.49	328.91	547.47	998.57	261.6
104.22	221.6	171.65	784.51	567.44	511.02	793.76	656.77	271.28	119.38	204.9	73.05	41.6	34.06	352.27	1315.05	615.13	764.16	607.31	626.2	824.82	288.57	138.15	148.71	93.98	249.16	249.9	484.8	646.01	325.85	546.14	996.02	260.54
109.65	253.14	194.85	926.24	665.31	592.52	926.44	756.96	311.04	123.49	222.4	79.82	43.96	34.77	405.43	1565.77	708.71	891.3	697.29	725.69	962.99	319.87	151.23	159.2	97.52	264.16	271.41	555.72	747.2	362.03	629.13	1171.47	297.1
111.47	250.16	195.28	925.76	661.48	594.24	926.24	754.88	310.42	124.3	225.02	86.97	46.65	34.23	413.97	1566.53	709.06	891.31	696.28	725.1	960.74	323.46	152.1	161.7	99.48	264.06	275.97	559.12	741.75	359.62	628.82	1169.31	301.29
112.83	249.01	203.55	938.83	663.59	600.21	928.58	755.79	310.2	123.73	224.85	94.78	48.1	34.04	435.35	1584.96	711.69	896.65	698.12	727.61	961.94	330.2	153.66	163.1	100.34	265.88	279.9	572.79	744.74	359.01	629.94	1177.14	308.59
110.61	248.14	196.13	934.83	661.37	596.98	932.02	755.3	309.74	123.91	223.2	87.53	44.81	34.27	412.21	1584.4	712.62	895.49	699.79	729.21	961.59	324.35	152.13	160.07	99.41	263	274.9	564.83	746.15	357.62	629.57	1178.67	304.13
103.74	243.11	196.14	935.32	660.73	596.95	932.72	755.03	304.37	118.84	220.8	74.81	41.41	34.26	412.79	1585.01	710.7	895.51	699.81	725.6	961.12	320.63	144.71	145.19	94.79	252.26	271.04	565.23	745.78	353.13	629.7	1178.48	293.75
105.28	181.05	171.07	623.09	395.58	429.41	645.64	596.33	248.05	129.78	199.51	67.78	37.86	38.88	288.03	809.27	514.73	607.27	556.49	539.88	647.44	271.64	131.73	157.37	98.9	260.68	237.25	443.78	558.57	313.09	496.31	695.81	234.21
104.71	181.88	174	627.08	393.32	427.44	648.76	591.96	245.19	131.14	199.81	66.77	37.63	39.78	287.34	811.62	518.33	605.52	555.11	541.24	642.42	272.22	131.77	158.01	100.29	261.06	238.75	445.95	560.11	315.56	490.39	694.5	234.45
102.07	178.92	170.66	619.44	392.62	424.9	644.19	590.66	241.3	127.25	197.14	66.13	37.5	40.04	292.27	804.23	509.95	603.41	551.99	535.2	641.74	269.45	131.18	150.09	96.92	252.22	236.37	441.82	557.19	306.73	490.89	690.11	235.69
105.32	180.17	174.74	629.79	391.41	426.57	653.73	586.87	244.91	132.25	198.38	66.44	37.28	41.92	293.18	820.84	515.39	606	552.55	543.86	637.25	269.2	130.78	153.57	98.54	264.34	238.1	444.09	560.27	311.06	490	698.91	238.94
106.13	211.38	173.3	698.35	505.39	474.52	741.03	612.11	262	128.85	202.48	65.29	37.22	36.09	302.08	934.31	584.47	701.77	568.31	570.19	759.11	275.25	133.38	154.56	99.02	262.81	241.66	454.42	604.05	319.5	506.67	855.49	241.59
104.51	210.77	171.32	697.25	505.23	474.64	738.88	610.11	259.74	126.63	202.13	66.99	37.69	34.37	305.27	933.05	580.48	700.76	567.62	567.63	756.8	275.76	133.17	153.43	96.79	260.25	241.69	455.54	603.38	317.16	505.15	854.31	242.02
103.94	209.53	169.2	685.41	501.92	463.42	722.03	597.61	253.69	124.87	198.2	66.55	37.46	36	300.49	924.29	570.3	685.59	554.66	556.3	740.34	271.42	131.17	150.85	97.63	253.73	239.97	447	596.49	315.13	492.25	848.1	237.95
119.55	290.88	211.63	1027.72	746.63	651.63	1020.91	842.97	346.35	145.3	243.22	81.1	46.8	41.88	427.52	1719.63	786.72	978.46	766.61	804.79	1074.35	347.98	162.39	176.6	106.92	309.8	292.95	605.29	831.55	407.88	694.99	1292.3	317.65
117.87	286.81	210.47	1045.31	754.32	663.99	1045.38	857.99	347.05	138.02	244.22	78.57	44.62	37.33	437.05	1759.06	802.14	1001	782.95	817.81	1093.16	351.41	163.2	170.86	105.01	296.91	294.13	615.71	840.68	405.55	709.67	1320.45	322.53
116.61	286.58	211.79	1039.54	745.57	652.94	1033.44	842.16	340.8	137.59	240.36	74.64	43.15	37.52	430.9	1745.66	794.76	985.62	770.25	810.18	1072.76	344.84	160.72	170.03	104.46	297.34	291.57	608.21	835.05	405.51	693.5	1304.21	317.73
114.24	276.03	211.08	1015.96	732.46	646.39	1017.56	831.3	336.62	131.91	236.96	80.27	45.11	37.76	435.53	1717.17	779.71	973.31	760.24	797.18	1060.06	341.92	158.89	166.53	100.72	292.84	287.97	600.66	814.74	392.69	689.28	1282.7	315.09
116.69	278.06	213.86	1022.87	733.23	648.42	1026.68	832.56	340.35	135.23	239.07	79.18	44.68	38.59	433.82	1719.29	787.94	975.54	763.36	805.02	1060.19	344.15	158.89	172.96	103.08	299.19	290.7	603.83	815.35	401.66	688.66	1284.19	315.04
110.21	275.9	206.91	1004.37	729.27	639.8	1008	828.53	336.69	131.15	234.53	73.33	42.52	37.66	430.79	1708.15	770.94	967.8	756.47	792.07	1057.73	338.15	157.08	165.82	100.77	289.06	284.43	593.04	809.75	388.64	688.56	1276.48	313.47
105.94	226.65	184.32	795.19	575.33	515.59	803.61	661.65	273.37	120.79	207.78	71.06	39.47	36.98	347.97	1314.97	627.59	767.57	612.69	632.56	829.44	291.16	139.14	150.94	95.38	255.73	250.55	489.61	654.6	336.24	545.46	999.62	260.3
103.68	218.56	172.35	792.64	573.96	520.04	804.28	667.78	272.13	115.88	207.29	75.24	40.92	32.83	359.6	1337.75	621.06	778.14	617.39	631.8	839.73	292.33	139.34	143.78	93.12	244.63	250.43	492.01	652.67	323.75	558.01	1012.87	264.66
105.72	225.78	174.28	805.46	583	525.98	812.13	675.04	274.59	117.65	208.91	76.82	43.58	32.12	360.74	1349.44	629.61	785.76	623.94	638.38	848.15	296.95	141.02	148.15	95.25	242.8	251.33	498.84	662.58	330.36	561.25	1023.09	265.95
104.92	220.43	172.27	799.02	568.09	516.83	803.36	657.45	267.77	116.26	204.55	77.45	42.74	32.26	359.11	1336.84	623.5	771.74	611.49	626.75	825.68	292.13	138.91	144.27	94.74	221.55	249.99	493.25	650.87	320.16	546.42	1007.16	264.68
110.93	251.46	193.94	928.11	667.32	596.29	926.79	758.26	307.46	120.83	222.95	85.95	46.49	33.46	411.03	1567.84	709.58	893.19	698.37	718.92	965.3	323.23	152.04	153.02	98.11	234.66	272.04	559.4	747.1	353.89	630.14	1172.49	299.51
101.29	239.34	191.38	919.47	653.81	590.37	924.5	750.19	305.84	119.91	219.74	70.03	38.82	33.52	406.43	1564.4	703.22	888.72	693.89	720.18	955.73	314.6	142.77	147.13	93.56	243.12	268.58	554.62	733.14	352.03	627.64	1165.61	289.16
102.52	244.65	192.26	932.42	660.55	595.82	934.54	755.79	307.27	120.53	220.29	69.37	39.06	33.53	403.66	1574.98	710.55	895.06	701.6	726.96	962.57	316.64	143.91	148.33	94.37	258.35	270.15	562.57	743.79	354.94	630.61	1175.77	290.68
104.17	179.99	170.64	624.53	396.19	429.74	654.13	599.87	248.48	130.83	199.2	64.99	37.1	40.52	286.87	808.65	514.18	608.79	559.4	544.67	652.45	270.46	130.73	148.6	97.34	266.13	235.66	443.14	560.59	312.65	500.99	697.07	234.89
104.99	181.24	169.83	626.45	400.37	434.21	654.39	610.04	251.47	130.6	201.79	65.54	37.33	38.8	288.55	815.31	518.26	617.19	565.5	546.67	662.52	274.16	132.69	155.98	98.98	259.9	238.96	448.13	565.67	315.78	505.11	704.6	235.84
104.22	179.26	174.83	627.06	398.71	433.1	657.5	606.89	250.01	131.33	200.34	65.84	37.49	42.4	289.23	816.45	517.15	616.1	563.06	547.14	660.69	272.55	132.13	151.2	97.96	258.63	236.96	447.4	563.94	314.28	503.66	704.07	235.86
105.63	212.98	176.22	705.7	505.56	476.05	751.87	612.06	266.24	134.7	202.35	65.18	37.12	40.96	301.1	941.53	588.09	703.97	569.47	578.15	760.61	275.13	132.97	155.35	99.15	270.51	243.61	456.5	605.07	319.74	507.1	858.99	243.85
101.71	209.74	172.98	695.82	503.01	467.28	737.47	599.68	256.88	128	197	64.33	36.71	39.3	299.38	934.3	574.56	691.45	558.44	565.49	745.15	270.87	130.3	147.91	95.54	257.96	237.34	450.33	598.74	311.15	495.33	854.96	239.46
104.85	212.05	173.98	699.5	505.8	475.12	746.2	613.94	264.77	132.38	202.58	64.75	36.95	39.67	303.21	935.79	584.43	703.68	569.5	573.93	762.73	275.09	133.06	153.37	96.89	267.41	242.05	453.97	604.68	318.88	509.58	857.13	242.07
102.33	209.6	169.01	690.26	502.74	471.09	731.91	608.5	257.79	124.7	200.18	66.16	37.46	34.98	303.56	925.38	574.56	697.55	564.46	562.02	755.77	274.32	132.58	150.02	94.78	253.43	241.21	451.43	600.78	312.26	504.84	850.25	240.25
104.23	209.99	172.83	697.27	502.77	473.31	740.64	609.29	259.34	129.64	200.68	67.17	37.79	38.58	305.46	932.48	579.14	700.11	566.66	567.76	756.42	274.89	132.57	150.29	95.9	257.01	241.73	455.04	602.16	315.14	505.18	853.52	242.23
113.17	288.59	206.9	1044.21	752.12	660.02	1046.12	855.85	349.34	142.31	241.6	70.89	42.17	40.63	418.32	1754.79	799.45	998.91	782.16	819.18	1093.78	346.36	161.92	168.6	103.15	303.43	289.32	610.54	840.84	402.27	710.56	1319.77	319.59
116.22	288.35	212.28	1057.73	755.81	666.43	1061.78	859.55	348.28	140.52	241.62	75.06	43.64	42.25	434.75	1769	807.48	1006.11	787.29	827.22	1097.34	350.2	161.99	165.93	101.65	298.75	289.3	619	845.63	404.73	712.29	1327.61	322.75
115.34	283.19	208.07	1047.68	742.31	655.88	1043.28	841.52	338.25	132.55	238.05	74.81	43.1	36.78	431.56	1757.39	798.69	989.9	772.96	813.94	1071.65	344.6	159.42	165.93	101.3	291.16	288.03	612.54	834.99	402.52	693.51	1310.45	318.16
116.09	288.05	210.47	1051.25	755.62	666.21	1056.18	857.87	346.73	135.86	242.3	74.48	43.28	37.67	431.64	1757.38	804.76	1003.21	786.97	821.92	1094.81	348.6	162.26	171.57	102.17	295.86	290.43	617.46	839.49	406.06	709.84	1319.16	319.45
102.18	219.22	181.84	793.86	568.39	514.35	806.02	657.17	269.01	115.52	203.76	70.51	38.79	34.91	350.39	1316.01	621.76	767.19	610.4	629.73	825.28	287.66	136.44	143.32	91.05	236.29	246.42	488.79	646.83	324.46	545.3	997.74	257.56
100.27	219.97	182.98	793.63	569.17	513.66	804.89	658.11	273.8	120.83	206.54	58.59	35.45	35.79	350.93	1324.19	623.35	767.93	610.45	634.6	825.7	285.95	131.02	146.09	91.63	258.87	250.89	487.73	649.34	333.39	545.33	1001.25	248.34
101.68	218.85	179.88	798.78	573.28	520.32	814.67	667.22	273.36	117	205.72	69.9	38.51	35.01	352.48	1337.21	624.96	779.9	620.03	637.24	839.64	290.23	137.83	143.37	90.69	242.81	247.48	492.98	651.68	323.1	557.68	1013.57	262.62
104.15	226.14	175.15	805.18	579.93	522.95	816.89	673.15	277.2	124.52	208.26	71.59	39.22	36.73	354.57	1346.35	631.84	783.89	623.03	642.55	847.23	294.69	140.24	147.47	94.69	252.22	250.21	495.56	661.99	331.28	560.41	1021.75	264.93
102.25	218.09	172.06	803.6	574.37	524.66	815.64	669.81	269.78	113.88	205.33	75.9	42.75	32.07	358.36	1350.22	628.9	785.25	622.25	634.06	842.85	293.27	139.15	138.94	92.33	219.94	247.58	497.79	655.12	316.78	560.25	1021.64	266.08
102.71	218.58	169.1	798.02	576.15	523.01	813.4	671.08	272.54	115.55	205.83	72.06	39.07	31.96	353.52	1339.23	626.31	782.75	622.62	631.65	844.82	292	138.93	140.9	92.74	219.83	248.23	494.25	652.9	318.69	561.08	1016.34	263.83
98.09	217.39	170.65	802.01	571.91	519.33	809.33	659.89	265.1	112.5	203.2	64.13	37.12	31.86	355.86	1334.89	623.98	773.26	615.5	627.71	829.33	288.04	131.93	135.85	90.43	218.51	247.56	496.14	652.77	319.95	547.86	1008.18	254.06
102.87	243.28	193.72	933.46	662.75	598.15	936.76	756.63	303.79	115.79	219.98	73.9	41.21	32.84	412.36	1577.33	710.63	896.64	702.04	725.61	963.95	317.93	143.91	143.5	92.55	241.43	268.44	564.28	744.79	353.79	631.06	1176.48	291.67
101.32	237.44	191.57	929.78	658.05	595.96	939.62	755.44	303.91	115.62	218.54	68.7	38.38	33.02	407.71	1580.13	709.57	897.32	702	722.62	962.47	314.24	142.24	139.96	91.13	227.67	268.73	561.46	738.96	344.88	632.44	1177.58	291.22
102.69	185.48	169.37	632.22	402.54	435.36	662.79	608.14	252.45	136.52	199.91	64.15	37.1	44.03	287.93	812.62	521.09	616.68	565.01	551.52	663.11	271.45	131.87	150.43	97.3	271.99	237.53	445.82	568.21	312.16	507.02	705.32	235.15
105.02	180.53	173.51	644.64	399.02	438.25	675.59	605.56	252.83	133.08	200.83	65.05	37.05	40.6	291.89	838.52	529.43	622.35	567.09	559.87	658.04	271.96	131.31	153.25	98.36	270.08	240.01	452.13	568.11	315.16	504.3	715.19	238.13
101.99	210.77	170.59	687.49	458.69	461.86	691.51	624.43	256.33	128.96	201.62	63.97	36.91	37.8	300.86	883.5	544.72	648.76	580.3	572.51	689.24	275.87	133.02	149.16	96.63	261.83	240.54	461.23	590.13	313.9	518.77	771.02	242.28
104.7	213.54	171.32	712.39	506.74	478.82	757.62	612.77	265.33	132.97	202.34	64.38	36.87	38.54	299.82	949.19	592.16	706.95	572.12	581.57	760.87	275.49	132.71	155.66	98.89	272.02	243.07	459.2	607.75	321.54	506.71	862.61	240.12
100.7	216.5	169.19	717.62	511.81	481.3	760.25	616.27	262.45	129.51	200.5	63.62	36.87	38.73	302.05	951.26	589.7	711.19	575.02	580.74	767.95	276.23	132.98	149.2	94.94	260.04	241.18	460.95	614.4	315.46	509.95	864.25	242.98
103.03	207.8	170.2	706.08	505.21	477.42	751.04	613.93	256.67	122.11	199.62	64.1	36.55	34.9	299.98	943.02	583.71	707.56	572.33	571.75	762.46	274.88	131.39	143.36	93.66	248.34	239.51	458.13	606.12	313.73	507.66	861.26	242.24
103.7	208.37	173.1	706.56	504.48	477.61	753.35	614.51	259.04	127.55	200.67	65.03	36.85	39.91	303.39	943.42	585.79	708.01	572.6	573.74	763.6	275.14	131.61	144.57	94.21	251.89	239.84	458.67	605.73	314.18	510.24	861.66	243.76
103.51	208.63	172.17	697.9	503.24	474.13	743.23	610.21	258.7	128.87	200.53	65.47	36.99	38.4	302.65	933.86	578	701.75	567.74	568.16	758.42	274.06	131.67	146.81	94.31	253.4	239.54	454.97	602.41	312.96	506.66	854.73	241.59
101.3	206.89	170.61	697.68	502.75	473.93	743.52	607.41	253.16	121.26	196.34	67.55	37.76	38.11	310.08	933.93	575.31	700.54	566.26	564.51	756.05	273	131.83	140.09	90.7	244.85	236.29	454.58	602.1	307.75	504.9	853.28	242.46
116	288.55	209.75	1054.89	755.56	666.27	1062.72	859.42	348.43	141.25	241.69	72.8	43.05	42.52	431.16	1760.08	809.55	1004.43	787.39	821.77	1097	348.54	161.61	163.71	101.5	273.93	288.58	617.2	841.98	398.94	711.97	1323.25	320.38
111.54	276.95	202.62	1038.74	732.65	652.63	1045.65	834.5	337.76	132.12	235.34	72.33	42.06	36.31	426.73	1739.62	794.31	985.61	770.07	806.31	1065.45	339.73	157.64	160.52	99.45	263.73	285.3	607.63	820.12	386.38	692.57	1299.39	315.27
105.31	226.62	183.79	822.85	585.05	530.89	837.85	677.96	278.71	120.99	209.72	69.71	39.06	35.03	354.07	1357.49	644.51	792.67	631.1	650.97	851.74	294.87	139.98	148.07	93.49	235.6	252.14	503.94	667.53	331.1	562.27	1031.42	264.04
96.54	217.88	181.32	812.06	576.37	525.49	828.52	671.6	275.17	117.34	206.1	58.64	35.64	34.16	357.01	1357.27	633.25	788.77	625.26	646.79	845.31	288.75	131.86	138.36	89.39	236.85	249.19	498.94	658.09	324.64	561.25	1027.32	254.44
100	224.08	174.78	798.39	574.81	516.04	804.79	662.36	270.99	118.53	206.56	58.41	35.69	33.54	349.9	1325.66	627.42	769.91	613	633.97	830.72	287.64	131.81	143.81	91.55	256.88	249.32	489.68	657.05	335.48	546.13	1004.79	247.25
96.12	216.9	181.75	798.77	574.95	520.96	817.7	669.16	273.29	118.83	204.45	57.63	35.17	38.52	352.49	1337.43	624.88	780.75	620.79	635.78	843.06	286.93	130.96	133.51	87.79	226.88	245.29	492.36	652.78	319.25	560.07	1014.47	251.83
105.16	225.54	181.98	803.29	583.71	523.57	818.05	674.45	276.95	122.11	207.4	70.23	38.83	39.18	350.48	1338.79	627.99	783.11	623.96	637.22	849.26	292.79	139.27	141.84	92.37	227.08	247.26	494.6	661.25	326.53	561.44	1018.65	263.09
97.1	217.49	181.33	806.07	577.14	524.25	824.97	669.94	272.41	119.64	204.49	60.4	35.92	39.67	355.05	1346.4	629.19	783.98	624.47	638.92	844.66	288.28	132.49	133.01	88.82	224.75	246.21	497.75	655.81	318.6	560.62	1019.72	255.95
98.95	222.39	179.25	810.04	585.93	528.19	822.41	677.27	272.11	114.92	206.44	60.96	36.29	35.19	353.48	1348.84	632.71	788.67	629.79	637.18	852.66	291.62	134.19	135.41	90.04	219.32	247.42	501.31	664.58	324	563.49	1025.75	255.89
96.38	214.46	170.56	806.41	573.77	523.59	818.97	668.92	266.9	109.98	203.53	63.36	36.73	30.76	358.26	1354.99	629.86	784.9	623.76	636.58	840.93	288.76	132.75	131.49	88.26	222.96	246.03	499.27	656.64	320.92	558.33	1023.46	257.52
101.73	248.51	192.19	946.31	678.07	606.89	950.98	775.89	308.67	115.72	222.73	68.4	39.07	32.41	411.25	1605.02	722.74	914.87	716.49	732.96	988.88	321.25	145.88	140	91.98	225.26	269.24	569.65	761.77	352.61	647.09	1202.74	293.72
105.96	183.97	169.97	635.72	403	436.31	662.44	610.81	249.02	128.45	201.11	64.8	37.15	37.45	289.97	818.44	524.46	619	566.89	550.7	662.92	272.57	131.8	151.09	97.84	263.25	236.51	448.57	570.8	319.33	504.64	710.01	235.06
104.76	194.01	170.68	671.28	430.77	456.65	671.95	634.23	259.38	130.6	204.76	60.6	35.89	35.23	253.33	865.09	541.02	650.08	586.19	567.55	700.35	279.72	134.48	153.47	98.13	267.88	237.7	463.69	603.55	327.74	521.27	755	240.48
102.23	215.05	166.92	692.52	463.13	464.48	691.41	630.3	255.16	126.97	202.87	63.42	36.97	33.81	300.29	883.39	547.04	652.33	584.34	573.45	695.61	278.14	134.09	149.63	96.23	260.35	241.02	464.17	597.98	318.25	521.08	773.18	241.98
104.67	217.7	170.68	699.2	465.86	466.95	698.42	629.94	258.84	133.9	204.36	63.13	36.72	39.63	299.47	892.76	551.73	654.26	586.05	574.67	695.53	279.38	134.45	149.96	96.93	245.57	242.96	466.02	600.11	317.14	520.07	776.06	242.38
104.14	211.99	170.35	687.44	460.14	462.44	691.03	626.49	257.54	132.5	203.28	64.31	36.93	39.24	301.34	884.38	544.63	649.82	581.82	573.9	691.5	277.6	133.14	151.74	96.55	264.92	243.81	461.33	591.12	319.01	520.46	771.38	243.74
103.78	212.5	169.05	705.55	507.93	477.6	750.95	614.68	263.35	132.02	201.89	64.37	36.82	40.21	299.3	941.47	585.89	705.98	571.49	576.01	764.46	275	132.26	151.07	96.19	252.16	243.07	455.61	606.98	318.11	508.85	860.61	241.75
96.64	209.55	169.46	705.61	504.88	475.91	754.26	614.09	265.19	130.33	201.36	50.09	32.14	40.05	301.45	940.8	583.39	705.79	571.1	578.7	764.98	270.82	124.83	145.41	92.35	267.16	240.79	455.23	605.27	316.91	511.19	859.25	231.82
96.71	208.57	173.38	708.3	505.74	477.65	759.84	614.26	264.07	127.85	200.06	49.57	31.95	41.4	303.68	944.03	586.28	707.8	572.77	580.8	765.25	270.48	124.23	142.55	89.84	268.61	238.48	456.93	606.28	316.8	511.13	861.78	232.1
100.49	206.97	171.47	714.79	504.15	480.83	763.51	611.89	255.5	121.35	197.61	65.4	36.91	39.1	310.96	952.15	587.65	711.44	574.21	576.67	761.68	273.62	130.82	140.71	90.08	245.91	236.71	462.69	607.03	308.96	508.92	865.68	243.5
102.61	207.36	171.97	708.01	504.79	477.63	757.23	611.14	254	122.46	196.93	66.1	37.22	38.02	312.76	945.83	584.4	706.97	571.35	571.03	759.48	274.15	131.26	139.76	90.96	230.31	237.5	459.25	606.27	308.25	506.56	861.42	242.97
100.41	205.4	170.91	710.57	501.17	476.42	754.91	606.26	252.58	121.98	195.81	66.94	37.3	39.38	315.25	960.75	580.54	708.2	569.09	570.95	755.24	273.22	131.41	139.35	90.58	230.09	236.99	460	605.3	303.23	504.94	868.01	244.92
100.94	227.12	182.13	817.73	585.06	527.9	837.06	677.8	282	127.69	209	57.47	35.9	40.52	353.43	1349.01	639.67	788.94	628.28	652.27	853.35	291.05	133.68	141.78	91.62	244.29	250.53	499.14	666.99	331.1	563.96	1026.86	253.96
96.45	217.57	173.89	806.13	568.68	518.44	819.8	659.82	268.84	116.6	203.64	57.24	35.42	34.33	350.65	1336.08	629.07	775.4	615.31	638.27	829.33	284.44	130.26	135.98	88.26	234.96	247.15	492.75	652.34	323.02	548.05	1010.99	249.47
99.39	219.76	176.61	809.99	578.23	526.59	831.14	674.08	278.04	123.23	207.59	57.98	35.78	37.27	352.89	1349.03	636.12	788.3	626.6	648.97	848.21	288.74	132.12	140.03	89.97	243.99	249.51	497.37	658.09	331.29	562.5	1024.43	252.64
96.38	216.8	175.16	800.75	574.41	521.64	820.18	669.96	273.15	118.28	204.14	57.67	35.18	37.84	351.59	1338.65	625.79	782	621.65	637.05	844.18	286.84	130.91	132.8	87.78	225.74	244.71	493.21	653.5	318.81	560.77	1016.55	251.58
99.98	223.87	184.83	814.76	583.64	526.72	827.53	675.6	276.87	122.9	208.36	59.3	35.68	39.38	355.41	1355.94	637.39	787.25	627.77	643.93	850.41	291.65	133.18	137.3	91.16	233.09	250.01	501.41	666.02	327.75	561.71	1027.86	254.68
99.4	223.56	182.47	812.78	584.77	525.93	825.93	676.13	274.38	119.89	206.43	59.37	35.71	37.6	352.2	1355.26	634.73	787.33	627.64	642.3	850.86	290.57	133.55	136.38	89.5	225.76	246.84	499.62	666.53	327.33	561.95	1028.21	256.41
98.71	221.67	181.3	797.86	576.03	517.16	809.63	663.29	270.37	119.55	203.39	59.98	35.86	40.11	350.61	1328.18	621.8	772.47	615.73	630.14	835.38	286.45	131.62	135.54	88.92	225.77	245.79	491.56	655.95	322.61	550.77	1007.5	252.25
97.11	218.46	179.1	802.05	584.82	525.19	817.03	677.42	268.69	110.17	204.48	59.98	35.98	33.13	354.44	1341.7	629.01	785.57	626.77	632.17	852.28	289.82	132.74	128.18	87.43	212.9	244.27	497.15	661.57	321.08	563.83	1021.97	254.45
96.31	213.1	171.12	810.26	576.48	526.1	824.7	672.03	267.03	109.42	203.43	61.75	36.2	31.08	361.16	1365.37	628.99	789.93	626.85	637.12	846.14	288.61	132.04	127.59	86.64	210.88	245.5	501.42	659.07	314.93	562.15	1030.14	258.54
80.21	89.01	136.12	274.95	190.5	230.35	320.53	278.71	126.32	95.03	164.61	58.95	33.98	33.84	180.55	362.32	292.21	302.54	303.99	255.23	281.15	203.09	100.67	119.7	82.61	190.25	186.63	283.12	276.17	202.65	231.7	331.58	140.61
23.11	12.9	23.65	22.31	19.46	21.22	27.41	23.17	16.07	20.97	20.59	19.16	12.11	18.76	20.67	29.03	26.89	24.72	24.94	22.47	23.42	25.14	16.01	20.48	22.62	21.69	23.96	26.22	24.07	22.77	19.52	28.03	21.99
104.9	193.39	169.6	677.69	430.04	459.82	679.12	642.23	258.69	130.44	208.05	63	37.28	34.42	254.25	871.1	549.26	654.24	598.43	571.87	700.83	284.09	136.46	155.05	98.33	269.85	238.65	471.92	605.86	328.66	533.57	760.5	244.93
104.67	193.17	169.58	679.22	431.31	461.38	680	643.45	258.15	130.27	207.98	63.4	37.1	34.33	256.01	874.06	546.5	655.78	599.83	567.1	703.36	284.19	136.68	149.51	97.54	244.08	239.61	472.19	608.04	321.34	535.22	760.9	247.84
103.31	211.18	171.84	696.21	462.05	466.06	703.42	630.12	258.76	131.76	203.56	61.32	35.44	38.88	299.39	893.1	549.73	654.89	586.97	577.92	695.35	276.73	132.43	147.65	94.53	249.07	240.92	465.16	594.36	314.79	523.64	778.24	244.93
103.72	210.76	170.61	689.39	461.4	464.08	695.37	629.44	258.57	130.1	204.28	63.83	36.61	39.2	301.43	885.74	546.43	651.3	583.97	572.75	694.64	276.89	133.03	148.04	95.04	250.38	243.49	461.81	591.86	313.57	523.13	773	244.35
97.97	208.23	171.09	691.67	460.67	464.81	699.49	627.24	256.9	129.53	203.75	51.38	33.09	39	306.21	888.79	550.08	652.6	583.98	577.94	693.1	274.03	126.08	143.28	92.56	254.89	242.7	463.48	592.11	319.72	522.5	774.57	234.04
93.15	204.9	165.59	712.09	505.07	479.34	758.08	612.68	254.53	118.04	197.88	49.18	31.8	35.66	303.54	951.1	586.74	709.09	573.35	574.45	761.84	268.99	123.32	134.34	87.32	244.58	236.12	458.44	606.85	311.22	508.16	863.87	230.49
97.16	207.48	170.29	714.01	505.74	480.78	763.58	613.95	259.07	122.25	200.29	51.29	32.81	36.12	309.45	952.04	591.28	711.65	575.21	575.82	763.01	270.89	124.4	139.09	89.29	235.72	240.2	461.23	608.38	310.68	508.55	866.18	231.17
93.72	205.4	171.24	716.62	504.55	481.1	767.89	612.36	255.75	121.6	197.02	50.99	32.8	39.54	312.65	957.51	588.95	712.95	574.86	577.26	762.81	269.82	123.5	134.77	87.18	231.4	238.37	462.95	607.95	304.88	509.43	867.64	233.96
88.48	97.04	145.25	278.01	190.94	229.33	330.26	280.63	139.19	113	171.27	67.07	35.82	40.67	179.63	366.32	295.71	304.31	304.38	269.04	283.62	207.37	107.41	137.74	89.46	215.64	194.88	281.38	279.89	209.23	234.13	337.62	149.38
82.74	93.51	144.59	278.97	190.75	229.22	332.16	279.42	136.38	110.09	168.67	56.84	33.25	42.21	180.25	366.35	293.54	303.79	303.56	270.47	283.45	203.51	101.2	126.67	85.87	218.06	192.27	281.34	279.57	208.35	234.05	336.56	140.55
100.8	224.62	180.27	816.38	584.46	528.1	836.83	677.99	279.42	125.48	208.32	57.35	35.94	41.12	353.09	1349.37	642.08	789.01	628.22	651.25	852.94	290.45	133.22	137.87	90.58	245.4	249.2	498.49	665.51	331.71	563.86	1027.45	253.28
96.14	216.6	174.13	818.3	576.88	529.15	839.5	673.09	272.07	115.74	205.05	56.38	35.3	33.79	353.22	1357.77	640.28	792.09	629.05	649.63	847.09	287.48	131.12	132.07	87.27	234.73	246.95	500.9	659.51	323.7	562.06	1029.51	252.64
99.93	225.61	179.5	826.25	586.57	532.62	844.67	680.43	278.42	124.21	207.82	56.95	35.59	40.23	351.38	1360.48	646.08	795.12	633.25	653.76	856.65	291.28	133.09	136.13	90.15	237.18	248.49	504.24	670.11	329.99	565.72	1034.61	254.55
95.45	217.64	175.78	811.33	576.51	524.23	830.62	672.75	273.15	118.76	203.61	54.76	33.91	38.34	352.64	1355.28	631.56	787.84	626.89	643.68	848.3	286.61	130.4	129.97	86.62	224.11	244.6	498.54	660.21	319.15	562.75	1027.86	253.13
98.34	221.63	178.13	816.83	584.01	527.36	831.8	677.06	271.71	117.81	205.32	57.15	35.34	39.21	354.49	1359.16	635.33	789.94	629.57	645.24	852.38	289.58	131.73	129	87.26	224.72	244.93	501.5	668.12	326.21	562.72	1031.04	253.75
94.72	214.92	181.13	810.73	575.67	524.4	829.72	670.17	271.01	117.23	202.77	56.09	34.26	38.72	353.49	1359.05	629.37	787.88	626.05	642.8	845.04	285.69	129.9	127.39	86.05	223.25	244.5	498.75	658.74	317.57	561.38	1027.26	253.58
98.97	219.63	182.31	804.71	585.68	525.83	823.52	678.02	271.91	116.73	205.49	60.4	36.21	37.78	354.47	1344.65	629.84	786.43	627.32	637.44	854.05	289.93	132.91	128.2	87.21	219.13	245.08	497.16	662.26	323.08	564.89	1022.79	255.81
95.17	213.77	185.07	822.16	576.72	526.24	836.56	671.67	271.09	115.21	202.47	59.84	35.56	38.52	363.89	1392.62	630.87	795.21	627.51	649.78	848.11	287.64	131.16	125.04	85.64	220.55	245.71	503.23	665.54	314.07	563.97	1043.55	262.09
80.32	89.14	142.92	276.14	191.2	230.35	324.07	280.08	126.55	95.85	165.31	57.49	33.41	34.54	178.24	362.93	293.28	303.89	305.43	258.18	282.29	202.77	100.65	119.29	82.65	193.32	185.96	283.09	276.93	203.69	232.78	333.52	139.86
23.16	12.9	23.78	22.49	19.4	21.36	27.75	23.42	16.25	21	20.66	19.36	12.18	18.7	20.86	29.24	26.9	24.98	25.18	22.7	23.69	25.24	16.09	20.48	22.61	21.8	23.95	26.42	24.15	22.68	19.92	28.14	22.1
23.42	12.93	24.12	22.4	19.58	21.36	27.57	23.45	16.26	21.04	20.7	19.38	12.14	18.97	20.85	29.17	26.94	24.94	25.17	22.58	23.71	25.18	16.19	20.56	22.59	21.64	23.98	26.37	24.2	22.78	19.84	28.2	22.15
104.96	191.38	168.57	670.42	430.17	456.49	671.63	635.71	255.44	126.94	203.96	61.34	35.95	34.67	252.18	863.46	542.53	650.17	587.22	561.64	700.95	279.23	134.34	146.83	95.66	244.34	236.67	464.14	603.96	321.92	522.54	755.48	242.56
103.53	191.9	167.36	671.43	432.53	458.49	671.43	643.02	254.88	126.14	207.1	60.82	35.83	33.57	255.57	866.07	541.25	651.88	597.33	560.91	702.82	281.96	135.4	146.72	94.95	240.51	238.23	467.46	604.94	320.12	535.27	756.68	244.59
97.18	208.36	167.77	688.09	459.68	462.76	690.77	630.01	255.08	125.91	203.43	49.4	31.94	36.07	300.57	882.43	544.74	651.34	584.2	568.66	693.45	273.17	125.66	141.53	91.68	237.96	241.88	461.56	592.05	313.48	522.4	773.43	232.13
96.93	212.59	171.44	699.31	465.12	466.82	702.59	632.64	255.38	128.52	202.98	49	32.14	38.74	299.74	889.2	549.57	655.28	587.98	577.52	698.67	275.3	126.53	139	90.74	248.95	240.94	466.04	600.2	318.14	524.14	776.67	234.25
96.34	211.05	168.88	705.37	465.95	470.36	704.91	630.45	251.33	120.93	202.59	50.03	32.51	34.66	306.71	901.41	557.85	659.08	589.19	575.93	695.47	275.6	126.1	141.29	89.9	238.4	240.67	470.87	600.93	316.83	520.7	781.02	233.45
90.86	207.98	152.48	700.83	501.83	471.92	761.11	614.36	257.54	120.03	196.19	34.91	27.92	33.53	270.42	941.03	590.65	707.81	574.18	574.28	763.61	258.78	121.5	133.37	87.16	235.76	230.52	441.63	608.78	311.24	508.34	865.41	219.84
94.74	205.96	166.67	716.34	503.84	478.95	762.54	613.98	255.81	118.25	197.76	49.23	31.8	35.57	308.18	955.91	588.12	712.09	574.28	575.25	763.51	269.53	123.15	135.79	87.87	228.38	235.93	460.37	609.78	308.68	508.63	868.92	231.47
81.62	94.53	137.33	280.2	188.81	230.65	333.89	282.09	137.69	109.68	171.76	49.93	30.45	38.18	175.84	366.28	298.27	306.75	307.19	270.69	284.39	202.92	99.77	130.66	87.69	219.64	194.57	282.58	281.57	209.75	234.25	341.1	136.55
82.7	95.7	142.24	282.95	189	231.48	337.98	281.57	140.27	114.33	171.74	55.77	32.78	43.14	178	367.34	298.22	307.17	306.96	274.04	285.11	204.93	101.21	131.92	87.91	221.26	194.05	284.35	280.98	209.45	235.26	341.47	140.82
81.31	93.96	138.53	275.75	191.23	228.86	325.87	281.14	134.73	105.6	169.8	52.59	31.41	37.11	176.72	366.16	295.83	304.19	304.54	265.12	282.82	203.27	100.46	130.43	86.77	211.2	193.44	280.25	280.29	209.53	232.84	338.18	136.63
80.7	91.39	139.18	276.99	190.08	229.63	326.11	279.85	130.36	101.1	167.82	55.9	33.04	36.71	178.05	366.34	293.67	304.67	304.66	263.33	282.46	202.85	100.58	123.33	84.95	207.47	190.23	281.81	279.72	206.35	232.47	337.43	138.09
99.74	221.9	176.91	825.91	585.39	532.33	841.8	680.36	273.73	115.6	207.24	57.08	35.87	35.67	354.25	1368.77	645.67	796.44	632.91	650.88	854.77	290.21	132.69	132.95	89.64	228.19	247.83	504.08	670.78	328.22	564.6	1038.94	254.29
97.61	220.14	177.98	812.61	579.86	525.65	836.26	675.75	276.34	122.24	205.6	53.98	33.76	39.14	351.72	1349.04	638.19	787.58	628.31	647.28	851.01	287.27	131.07	132	88.04	234.48	247.22	497.64	661.27	324.84	563.8	1025.71	252.41
98.36	216.1	177.08	809.62	577.22	526.21	833.68	674.26	273.9	119.18	205.67	56.42	34.93	38.17	352.61	1349.21	633.85	787.86	628.12	644.44	849.7	286.74	130.8	129.7	87.1	230.86	247.01	497.94	657.68	322.98	563.68	1024.16	252.64
97.41	219.22	175.29	807.2	586.76	527.95	831.75	683.06	274.11	117.41	205.52	54.81	34.32	38.38	352.57	1348.03	634.4	791.6	631.89	642.29	861.11	288.61	131.58	126.1	86.76	224.6	244.71	497.16	665.18	323.92	569.33	1029.55	251.89
97.53	213.72	183.46	815.57	580.66	528.5	837.98	677.33	273.24	117.16	204.41	57.11	34.82	38.79	359.47	1371.9	632.72	795.58	631.25	647.2	854.51	287.67	130.27	125.72	85.61	217.72	245.38	502.06	662.83	318.63	567.34	1036.92	255.85
79.11	89.95	148.4	277.84	190.29	229.85	331.67	279.98	131.6	102.87	165.84	54.42	32.22	41.17	178.4	362.63	293.41	304.18	305.31	264.36	283.83	201.91	99	117.56	81.88	201.57	187.6	282.54	276.69	203.18	234.41	333.5	139.62
79.81	89.1	143.06	276.5	190.28	230.25	324.84	280.03	126.7	95.99	165.66	57.13	33.13	34.35	178.37	362.72	292.96	304.24	305.53	258.67	282.44	202.9	100.43	118.57	82.33	188.91	186.24	283.14	276.27	203.26	232.53	333.19	139.48
80.01	90.29	146.7	277.49	190.57	229.99	329.81	280.39	130.56	102.02	165.4	56.78	33.05	40.25	177.82	362.48	294.67	303.95	305.38	263.18	283.83	202.5	100.33	119.18	82.04	196.28	186.39	282.48	276.46	203.37	234.65	333.35	140.83
23.39	13.12	23.97	22.65	19.86	21.56	27.94	23.44	16.56	21.42	20.84	19.34	12.06	19.07	21.19	29.43	27.26	25.13	25.32	22.95	23.78	25.25	16.23	21.04	22.79	22.09	24.3	26.63	24.27	22.9	20.01	28.52	22.22
23.42	13.02	23.71	22.43	19.41	21.34	27.63	23.48	16.36	21.08	20.76	19.52	12.16	18.81	20.85	29.19	26.96	24.96	25.19	22.71	23.8	25.21	16.27	20.81	22.79	21.9	24.06	26.45	24.2	22.87	19.92	28.11	22.22
23.58	13.17	24.37	22.33	19.3	21.17	27.45	23.21	16.82	21.46	20.85	19.77	12.11	19.16	20.71	28.99	27.1	24.74	24.96	22.7	23.46	25.14	16.37	21.43	22.9	22.24	24.19	26.31	24.04	22.92	19.62	27.88	22.07
97.63	209.64	167.12	688.57	462.12	463.09	670.24	632.83	252.47	123.58	202.77	49.24	32.19	34.32	253.33	865.5	541.8	648.93	585.5	558.57	697	274.02	126.19	138.36	90.79	237.51	233.77	462.03	595.82	315.37	523.46	775.79	232.03
97.25	210.08	167.94	698.83	463.03	467.05	680.34	632.68	253.25	121.7	201.9	48.95	32.02	35.97	254.12	877.67	547.05	653.19	588.77	564.58	696.55	273.96	125.55	140.1	89.27	239.16	233.39	466.39	598.02	316.25	523.45	780.8	233.04
96.6	206.92	167.79	695.71	459.98	466.06	700.4	630.02	252.4	120.75	201.31	48.83	31.85	35.12	303.4	891.17	550.31	655.67	587.09	573.26	693.8	272.64	124.81	139.42	88.94	237.64	238.2	465.04	594.04	314.09	521.82	778.53	232.02
88.91	204.77	151.63	709.85	507.6	479.05	774.62	625.46	257.31	115.61	194.96	34.73	27.97	32.68	272.78	956.77	594.69	721.03	583.99	582.03	778.29	259.94	121.51	128.4	84.86	229.25	227.21	447.44	613.42	307.56	518.73	881	222.74
75.67	93.63	125.93	273.16	186.8	227.42	341.72	286.84	139.47	107.49	170.46	35.08	26.35	34.91	140.68	366.27	302.6	311.64	313.96	275.27	289.97	193.64	97.99	127.03	84.08	217.03	186.92	270.21	284.94	209.15	239.62	347.79	128.08
75.03	92.7	123.97	272.33	183.86	224.11	339.55	281.82	133.78	105.61	166.26	35.18	26.34	35.59	138.78	362.45	299.34	307.43	309.45	273.59	284.43	191.32	96.37	120.97	83.26	216.34	183.24	268.76	283.41	209.71	233.86	343.86	128.25
80.46	94.71	136.61	280.17	188.46	230.57	333.09	281.96	137.33	109.12	171.53	49.45	30.28	37.24	174.42	366.58	298.68	307	307.34	270.08	284.42	202.77	99.25	130.52	87.62	218.76	194.44	282.72	282.01	209.64	233.73	341.05	136.13
79.75	91.78	136.67	280.02	189.08	230.79	332.82	281.61	132.5	103.73	168.93	50.66	31.25	37.58	175.11	366.71	296.38	307.27	307.2	269.28	284.26	201.83	98.57	123.32	84.53	213.04	190.66	282.99	281.41	208.81	234.01	341.31	135.59
81.27	93.44	139.02	276.64	190.53	229.97	325.6	281.78	133.82	103.45	170.32	55.03	32.67	35.09	178.1	366.49	295.86	305.06	305.28	263.2	283.4	204.17	100.71	127.75	86.9	207.23	193.03	281.91	280.2	207.67	233.04	338.52	137.2
80.12	90.89	138.85	276.46	189.39	228.97	325.67	279.67	129.87	100.4	166.99	53.41	31.74	37.04	177.64	366.82	293.21	304.33	304.56	262.51	282.39	201.56	99.96	121.52	83.42	206.52	189.67	281.08	279.43	205.81	232.41	336.22	135.79
95.31	224.2	161.44	804.59	585.19	520.97	837.97	681.59	272.03	114.56	202.79	39.54	30.42	35.74	322.76	1342.76	640.62	789.55	631.82	647.07	856.79	277.44	129.6	124.77	85.06	227.94	241.12	482.64	671.61	330.44	564.17	1031.01	241.23
95.25	215.68	173.46	818.98	578.3	530.25	845.96	674.54	270.18	113.35	203.66	53.64	33.58	34.3	361.87	1358.74	640.86	793.63	630.98	649.94	849.5	285.74	129.88	126	85.03	225.96	249.73	501.71	661.04	320.45	563.43	1030.97	252.24
97	224.91	178.67	831.08	594.01	535.94	853.19	688.47	275.79	120.19	206.55	53.85	34.22	38.73	353.74	1368.32	646.93	801.66	640.2	656.31	868.41	291.46	132.12	125.64	86.85	228.68	247.8	507.44	676.68	327.94	572.58	1043.38	255.13
93.99	214.78	179.03	832.62	579.01	531.11	854.26	678.03	275.37	118.57	203.05	53.4	33.44	38.43	361.15	1400.26	640.63	803.96	635.06	659.93	857.19	287.15	129.59	125.08	84.96	221.99	246.4	506.88	669.56	315.83	569.91	1053.11	258.84
79.58	90.26	137.71	276.21	189.49	230	327.62	281.39	130.79	98.83	166.41	53.49	31.5	34.24	175.62	363.28	295.69	305.59	307.22	260.64	284.51	201.79	100.22	121.16	82.45	193.46	187.71	282.06	277.23	202.85	234.48	334.73	136.57
79.78	91.05	136.77	275.96	189.23	229.85	325.56	279.22	129.94	98.51	165.01	55.65	32.76	34.18	177.44	362.75	294.78	304.3	305.33	259.31	282.56	201.97	100.52	121.64	82.42	193.72	188.53	282.1	276.58	202.88	232.49	332.73	137.03
79.31	84.93	136.49	275.6	189.7	229.42	325.38	280.82	119.06	93.34	163.84	54.54	31.82	34.22	174.6	362.37	292.29	304.04	305.76	252.6	282.98	201.5	100.1	100.6	80.21	179.76	182.25	281.5	276.95	196.8	233.1	333.89	138.27
23.49	13.16	23.85	22.76	19.85	21.61	28.17	23.5	16.59	21.47	20.79	19.53	12.09	19.08	21.01	29.52	27.22	25.24	25.45	23.09	23.89	25.21	16.35	21.08	22.95	22.17	24.22	26.71	24.31	22.94	20.07	28.64	22.31
23.37	13.19	23.78	22.66	19.63	21.53	28.05	23.52	16.74	21.62	20.91	19.14	11.89	18.87	20.83	29.48	27.22	25.18	25.38	23.14	23.9	25.16	16.2	21.24	23	22.39	24.37	26.62	24.27	23.01	20.01	28.41	22.16
23.58	13.27	24.11	22.66	19.46	21.45	28.05	23.5	16.89	21.87	20.91	19.35	11.95	18.9	20.68	29.42	27.41	25.15	25.38	23.2	23.82	25.21	16.32	21.46	23.07	22.61	24.35	26.59	24.23	23.03	20.02	28.28	21.85
23.7	13.21	23.95	22.52	19.4	21.37	27.91	23.46	16.84	21.68	20.83	19.73	12.16	19.14	20.98	29.23	27.12	24.99	25.2	23.07	23.86	25.19	16.39	21.34	23.14	22.55	24.25	26.47	24.12	22.97	20.01	28.11	22.06
23.9	13.25	24.64	22.39	19.34	21.2	27.65	23.19	16.87	21.73	20.79	20.09	12.23	19.58	21.15	29.05	27.21	24.76	24.97	22.85	23.53	25.15	16.56	21.52	23.05	22.54	24.23	26.34	24.02	22.98	19.81	27.89	22.08
92.1	215.37	155.07	722.86	520.38	484.69	756.8	635.25	260.95	117.88	198.46	34.69	28.21	33.54	217.99	946.83	599.05	723.52	590.9	575.6	790.04	265.07	123.71	132.06	86.45	231.85	223.91	452.64	628.5	318.11	522	887.69	223.25
91.49	208.34	153.45	718.27	502.41	477.21	759.54	629.57	259.46	117.45	196.64	34.78	28.1	32.27	214.53	935.89	596.58	720.78	588.17	575.76	782.72	262.53	122.31	130.15	86.47	226.49	219.72	451.91	617.24	310.63	520.05	888.92	223.83
76.12	93.27	126.3	273.05	176.99	222.67	345.14	287.52	138.08	108.18	170.08	35.09	26.23	35.24	134.83	351.58	304.31	311.4	315.28	277.43	290.31	194.06	97.9	125.51	85.07	219.32	182.31	271.79	283.09	208.36	239.79	349.94	128.62
74.65	91.59	123.8	273.28	176.58	222.44	344.95	286.92	134.81	105.13	168.35	34.91	26.26	34.31	134.15	351.67	302.64	311.5	315.16	277.55	290.16	193.57	97.12	120	83.35	216.36	179.5	272.1	282.97	208.27	239.46	349.72	128.32
74.79	93.67	121.43	269.1	184.96	225.25	332.03	282.51	131.88	104.84	168.02	34.84	26.16	32.16	139.19	364.21	300.78	307.69	309.74	266.91	282.79	192.2	96.7	125.12	84.21	210.63	186.04	268.7	283.94	210.95	231.7	344.63	125.17
78.76	91.49	137.75	285.05	188.69	232.58	339.12	282.23	131.79	102.85	169.3	49.39	30.23	36.81	174.81	371.86	299.59	310.61	310.18	271.14	284.74	202.38	98.29	121.44	83.95	210.07	190.41	286.47	283.76	207.61	234.1	344.75	136.48
80.04	93.59	138.13	280.82	188.18	230.81	332.97	282.07	135.72	106.18	170.71	50.43	30.77	37.66	176.27	367.39	298.55	307.38	307.46	268.15	284.37	203.15	98.93	126.6	86.02	211.17	192.81	284	281.46	207.8	233.95	340.98	135.81
80.24	93.7	135.23	280.27	190.35	231.15	331.45	282.08	133.11	103.25	170.24	51.56	31.2	36.15	174.7	370.53	298.71	307.89	308.05	266.16	284.77	202.85	100.13	125.6	85.51	206.65	192.16	283.48	282.86	207.46	233.52	340.76	135.14
76.29	93.15	126.7	265.44	185.71	221.85	326.17	281.44	132.16	101.89	166.53	38.5	27.45	35.54	143.13	355.74	296.49	302.92	305.56	263.08	283.81	192.49	97.76	121.46	83.27	207.08	184.44	265.71	281.53	208.09	232.88	337.61	126.74
76.61	92.42	127.63	266.38	185.93	222.05	327.7	281.62	131	101.24	165.72	38.87	27.41	36.3	144.22	357.28	295.63	303.46	305.88	264.04	283.81	192.64	97.64	119.17	83.01	207.5	184.51	266.32	281.79	208.65	232.96	338.27	127.19
93.6	219.12	164.2	831.57	588.89	531.75	862.46	689.19	264.04	110.24	200.69	38.67	30.04	33.37	330.59	1392.66	652.06	809.78	642.91	657.19	867.15	279.98	129.74	103.4	82.99	206.87	239.05	495.69	686.09	322.4	571.07	1063.24	248.45
79.48	91.23	139.7	277.68	189.68	230.8	332.32	283.71	132.5	100.71	167.44	50.95	30.86	35.08	176.54	361.14	297.09	307.1	309	263.82	286.63	202.43	99.85	121.06	82.57	201.03	191.7	282.53	279.42	205.62	235.78	336.87	136.12
83.58	91.66	137.68	277.42	190.17	231.07	329.31	282.87	130.63	99.1	167.86	62.07	33.78	33.86	177.15	363.45	296.06	306.74	308.61	261.55	286.48	205.25	105.21	124.18	84.11	197.38	189.83	283.28	278.52	203.59	235.6	335.86	142.38
81.96	89.98	136.17	276.3	190.13	230	328.47	282.85	128.15	95.98	164.78	60.09	33.13	33.75	175.78	363.26	296.41	306.11	307.63	261.36	285.56	203.27	103.63	119.97	82.26	193.2	186.82	281.9	278.15	203.71	235.17	335.57	141.89
78.63	83.92	135.2	275.88	189.42	230.07	326.67	282.12	118.61	92.38	163.48	53.59	31.54	33.31	174.98	362.96	292.81	305.86	307.59	252.78	284.92	201.5	99.92	98.79	78.97	176.49	182.92	282.06	277.53	195.41	234.77	334.87	136.76
74.88	84.43	124.48	264.57	185.59	222.38	325.84	280.5	118.21	92.6	160	41	28.1	34.18	144.35	354.98	293.54	302.46	305.98	252.1	283.07	192.13	97.96	95.22	77.06	175.12	175.83	266.55	277.16	196.15	233.03	333.54	129.72
23.44	13.36	23.93	22.81	19.76	21.64	28.25	23.51	17.04	22.05	20.98	19.12	11.81	19.01	20.8	29.57	27.44	25.26	25.47	23.4	23.89	25.18	16.22	21.67	23.04	22.83	24.59	26.78	24.34	23.25	20.01	28.58	22.2
23.66	13.34	23.86	22.66	19.43	21.44	28.14	23.49	16.89	21.88	20.91	19.62	12.03	18.81	20.8	29.45	27.54	25.17	25.38	23.28	23.85	25.24	16.48	21.58	23.07	22.67	24.44	26.57	24.21	23.06	20.03	28.31	21.86
23.63	13.29	24.18	22.78	19.51	21.61	28.43	23.73	17.15	22.04	21.02	19.44	12.05	19.23	21.12	29.59	27.52	25.39	25.6	23.5	24.19	25.3	16.39	21.58	23.3	22.91	24.57	26.76	24.25	23.08	20.37	28.47	22.1
23.75	13.24	23.97	22.58	19.45	21.47	28.14	23.72	16.87	21.73	20.91	19.86	12.23	19.17	21	29.32	27.4	25.21	25.45	23.22	24.15	25.34	16.58	21.3	23.24	22.62	24.27	26.58	24.17	22.94	20.33	28.29	22.56
23.74	13.28	23.72	22.69	19.26	21.42	27.94	23.1	16.53	21.47	20.78	20.29	12.35	18.88	21.45	29.45	27.33	24.93	25.04	22.98	23.4	25.24	16.61	21.53	23.12	22.74	24.66	26.68	24.11	23.12	19.59	28	22.6
92.84	213.37	156.46	736.09	512.14	484.14	741.13	637.23	258.06	116.63	200.03	34.96	28.42	33.02	162.41	948.41	594.21	720.65	595.8	573.08	791.56	266.45	125.09	127.6	86.01	233.84	165.84	459.2	632.48	319.23	523.6	902.55	226.55
75.05	92.88	124.75	276.86	178.64	224.48	323.19	289.76	135.17	104.29	168.09	34.46	26.46	35.1	85.71	345.02	295.72	304.79	318.11	268.51	293.2	194.79	97.91	119.95	81.96	215.19	128.64	274.81	286.76	209.71	241.53	352.81	128.57
75.46	93.14	124.33	275.64	177.3	224.46	348.28	288.24	137.98	107.53	169.87	34.37	26.2	34.33	134.24	354.7	305.94	313.59	317.21	278.99	291.57	194.13	97.77	124.37	84.87	219.61	182.23	274.11	284.38	207.92	240.5	352.22	128.67
74.63	91.48	122.34	270.36	177.06	222.63	338.9	287.19	132.19	102.96	167.39	34.23	26.12	33.04	134.13	352.11	303.01	311.83	315.4	271.66	288.89	192.58	96.85	120.66	82.14	207.13	179.29	272.52	283.16	208.48	237.99	350.1	127.14
74.71	86.78	121.46	272.59	186.77	228.7	337.84	287.16	123.52	100.56	167.42	34.33	26.09	31.94	139.13	368.89	300.22	313.25	315.54	262.85	288.88	193.29	97.32	103.02	81.32	193.49	181.09	272.23	285.94	201.8	237.76	349.78	126.99
79.17	92.45	122.5	271.68	184.24	224.53	337.71	281.99	130.39	100.44	165.04	45.37	29.02	32.93	138.95	364.01	299.16	307.98	310	269.71	284.33	193.41	101.78	120.76	82.8	208.08	181.62	268.95	283.44	207.46	233.71	343.8	132.13
80.58	94	137.3	285.53	189.39	232.94	338.28	282.73	133.88	104.57	170.08	49.91	30.44	37.06	174.1	372.07	302.58	310.95	311	270.42	285.47	203.45	99.93	125.61	85.38	209.06	191.7	287.25	285.01	209.17	233.99	344.68	136.4
75.47	91.39	123.91	269.65	185.72	224.02	331.87	282.67	128.98	99.61	165.54	37.67	27.46	36.23	143.33	360.1	297.78	306.55	308.75	265.77	285.26	192	97.14	115.34	81.66	205.86	182.86	269.11	283.47	208	233.82	341.25	127.23
76.44	86.76	124.35	270.58	186.44	225.37	334.77	285.39	122.99	99.04	164.73	37.97	27.18	36.79	143.41	363.01	297.66	309.1	311.18	261.29	288.11	193.48	98.41	99.99	81.32	192.56	181.07	269.83	283.88	201.73	236.75	344.32	128.19
75.28	86.43	126.13	267.84	186.53	223.43	329.77	283.87	121.87	97.01	163.07	38.57	27.28	35.13	145.13	362.81	294.65	307.39	308.79	258.51	287.22	191.94	97.95	98.91	80.23	191.03	180.52	267.33	283.94	200.24	236.21	342.62	128.41
52.19	36.16	63.66	69.89	54.63	62.1	87.5	74.39	49.1	55.89	57.59	37.8	19.76	35.16	50.53	92.24	82.16	77.93	79.24	72.54	72.83	67.78	41.37	55.33	48.12	69.72	71.06	76.01	76.79	67.58	61.67	86.65	53.59
77.55	90.63	123.34	265.96	185.51	223.16	331.79	283.17	128.54	96.18	160.99	45.48	29.06	33.72	142.57	353.64	297.09	305.47	309.11	263.56	286.71	192.32	101.52	116.48	79.1	197.32	179.88	266.82	280	204.53	235.8	336.9	132.99
83.12	87.64	136.87	278.49	193	231.79	329.89	285.76	120.24	95.03	165.5	59.72	33.2	34.58	176.21	363.89	296.37	307.76	310.05	255.61	288.66	205.65	105.04	103.66	81.43	184.93	187.48	283.94	282.8	200.59	236.02	337.81	141.75
80.65	84.66	136.4	276.77	189.81	230.32	328.97	282.42	118.97	92.66	162.28	58.52	32.45	34.01	175.49	363.68	294.18	306.92	308.53	254.06	285.86	202.65	102.77	100.46	79.35	177.96	183.39	282.59	278.41	196.01	235.59	336.07	141.76
74.98	83.99	124.65	265.46	186.39	223.88	327.87	283.38	118.6	92.14	161.22	40.87	28.2	32.59	145.17	356.27	294.51	304.8	308.41	253.35	285.43	192.16	97.94	95.34	77.69	179.67	176.62	267.93	278.31	197.06	235.24	336.25	129.22

## Sheet: 2006
Aug03	Sep03	Oct03	Nov03	Dec03	Jan04	Feb04	Mar04	Apr04	May04	Jun04	Jul04	Aug04	Sep04	Oct04	Nov04	Dec04	Jan05	Feb05	Mar05	Apr05	May05	Jun05	Jul05	Aug05	Sep05	Oct05	Nov05	Dec05	Jan06	Feb06	Mar06	Apr06
52.08	52.95	466.86	1701.04	781.97	965.34	754.21	809.45	1062.78	358.47	167.7	209.21	120.72	348.32	314.8	612.45	813.7	410.46	693.05	1270.1	331.63	461.96	202.32	211.76	61.3	82.12	517.57	549.77	824.94	788.56	1427.87	880.18	269.53
53.14	54.23	469.47	1712.95	792.72	971.94	760.43	817.76	1068.82	362.99	170.36	211.88	122.41	355.41	318.92	620.06	825.34	421.07	692.75	1278.63	334.54	472.05	203.75	213.55	62.28	84.5	525.86	551.25	832.34	804.24	1436.79	889.65	274.61
52.38	52.57	460.17	1713.04	785.16	967.92	755.61	816.22	1058.93	356.78	167.24	209.31	121.85	349.5	313.38	614.91	814.75	409.57	689.67	1274.44	332.98	462.51	201.93	212.66	62.17	82.63	528.31	549.99	831.82	786.07	1426.27	886.88	271.87
52.42	53.18	464.42	1704.09	779.97	965.01	753.2	808.8	1059.4	356.44	166.77	199.94	118.77	340.32	311.98	610.99	813.42	409.43	689.78	1269.65	332.6	447.34	202.23	209.51	62.56	82.73	509.99	548.58	826.35	788.61	1424	880.27	269.8
52.69	48.37	466.17	1704.67	779.61	964.51	752.46	808.65	1058.06	356.88	167.6	207.15	120.05	340.07	313.5	611.78	812.19	405.73	689.32	1269.45	333	454.19	202.56	212	62.3	82.46	516.57	549.31	826.23	785.42	1423.53	879.18	268.86
52.93	49	464.19	1681.12	768.83	946.64	738.36	793.69	1038.43	354.29	166.67	204.72	120.65	340.66	312.77	602.84	806.53	408.4	673.4	1249.71	328.75	456.38	200.13	209.53	62.36	83.92	503.09	539.42	814.87	787.07	1398.11	861.76	264.61
53.27	48.38	463.58	1677.94	761.19	945.35	737.28	788.1	1036.84	353.73	168.55	196.84	118.85	323.45	308.2	601.65	804.66	401.38	672.95	1247.47	330.78	432.09	204.2	208.92	63.03	84.48	489.33	539.25	813.2	782.87	1394.13	860	265.66
56.07	51.86	480.98	1691.61	773.33	958.5	748.27	798.98	1053.75	362.03	172.03	209.45	122.93	341.68	316.5	613.14	809.5	408.2	687.51	1260.73	337.5	458.24	208.51	214.06	66.36	87.54	501.36	546.66	818.49	785.81	1415.99	869.84	267.74
55.96	51.34	499.56	1780.74	803.03	999.48	771.8	831.45	1092.44	369.36	172.07	207.82	121.36	339.82	321.22	637.92	842.56	416.73	703.82	1319.47	347.83	454.62	208.91	214.62	66.67	82.96	523.21	566.57	859.31	819.97	1478.28	910.05	280.04
56.6	53.08	500.79	1801.78	816.56	1018.5	787.75	845.25	1120	374.5	174.52	206.37	122.25	350.81	324.89	645.05	852.23	418.92	724.05	1340.23	354.38	453.91	213.8	217.78	67	84.97	534.07	578.96	868.37	826.65	1512.46	924.83	282.76
55.82	51.95	499.38	1784.78	797.63	999.94	770.23	830.47	1089.02	366.34	169.88	198.13	118.9	331.81	316.69	635.51	832.41	406.94	705.12	1317.49	350.01	432.78	210.78	211.8	66.93	82.67	520.56	569.08	858.98	801.47	1474.14	908.58	277.85
54.68	52.07	499.07	1804.92	804.72	1013.22	780.22	837.95	1110.39	369.53	172.38	203.57	120.69	341.97	320.19	635.19	839.24	410.99	721.69	1336.21	353.62	449.44	214.46	216.72	66.12	83.67	520.69	581.08	866.82	804.22	1501.44	913.39	278.51
54.59	48.29	488.99	1753.77	778.35	988.06	762.32	811.34	1082.13	364.41	170.62	193.49	117.33	312.51	311.8	623.25	825.93	398.7	700.24	1301.31	346.41	416.21	211.58	211.3	65.1	82.36	488.31	563.98	846.13	795.31	1456.64	891.68	272.62
52.94	48.65	485.18	1759.49	787.74	992.83	766.05	814.81	1084.75	361.09	169.61	193.34	118.17	318.84	314.29	622.04	825.13	402.36	703.34	1306.2	343.13	426.67	211.01	212.1	63.4	81.81	487.99	568.36	849.61	792.63	1463.59	897.27	271.56
53.08	48.38	487.32	1754.75	777.2	987.28	761.12	811.51	1076.63	358.45	168.16	193.37	116.93	312.08	311.86	619.21	814.34	395.77	700.82	1299.01	344.24	422.02	211.06	212.22	63.81	80.97	485.88	565.13	846.09	776.05	1452.94	892.17	271.39
53.21	50.48	487.08	1776.88	796.13	998.33	770.32	831.13	1086.13	362	169.4	194.57	117.12	328.72	314.29	630.3	828.09	400.67	705.12	1314.63	348.98	425.3	211.32	211.59	63.77	81.71	516.33	570.32	858.68	793.06	1467.25	909.35	275.72
49.64	50.4	473.96	1733.17	774.23	973.74	751.22	811.79	1060.81	352.58	164.99	190.78	114.59	326.97	307.18	610.79	805.66	392.12	689.19	1281.96	339.02	421.55	205.9	207.49	61.66	80.34	506.48	556.35	837.03	769.92	1432.09	885.25	270.79
50.63	49.84	484.03	1761.52	781.67	990.7	763.9	819.1	1080.69	357.83	167.56	189.49	114.25	321.31	309.05	619.01	814.11	391.28	704.73	1303.52	345.31	417.38	210.99	210.35	63.05	80.93	501.58	567.52	849.35	772.15	1458.68	897.21	273.13
52.42	47.7	505.47	1850.3	815.08	1040.76	799.24	857.87	1136.24	368.05	171.09	192.03	112.64	327.94	313.89	645.67	847.71	400.62	741.92	1366.38	358.41	426.41	219.3	211.54	64.79	81.17	526.19	594.77	887.59	801.69	1539.38	941.49	278.9
52.55	47.4	506.95	1859.51	820.64	1048.74	806.51	861.57	1149.2	369.88	172.65	192.31	112.53	333.98	315.9	649.05	858.53	404.66	748.5	1376.33	360.15	430.42	220.74	211.98	64.66	81.25	520.66	597.9	892.37	812.74	1555.74	947.53	279.7
52.34	46.31	503.15	1837.08	804.37	1025.15	785.44	848.4	1112.91	363.45	169.46	191.66	111.36	326.95	312.55	638.86	840.47	397.18	724.53	1348.91	356.7	424.49	217.5	207.81	65.02	80.63	520.24	584.61	881.03	793.37	1512.14	928.43	275.46
52.96	53.76	468.94	1705.94	789.97	969.05	758.79	816.36	1072.16	363.93	170.96	219.69	123.95	367.44	319.29	616.37	825.8	425.41	695	1276.42	332.81	488.46	203.15	214.96	61.91	84.2	529.84	551.29	827.56	807.65	1438.72	883.1	272.97
51.8	49.77	462.72	1704.5	783.03	965.83	754.91	812.45	1063.14	359.05	168.55	211.51	120.28	358.61	314.29	612.28	815.96	418.95	690.69	1272.04	331.81	476.16	202.78	212.2	61.13	81.83	521.68	549.2	827.14	790.61	1429.93	880.9	270.93
53.45	48.49	464.48	1707.85	785.4	967.67	755.41	812.85	1062.58	359.14	168.1	208.1	120.69	350.2	315.11	613.85	815.13	415.56	690.54	1273.2	331.84	466.99	203	212.21	63.11	82.26	520.87	550.53	827.82	791.18	1428.94	882.72	269.98
53.08	47.95	461.86	1716.47	789.83	971.89	760.03	817.91	1065.58	360.26	169.12	207.53	121.42	348.19	313.28	619.3	825.71	417.66	690.76	1280.05	332.56	462.95	202.51	212.46	62.78	82.59	526.48	550.14	834.62	803.28	1434.43	891.42	272.81
53	47.45	465.44	1715.46	790.57	969.32	757.09	814.76	1059.58	359.41	168.01	205.73	120.54	344.08	313.92	617.08	816.54	413.7	689.24	1276.34	333.53	460.57	203.14	210.95	62.7	84.36	521.41	551.5	832.7	791.54	1428.89	888.45	271.99
52.93	49.32	466.45	1714.71	789.44	969.02	756.4	812.18	1058.52	358.94	168.47	205.82	120.78	340.57	313.97	617.23	815.62	409.62	689.27	1275.67	333.62	457.11	202.89	212.27	62.48	83.69	515.2	551.3	831.97	788.45	1428.33	887.63	270.9
53.17	49.44	468.14	1705.13	783.14	966.19	754.69	806.25	1059.46	358.57	169.1	204.41	120.16	339.76	314.03	613.5	814.36	408.31	690.81	1271.51	333.49	454.97	203.92	212.46	62.57	83.92	506.53	550.85	827.21	788.32	1426.94	881.11	269.9
52.86	48.16	464.91	1680.99	773.19	956.97	748.86	794.17	1054.83	355.75	167.39	197.64	117.51	332.7	310.26	606.06	807.55	405.26	688	1256.75	329.43	442.89	201.96	208.99	62.12	81.94	491.24	545.7	814.2	784.32	1416.59	870.26	267.1
55.55	51.5	501.71	1789.81	803.3	1010.8	779.62	833.26	1109.37	370.34	172.96	205.97	119.6	337.89	321.09	636.64	836.61	411.71	720.67	1328.99	350.52	452.08	212.69	217.59	66.2	82.97	513.35	576.01	860.07	806.07	1498.88	913.3	279.27
56.04	51.11	503.4	1791.24	806.89	1011.46	780.58	832.43	1110.29	372.03	173.53	204.89	120.37	340.86	321.57	637.05	837.48	412.83	720.98	1330.12	350.96	453.57	213.43	216.73	66.75	85.04	510.2	577.46	860.46	808.35	1501.39	913.7	280.06
55.36	52.52	499.98	1807.57	808.42	1015	782.39	840.02	1115.62	372.7	173.64	203.03	120.51	346.86	321.35	637.96	849.53	415.46	721.79	1340.17	352.76	449.52	213.54	215.81	65.97	83.52	521	580.3	868.76	821.11	1506.61	915.01	279.35
54.01	49.7	485.56	1766.12	794.26	993.95	766.91	827.1	1083.93	364.5	171.12	203.42	118.95	345.08	316.27	626.63	826.61	407.69	702.41	1308.6	346.31	449.14	211.47	213.13	64.2	82.93	522.31	567.3	853.18	794.46	1464.14	901.45	274.9
54.2	49.21	487.32	1759.47	783.67	991.45	764.96	813.74	1083.28	363.71	170.19	194.94	116.67	319.11	312.55	624.34	824.63	400.31	701.95	1304.83	344.79	427.13	211.34	210.81	64.44	81.3	488.82	565.57	849.08	789.88	1462.56	896.27	273.02
52.95	48.65	483.22	1764.72	787.77	992.36	764.67	817.26	1078.18	359.31	168.23	194.83	116.02	320.29	311.69	623.32	817.36	399.12	701.21	1306	344.3	430.33	211.33	210.15	63.62	81.21	494.53	568.14	851.59	779.44	1459.86	900.35	273.21
54.01	48.22	487.95	1768.7	790.12	995.31	767.61	818.82	1084.03	362.83	169.63	196.66	116.06	319.99	312.76	628.08	825.91	403.1	702.35	1309.84	345.38	430.4	211.33	209.83	64.45	80.55	495.49	567.59	853.33	791.29	1465.08	902.77	274.52
52.52	47.17	486	1763.5	781.99	991	763.67	815.15	1077.62	357.65	167.14	192.16	113.62	314.69	311.03	622.21	814.75	396.19	701.13	1303.77	344.65	424.12	210.49	208.78	63.28	79.65	489.08	566.11	850.33	774.76	1457.44	898.36	273.02
53.18	47.87	486.65	1764.86	780.43	992.79	765.77	818.86	1085.04	360.44	169.32	189.01	115.09	313.03	309.32	623.41	823.52	395.85	704.11	1307.18	345.66	411.04	211.45	209.8	64.39	81.38	496.97	566.62	851.2	787.32	1462.05	898.66	273.94
53.75	49.37	496.02	1769.84	781.93	996.95	768.46	821.99	1090.41	365	168.82	191.89	113.76	317.84	311.47	628.89	825.91	395.28	708.05	1311.09	347.85	414.5	211.49	208.02	65.12	80.98	500.67	568.86	852.76	789.85	1468.58	901.42	276.31
54.52	46.33	500.04	1781.8	787.6	1000.62	769.79	821.15	1084.45	363.23	168.19	183.46	110.94	302	308.09	632.44	817.54	386.48	707.46	1314.13	351.24	394.84	214.83	206.24	66.64	81.24	491.05	572.11	858.42	773.34	1466.65	907.95	276.85
55.87	44.75	517.39	1858.47	812.99	1032.82	789.68	853.42	1113.63	369.04	170.61	190.12	111.37	320.23	315.46	652.01	845.3	397.97	724.18	1359.17	361.08	417.29	220.03	206.24	68.54	81.71	523.18	588.78	890.84	799.17	1517.59	937.87	278.12
53.11	48.91	468.33	1704.16	782.74	967.28	755.2	808.3	1062.94	359.41	168.05	210.05	120.12	344.96	313.88	613.67	815.03	411.99	691.93	1273.06	329.74	464.4	201.26	211.85	62.31	81.82	512.87	548.99	826.71	791.07	1432.09	882.24	271.71
53.29	47.72	463.85	1710.18	786.13	972.01	760.06	811.81	1071.96	362.51	169.93	209.19	120.51	344.46	313.82	616.34	827.34	419.55	693.14	1280.25	330.83	464.81	202.91	212.62	62.35	83.03	512.94	550.78	830.44	809.31	1440.34	886.84	271.78
53.09	48.9	464.93	1709.76	782.04	968.85	755.5	811.98	1062.92	357.85	167.85	207.42	118.97	344.66	314.19	614.06	815.06	408.28	691.43	1274.22	331.82	458.94	202.77	211.54	62.54	81.26	518.75	550.01	828.52	787.56	1430.52	883.39	268.64
53.85	47.68	464.93	1719.73	791.16	974.48	762.01	819.13	1069.11	362.25	169.46	207.43	119.88	351.08	314.78	621.67	827.04	419.44	692.02	1282.55	333.26	464.7	203.09	211.75	63.15	82.37	526.18	550.94	835.45	803.85	1439.62	893.12	273.52
53.68	45.53	466.52	1705.72	780.79	966.25	753.59	809.83	1058.24	358.97	167.85	206.89	118.28	343.01	314.03	613.13	812.97	408	688.51	1270.25	331.43	458.38	203.19	210.61	63.13	83.43	517.39	548.24	826.69	785.46	1424.89	881.42	268.65
53.1	48.15	464.31	1706.46	784.63	968.45	757.31	809.76	1066.06	360.35	168.73	205.33	119.85	341.87	313.22	614.31	824	416.34	691.14	1274.81	331.02	458.96	202.56	211.32	62.38	82.88	510.72	549.07	828.3	803.2	1432.4	883.88	270.61
53.73	47.26	465.35	1713.72	782.25	968.93	756.07	807.95	1058.08	357.16	166.82	196.17	116.87	325.31	308.23	616.83	815.19	401.75	689.79	1274.71	332.79	432.61	202.83	207.79	63.57	81.14	504.46	550.5	831.87	784.73	1426.77	887.27	269.85
53.82	46.91	469.24	1697.21	777.4	964.4	753.79	801.4	1059.09	357.93	167.59	195.95	116.92	330.32	310.32	613.53	811.54	404.36	690.74	1266.13	331.7	437.42	201.63	209.12	63.17	80.84	496.52	547.76	822.25	783.47	1425.75	880.16	268.87
51.61	46.65	464.08	1685.68	767.33	959.76	750.46	791.87	1057.53	355.21	166.5	188.07	115.07	312.87	304.75	606.46	807.96	397.61	690.01	1259.91	330.04	415.37	203.11	207.1	60.44	79.96	478.69	546.39	816.44	781.52	1419.3	872	267.7
51.64	48.16	463.64	1693.13	771.31	960.04	750	795.08	1056.29	355.66	166.47	193.71	117.02	326.51	307.98	606.13	810.24	402.79	688.91	1263.75	328.49	435.22	201.48	207.69	61.33	81.37	485.38	547.69	820.28	784.7	1420.46	871.6	268.43
54.08	48.16	485.69	1752.83	781.12	988.06	763.45	811.45	1084.58	364.95	170.31	193.69	116.23	315.95	311.28	622.94	827.37	402.33	701.15	1303.38	342.32	421.06	209.45	210.68	63.53	81.09	485.08	562.62	846.68	800.01	1461.66	892.69	273.51
54.2	49.49	487.71	1759.75	791.28	991.25	765.06	817.6	1083.71	364.37	170.14	201.84	118.48	333.22	315.94	624.25	825.68	407.4	701.89	1306.31	343.99	445.95	210.29	211.85	64.04	82.16	499.64	565.96	849.51	798.29	1464.17	896.95	272.88
54.01	48.69	487.04	1758.04	780.65	989.81	762.21	813.15	1077.86	361.61	168.76	194.86	115.73	317.78	311.11	621.65	815.73	397.31	700.76	1301.26	343.92	427.07	210.84	209.9	64.28	80.35	489.79	565.1	847.55	777.69	1455.86	894.29	272.14
54.07	49.26	487.42	1778.7	798.3	998.81	770.35	824.93	1083.11	365.28	170.14	197.29	116.51	325.87	313.81	632.96	828.97	403.44	701.1	1315.04	346.75	434.37	211.73	210.07	64.67	81.16	504.62	568.77	859.74	792.39	1468.87	910.26	277.22
53.42	46.2	486.01	1762.38	779.21	990.09	761.62	814.25	1071.86	358.66	167.1	193.96	113.25	311.24	309.19	624.9	812.39	389.34	697.78	1302.14	343.48	419.27	210.5	208.23	64.18	78.72	493.58	563.95	850.82	769.67	1451.09	898.22	271.06
53.61	45.82	486.44	1767.56	785.32	995.56	767.96	817.75	1084.06	361.79	168.76	194.24	113.26	316.01	311.43	627.76	824.91	400.3	702.02	1309.68	343.95	424.96	210.86	208.89	64.08	79.3	492.71	565.79	853.84	787.28	1464.49	903.31	273.65
52.26	45.81	485.97	1766.21	780.02	992.76	765	815.35	1079.71	356.65	165.98	188.9	109.36	307.87	307.09	621.19	815.08	393.55	702.57	1305.84	342.52	416.42	210.42	205.59	62.74	77.77	485.47	567.07	851.57	772.74	1459.29	899.26	274.75
52.72	46.62	489.22	1768.67	784.39	995.1	767.88	814.9	1085.63	360.25	167.91	188.99	110.87	311.05	310.02	625.23	825.02	397.12	703.73	1309.65	344.48	416.73	210.64	205.85	63.23	79.06	482.3	567.05	853.11	787.21	1467.27	901.36	275.38
52.41	46.88	486.91	1781.83	791.48	1003.13	773.86	827.33	1093.3	361.6	167.57	188.33	111.46	313.98	308.48	629.2	828.53	397.08	709.69	1319.74	346.65	412.57	211.49	205.51	63.17	78.59	500.47	572.34	860.68	790.59	1475.7	911.13	278.03
52.59	46.63	486.32	1760.12	779.75	993.2	766.31	809.45	1082.53	358.14	165.9	183.75	108.94	302.18	305.34	622.59	813.21	388.3	704.76	1302.69	343.58	404.37	210.62	203.44	63.62	78.15	473.2	566.58	847.47	768.64	1463.23	899.97	273.77
52.24	44.07	485.09	1726.83	764.09	982.4	761.93	794.14	1066.5	351.71	163.23	172.69	104.73	284.75	301.59	614.04	784.78	362.06	710.41	1278.1	341.26	375.07	211.99	199.9	63.56	77.02	456.11	561.16	831.31	721.77	1438.47	888.43	264.49
53.68	46.89	465.82	1711.83	791.66	972.79	761.23	811.51	1072.85	363.79	170.32	209.03	121.03	349.52	313.98	617.72	828.81	422.63	693.14	1281.99	330.42	470.13	202.59	212.16	62.56	83.55	510.75	550.97	831.21	813.75	1443.85	887.98	273.63
53.2	46.28	464.61	1720.65	792.28	976.18	763.27	816.43	1070.65	362.17	169.3	207.62	119.51	342.87	314.33	621.67	829.3	420.13	692.01	1285.72	331.33	465.87	202.53	211.92	62.39	82.24	517.36	551.39	836.91	809.08	1442.79	894.94	273.84
54.23	44.93	469.41	1712.6	790.56	972.68	760.25	809.89	1070.51	364.26	169.54	206.78	119.66	343.06	316.39	617.86	826.99	420.38	691.79	1280.09	330.7	465.87	202.71	210.67	63.15	83.9	506.93	551.5	830.6	809.43	1441.05	887.1	271.83
52.74	46.74	463.26	1705.99	783.63	967.31	756.21	810.87	1064.1	359.72	167.5	205.79	117.91	349.65	312.75	613.3	816.92	415.56	690.94	1273.51	330.38	466.22	202.07	210.32	62.06	82.17	516.38	550.15	827.74	790.78	1432.73	882.93	270.5
53.22	45.79	462.36	1717.32	791.27	972.24	759.16	815.45	1062.69	359.98	167.81	205.4	118.24	345.72	312.23	618.02	818.03	415.19	690.51	1279.03	331.92	462.54	203.33	210.42	62.68	82.88	519.4	552.68	833.8	790.55	1433.54	891.04	272.55
53.37	45.43	458.06	1717.1	793.35	976.25	764.43	818.09	1066.58	359.67	167.92	199.7	117.22	337.75	310.6	621.82	826.2	414.81	692.03	1281.81	330.29	448.55	201.94	208.75	62.64	81.93	519.89	550.08	836.25	800.4	1438.68	900.38	274.73
54.33	43.39	463.93	1696.89	778.01	966.1	754.3	799.5	1058.3	356.51	166.58	196.18	115.98	321.09	307.6	612.31	811.43	401.6	689.86	1267.85	328.69	434.06	202.2	207.14	63.21	80.78	492.15	547.61	823.31	784.04	1425.93	882.25	267.58
52.24	45.22	459.41	1702.44	779.87	965.59	754.41	802.36	1060.06	354.7	165.46	194	115.69	328.15	307.17	608.9	813.54	404.64	691.15	1271.12	328.05	437.08	200.91	206.18	61.14	79.03	494.61	550.29	826.25	787.48	1428.09	880.43	268.81
51.84	48.25	462.35	1719.98	782.76	971.31	758.39	804.82	1066.49	357.93	167.52	192.07	115.99	323.69	307.8	613.76	826.95	407.41	692.64	1282.9	331.43	430.1	203.55	206.61	61.01	80.04	490.3	553.7	835.07	804.14	1436.78	884.31	269.75
51.31	46.63	463.8	1721.89	779.63	969.83	755.19	806.35	1059.1	355.45	165.66	194.52	115.32	329.8	307.09	612.26	816.49	403.82	690.5	1279.51	331.15	439.23	202.91	205.95	60.39	78.4	498.78	552.55	834.83	787.32	1428.93	882.41	266.85
53.83	47.91	483.09	1757.85	788.25	992.34	767.18	814.73	1088.34	365.32	170.52	194.26	115.63	322.24	311.81	625.26	833.04	407.64	702.5	1308.96	341.09	429.81	209.31	210.07	62.96	81.17	489.07	563.79	850.65	808.51	1468.44	898.94	273.99
54.02	43.56	485.26	1767.74	796.33	995.94	769.61	818.05	1087.4	366.78	171.35	201.53	118.06	322.97	314.09	629.32	834.37	410.37	701.23	1313.81	341.5	443.28	209.72	211.79	63.62	81.25	493.87	566.41	855.22	808.76	1471.68	905.07	276.15
53.86	48.4	485.75	1766.66	789.86	994.37	767.13	818.51	1083.55	363.44	169.28	195.61	115.11	324.31	311.97	627.66	826.84	404.16	701.05	1309.38	343.81	431.91	209.91	208.48	63.8	79.84	496.12	565.22	853.26	793.18	1466.21	902.29	274.58
53.48	46.6	485.95	1777.49	791.99	998.3	768.89	823.58	1078.34	360.62	167.39	193.68	113.71	323.32	311.7	631.09	818.87	398.66	700.85	1312.63	344.7	429.66	210.4	208.31	64.05	79.13	502.04	566.96	859.45	776.57	1464.44	910.33	274.96
54.06	45.43	494.03	1771.86	788.39	996.89	768.2	816.17	1083.92	363.71	168.88	187.86	111.47	307.92	311.31	629.64	824.72	396.59	702.08	1310.64	344.87	411.62	211.6	206.85	64.62	79.44	483.96	567.24	854.23	789.09	1465.66	903.83	273.95
53.52	45.92	492.71	1771.98	787.63	998.55	770	815.47	1087.1	362.79	167.5	183.07	108.93	303.18	308.15	628.81	826.44	395.02	704.47	1313.26	344.28	402.57	211.22	203.58	63.91	78.79	477.3	568	855.68	791.56	1469.25	905	273.44
53.65	43.87	492.48	1772.78	784.62	998.26	769.2	814.43	1087.02	362.47	167.8	183.19	108.66	297.51	306.72	627.77	825.3	394.58	704.5	1312.61	344.37	400.47	211.86	203.82	64.11	78.12	475.17	568.13	854.93	789.17	1468.24	904.09	273.8
51.72	44.96	481.66	1757.45	779.64	991.13	765.31	812.26	1080.04	355.24	165.75	185.23	108.6	302.8	304.11	619.28	812.55	391.84	702.63	1301.36	341.3	409.94	209.26	204.45	61.5	76.86	479.89	563.92	847.27	770.77	1459.34	899.58	274.11
51.67	44.55	430.88	1556.08	693.97	883.05	687.49	719.57	953.36	325.98	153.03	163.02	102.99	265.18	277.51	560.93	729.53	351.4	628.06	1154.65	311.28	352.44	192.41	186.99	61.76	76.06	416.79	504.37	760.67	685.64	1276.32	804.49	251.41
52.05	44.31	434.07	1569.14	698.11	889.64	691.97	724.41	963.17	330.44	154.75	169.67	104.89	273.19	281.68	564.26	739.97	354.7	633.08	1165.6	313.02	364.12	194.12	188.89	62.4	76.87	421.39	509.14	767.51	695.61	1287.91	806.89	252.53
44.86	44.87	312.04	789.45	500.6	591.62	533.02	528.95	633.04	275.48	134.59	169.73	106.29	269.65	248.15	441.1	548.86	309.62	476.48	676.32	239.76	358.36	152.61	171.51	51.9	80.81	368.11	313.11	503.78	450.11	624.82	590.38	213.41
44.5	45.75	313.1	789.81	502.46	590.5	532.52	528.14	632.53	275.71	134.45	169.25	107.02	274.14	249.51	440.97	549.46	314.01	474.79	674.92	238.88	364.11	151.12	171.75	51.53	79.96	367.02	312.74	503.01	449.62	624.61	589.31	214.12
51.36	44.06	464.79	1706.82	782.27	967	755.54	805.98	1061.72	358.26	166.53	204.29	116.88	339.69	311.5	614.05	815.19	409.51	689.54	1273.7	328.49	459.76	201.38	208.28	62.16	80.32	506.26	549.29	827.91	789.77	1431.76	882.96	269.76
50.76	43.92	460.81	1720.89	792.83	977.56	764.92	816.06	1073.74	362.66	168.2	204.79	117.76	340.85	312.95	620.47	830.51	419.87	693.88	1287.77	329.49	463.61	201.72	210.39	60.96	82.36	514.21	552.95	837.33	809.74	1446.98	896.49	273.9
49.72	45.89	448.59	1716.73	784	973.88	760.46	812.26	1065.77	354.04	165.29	194.18	113.6	328.93	303.93	612.35	818.22	403.99	693.15	1282.06	327.42	437.71	200.78	207.94	59.7	80.02	508.75	552.79	835.06	786.39	1437.68	893.04	271.01
47.67	45.99	433.65	1714.92	788.83	974.3	763.31	814.29	1070.68	350.97	165.33	193.33	114.17	335.19	302.76	605.46	828.91	415.9	693.18	1285.2	322.47	447.75	199.23	207.55	56.19	78	507.61	552.04	836.7	804.32	1442.81	894.5	273.25
53.84	42.8	465.27	1719.42	780.35	972.69	757.89	804.7	1058.85	357.19	166.25	188.88	113	312.06	304.83	618.09	816.53	399.58	688.74	1278.82	330.94	419.03	203.34	204.36	63.52	78.81	490.2	550.93	834.98	785.17	1430.42	889.73	270.21
53.86	42.77	463.36	1704.79	779.48	966.77	756.62	799.9	1063.7	359.29	167.1	196.3	115.92	324.32	307.75	614.25	823.18	411.82	689.46	1273.44	328.02	440.06	201.43	206.72	63.1	79.44	488.21	548.46	827.63	801.25	1432.6	882.15	270.34
52.06	45.48	455.83	1706.74	772.67	965.38	753.56	797.61	1058.27	353.29	164.39	183.37	112.75	309.43	300.3	608.56	813.19	395.82	690.29	1272.4	328.4	409.91	201.4	202.85	61.53	77.87	480.56	549.48	827.89	783.19	1426.21	880.2	268.02
51.73	45.31	458.99	1709.73	775.29	967.49	754.57	802.06	1059.23	353.94	164.59	191.3	113.23	320.63	304.56	609.5	814.34	402.61	690.17	1273.69	327.75	431.47	200.81	204.76	60.18	76.57	491.13	549.69	828.87	785.87	1427.97	881.95	267.21
52.43	42.85	459.53	1701.25	768.28	964.7	752.43	793.67	1058.65	353.52	164.92	184.16	111.3	307.88	301.07	606.32	811.63	396.98	690.07	1269.2	327.93	413.71	202.52	203.05	60.8	76.51	474.7	548.5	824.74	782.66	1423.38	875.95	264.74
50.88	39.08	465.75	1720.12	776.49	968.96	754.18	796.55	1056.5	355.68	165.81	187.39	113.34	310.98	304.36	612.09	816.48	400.58	687.75	1278.53	329.56	423.7	203.8	203.35	59.55	77.47	475.45	552.23	833.71	788.67	1427.96	881.26	266.75
53.04	41.78	484.4	1762.96	783.79	991.17	763.16	809.6	1074.55	359.54	165.89	186.1	111.05	301.94	307.02	624.54	815.74	394.66	697.52	1304.31	339.18	410.41	208.99	205.08	63.07	76.85	476.98	564.35	851.23	777.83	1456.71	899.59	272.67
[truncated: 274 more rows]

## Sheet: 2007
Aug04	Sep04	Oct04	Nov04	Dec04	Jan05	Feb05	Mar05	Apr05	May05	Jun05	Jul05	Aug05	Sep05	Oct05	Nov05	Dec05	Jan06	Feb06	Mar06	Apr06	May06	Jun06	Jul06	Aug06	Sep06	Oct06	Nov06	Dec06	Jan07	Feb07	Mar07	Apr07
[truncated: 369 more rows]

## Sheet: 2008
Aug05	Sep05	Oct05	Nov05	Dec05	Jan06	Feb06	Mar06	Apr06	May06	Jun06	Jul06	Aug06	Sep06	Oct06	Nov06	Dec06	Jan07	Feb07	Mar07	Apr07	May07	Jun07	Jul07	Aug07	Sep07	Oct07	Nov07	Dec07	Jan08	Feb08	Mar08	Apr08
[truncated: 369 more rows]

[truncated: 7 more sheets: 2009, 2010, 2011, 2012, 2013, 2014, Recruitment]
