# Supplementary material for: Sexual Recruitment in Zostera marina: Progress toward a Predictive Model
Source: PLoS One. 2015 Sep 14;10(9):e0138206. doi: 10.1371/journal.pone.0138206 (PMC4569585; doi:10.1371/journal.pone.0138206)
Supplement: S3 Table — (XLSX) [file pone.0138206.s004.xlsx]

## Sheet: Regression Data
Name	Date	Bay	Ocean	Air	Wind Chill	Bay-Ocean	Air-Ocean	Wind Speed
Source		HOBO data loggers	NDBC (44025,44017)	Gabreski Airport	NOAA (http://www.srh.noaa.gov/images/epz/wxcalc/windChill.pdf)	Calculated	Calculated	Calculated
Definition		daily mean temperature (°C)	daily mean temperature (°C)	daily mean temperature (°C)	Watts m-2	bay to ocean temperature differential	air to ocean temperature differential	mean wind speed during the previous 3 days
	06/20/12	22.6482	19.2	24.225	251.328	3.44818	5.025	#N/A
	06/21/12	24.5046	20.3417	28.5125	131.187	4.16298	8.17083	#N/A
	06/22/12	23.2376	21.2708	26.2333	166.906	1.96674	4.9625	#N/A
	06/23/12	22.2738	21.8583	24.176	245.35	0.415481	2.31767	2.55
	06/24/12	23.0868	22.3208	20.9542	345.79	0.765943	-1.36667	2.5565
	06/25/12	21.5039	21.7792	20.1269	369.18	-0.275307	-1.65224	2.56379
	06/26/12	20.5714	20.5125	17.9792	502.778	0.0588605	-2.53333	2.49921
	06/27/12	20.952	20.1292	20.525	387.578	0.822788	0.395833	3.58775
	06/28/12	21.7776	20.4333	20.1833	358.287	1.34423	-0.25	3.99167
	06/29/12	22.216	20.9917	24.1958	247.784	1.22429	3.20417	3.91042
	06/30/12	23.391	21.9	25.5208	214.629	1.49098	3.62083	3.85208
	07/01/12	23.469	22.5625	23.94	241.538	0.906542	1.3775	3.12604
	07/02/12	24.6554	23.55	24.0792	252.976	1.10542	0.529167	2.61313
	07/03/12	23.1929	24.2083	22.2292	281.344	-1.0154	-1.97917	2.65583
	07/04/12	23.4516	23.6917	24.536	233.486	-0.240083	0.844333	2.46521
	07/05/12	24.8854	24.2792	26.7125	184.835	0.606215	2.43333	2.34762
	07/06/12	22.872	25.1917	23.0333	250.054	-2.31963	-2.15833	2.6345
	07/07/12	24.8478	24.6417	27.825	154.153	0.206181	3.18333	2.33992
	07/08/12	24.2843	25.3542	25.76	199.06	-1.06984	0.405833	2.72221
	07/09/12	23.6007	24.1333	24.075	257.347	-0.53263	-0.0583333	2.71321
	07/10/12	23.8946	23.6583	21.9458	279.009	0.236283	-1.7125	2.64654
	07/11/12	24.2079	23.9375	21.5875	275.721	0.270436	-2.35	2.65779
	07/12/12	24.7153	24.1917	20.9269	292.311	0.523586	-3.26474	2.12967
	07/13/12	25.1298	24.8958	23.025	258.029	0.233957	-1.87083	1.86282
	07/14/12	26.0062	24.8667	26.3667	193.107	1.1395	1.5	1.57532
	07/15/12	25.6962	24.7792	24.9957	229.203	0.917064	0.216486	1.94407
	07/16/12	26.0139	24.7333	25.9625	211.382	1.2806	1.22917	2.33397
	07/17/12	25.6888	25.075	25.8296	197.749	0.613801	0.75463	2.89094
	07/18/12	25.1479	24.8583	28.25	143.82	0.289598	3.39167	3.04453
	07/19/12	23.3947	24.8333	22.72	276.232	-1.43861	-2.11333	3.19245
	07/20/12	21.3772	24.1083	19.3542	374.97	-2.7311	-4.75417	3.01384
	07/21/12	21.7189	23.3042	19.2375	374.155	-1.58529	-4.06667	2.72217
	07/22/12	22.804	23.9375	18.7375	366.34	-1.1335	-5.2	2.68421
	07/23/12	24.0215	23.6333	23.8852	272.917	0.388205	0.251852	2.20192
	07/24/12	24.802	23.8	27.2875	179.965	1.00204	3.4875	2.53866
	07/25/12	24.6676	23.6083	24.0042	290.332	1.05931	0.395833	3.04178
	07/26/12	23.6603	23.6333	24.448	272.161	0.0269795	0.814667	3.70012
	07/27/12	24.0378	23.9125	25.472	217.705	0.125297	1.5595	4.41299
	07/28/12	22.6469	24.4708	22.0556	305.446	-1.82395	-2.41528	4.28725
	07/29/12	22.1134	23.825	22.104	301.992	-1.71159	-1.721	3.8273
	07/30/12	22.3735	24.0333	20.5321	313.047	-1.6598	-3.50119	3.22063
	07/31/12	22.6813	24.0375	21.7821	321.532	-1.35621	-2.25536	2.46356
	08/01/12	23.2612	24.125	21.4923	298.028	-0.863811	-2.63269	2.43427
	08/02/12	24.5429	24.5375	24.2385	223.079	0.00535268	-0.299038	2.24984
	08/03/12	25.9602	24.95	26.15	199.747	1.01024	1.2	2.05041
	08/04/12	25.9548	25.5542	26.3346	189.536	0.400669	0.780449	2.43475
	08/05/12	24.8905	25.925	26.7889	193.858	-1.03449	0.863889	2.40962
	08/06/12	26.1416	25.65	25.6923	225.616	0.491567	0.0423077	3.00887
	08/07/12	23.933	25.75	21.1667	273.691	-1.81701	-4.58333	3.59252
	08/08/12	23.7614	26.0083	21.9483	253.126	-2.24689	-4.06006	3.07842
	08/09/12	25.028	26.1125	24.2214	224.236	-1.08454	-1.89107	2.63422
	08/10/12	25.4452	25.2458	24.9882	240.231	0.1994	-0.257598	2.00674
	08/11/12	25.4958	25.1375	25.3094	219.043	0.358301	0.171875	1.88383
	08/12/12	26.2224	25.2417	25.0923	233.097	0.980753	-0.149359	2.32029
	08/13/12	26.394	25.5708	22.92	276.111	0.823186	-2.65083	2.88564
	08/14/12	25.4082	25.7417	23.0333	249.461	-0.333419	-2.70833	3.04668
	08/15/12	24.1563	25.7375	21.9385	290.318	-1.58115	-3.79904	2.55348
	08/16/12	25.1383	25.8375	22.5893	276.687	-0.699222	-3.24821	2.33689
	08/17/12	25.0236	25.9375	21.7333	299.093	-0.913908	-4.20417	2.03284
	08/18/12	23.9978	25.5958	20.3828	356.546	-1.59802	-5.21307	1.95484
	08/19/12	22.9232	25.1667	18.3083	332.392	-2.24345	-6.85833	2.2431
	08/20/12	22.8405	24.9292	19.95	293.469	-2.08864	-4.97917	1.9951
	08/21/12	23.3791	24.9292	20.7417	291.381	-1.5501	-4.1875	1.71117
	08/22/12	23.2473	24.1375	21.172	276.562	-0.890177	-2.9655	1.50388
	08/23/12	24.0344	23.5333	19.2552	318.142	0.501069	-4.27816	1.1065
	08/24/12	24.1438	24.7375	21.3538	247.513	-0.593723	-3.38365	1.13563
	08/25/12	23.7509	24	21.8875	300.133	-0.24909	-2.1125	1.07553
	08/26/12	23.7423	23.1333	21.9625	311.396	0.608945	-1.17083	1.32449
	08/27/12	24.4919	23.6917	20.3115	314.328	0.800198	-3.38013	1.71695
	08/28/12	25.2606	23.5667	25.6481	230.22	1.69389	2.08148	1.82139
	08/29/12	24.4715	23.75	21.3208	345.692	0.721513	-2.42917	2.72293
	08/30/12	23.1803	23.275	18.1125	382.979	-0.0946581	-5.1625	3.00313
	08/31/12	23.5654	23.05	21.4815	335.457	0.515404	-1.56852	2.77293
	09/01/12	22.6668	24.0125	24.3042	243.613	-1.34574	0.291667	3.1772
	09/02/12	22.1173	24.1833	22.0167	292.479	-2.06607	-2.16667	2.75764
	09/03/12	23.2148	23.8542	21.4417	325.41	-0.639331	-2.4125	2.44306
	09/04/12	23.3325	23.2917	23.6185	273.22	0.0408385	0.326852	2.66701
	09/05/12	23.8669	23.8208	24.8107	258.533	0.0460331	0.989881	2.66701
	09/06/12	23.273	24.45	22.5148	238.451	-1.17698	-1.93519	3.12639
	09/07/12	23.8359	24.5208	22.2033	254.27	-0.684944	-2.3175	2.8515
	09/08/12	24.3683	24.6583	24.7069	263.547	-0.290017	0.0485632	2.47546
	09/09/12	24.031	24.4292	20.3077	345.618	-0.398164	-4.12147	2.84519
	09/10/12	22.2223	22.8667	18.8042	452.998	-0.644321	-4.0625	2.30769
	09/11/12	20.2567	21.4208	15.3292	505.458	-1.16416	-6.09167	3.2305
	09/12/12	21.1292	21.9792	15.5208	413.43	-0.850007	-6.45833	3.6555
	09/13/12	22.0108	21.7167	17.275	401.822	0.29416	-4.44167	2.80729
	09/14/12	22.4774	22.2667	16.6667	392.491	0.210735	-5.6	2.6625
	09/15/12	22.25	22.075	19.2542	425.514	0.174955	-2.82083	1.81655
	09/16/12	21.0918	21.9833	14.8667	479.213	-0.891541	-7.11667	2.11863
	09/17/12	20.7801	22.0375	14.8542	426.101	-1.25741	-7.18333	2.3228
	09/18/12	21.0215	21.7792	19.3708	425.23	-0.757661	-2.40833	2.18009
	09/19/12	21.1888	21.7333	19.869	427.499	-0.544549	-1.86437	2.91354
	09/20/12	19.8708	21.3792	15.576	510.803	-1.50836	-5.80317	3.17367
	09/21/12	19.4945	20.7042	16.5958	444.521	-1.20967	-4.10833	3.47109
	09/22/12	19.8953	20.7958	14.284	479.516	-0.900509	-6.51183	3.74609
	09/23/12	20.3668	20.8667	18.475	436.395	-0.499906	-2.39167	3.12638
	09/24/12	19.82	20.65	11.625	524.672	-0.830048	-9.025	2.73917
	09/25/12	19.2033	20.4083	12.5875	577.675	-1.20508	-7.82083	2.29592
	09/26/12	19.539	20.3125	20.7792	392.484	-0.773453	0.466667	2.41675
	09/27/12	20.1145	20.9708	20.1792	327.612	-0.856369	-0.791667	3.18333
	09/28/12	19.465	21.0417	19.08	430.882	-1.57664	-1.96167	2.72187
	09/29/12	19.2193	20.7292	16.25	450.058	-1.50991	-4.47917	3.38413
	09/30/12	18.9064	20.3792	14.0774	455.772	-1.47273	-6.30175	3.24214
	10/01/12	18.3651	20.1083	14.1833	567.985	-1.7432	-5.925	2.36546
	10/02/12	18.5327	20.2208	16.2542	373.916	-1.68809	-3.96667	2.84567
	10/03/12	19.07	20.4667	20.45	298.606	-1.39668	-0.0166667	2.05008
	10/04/12	19.4169	20.6958	19.4333	276.395	-1.2789	-1.2625	1.8154
	10/05/12	20.1396	20.6125	20.1586	309.135	-0.472891	-0.453879	1.62447
	10/06/12	20.3877	20.2833	17.2267	429.515	0.104382	-3.05667	1.03862
	10/07/12	18.4233	19.525	10.4667	560.438	-1.10167	-9.05833	1.39071
	10/08/12	17.0067	18.7583	9.324	522.415	-1.75166	-9.43433	1.46321
	10/09/12	16.429	18.675	13.1963	621.451	-2.24597	-5.4787	1.53824
	10/10/12	16.9158	18.3875	16.2357	505.176	-1.47168	-2.15179	2.29654
	10/11/12	15.881	17.9792	11.7542	653.882	-2.09815	-6.225	2.62511
	10/12/12	14.9814	17.7083	7.64167	748.038	-2.72696	-10.0667	3.23865
	10/13/12	13.6255	17.2792	6.325	747.298	-3.6537	-10.9542	3.85103
	10/14/12	15.2192	17.1	16	566.278	-1.88082	-1.1	3.42128
	10/15/12	16.056	17.325	19.272	449.254	-1.26895	1.947	3.93854
	10/16/12	16.0894	17.3783	14.264	602.652	-1.2889	-3.11426	4.25533
	10/17/12	14.7749	17.0875	6.70833	564.639	-2.31256	-10.3792	4.64396
	10/18/12	15.264	17.025	10.472	558.836	-1.761	-6.553	4.17208
	10/19/12	15.9132	17.1083	18.1929	439.485	-1.19516	1.08452	3.12575
	10/20/12	16.874	17.1917	18.2437	428.894	-0.317689	1.05208	2.66089
	10/21/12	16.2138	16.8125	10.3792	613.733	-0.598699	-6.43333	2.21992
	10/22/12	15.4985	16.6625	11.3875	636.994	-1.16397	-5.275	2.6043
	10/23/12	15.6125	16.7917	12.4333	477.163	-1.17916	-4.35833	3.04855
	10/24/12	15.7539	16.7	13.7296	522.57	-0.946052	-2.97037	2.47474
	10/25/12	15.8148	16.5917	14.2292	453.495	-0.776892	-2.3625	2.26956
	10/26/12	16.4353	16.6083	15.376	420.961	-0.173021	-1.23233	2.03414
	10/27/12	16.8567	16.675	15.828	414.421	0.181651	-0.847	1.52789
	10/28/12	16.0457	16.5708	14.508	642.995	-0.525166	-2.06283	1.58556
	10/29/12	15.2847	15.6792	13.9842	732.506	-0.394421	-1.69496	2.76171
	10/30/12	15.3762	15.8917	15.4375	526.682	-0.515468	-0.454167	5.44926
	10/31/12	14.8813	15.7167	10.8267	593.819	-0.835416	-4.89	6.02114
	11/01/12	13.9959	15.1042	8.72692	704.248	-1.10823	-6.37724	6.22597
	11/02/12	13.515	14.9625	9.64583	699.438	-1.44754	-5.31667	5.24893
	11/03/12	12.2315	14.813	8.65417	803.108	-2.58156	-6.15888	3.11034
	11/04/12	11.4139	14.6333	6.9	810.153	-3.2194	-7.73333	3.58429
	11/05/12	10.1555	14.5	5.82083	837.669	-4.3445	-8.67917	4.08221
	11/06/12	9.60915	14.3292	0.1125	808.743	-4.72002	-14.2167	4.31771
	11/07/12	8.91562	14.1833	4.28077	1051.44	-5.26771	-9.90256	3.79792
	11/08/12	6.94299	13.8583	3.25357	1083.62	-6.91534	-10.6048	4.69631
	11/09/12	7.49734	13.5792	6.67917	904.623	-6.08183	-6.9	5.86328
	11/10/12	8.90634	13.4875	6.225	662.017	-4.58116	-7.2625	6.51015
	11/11/12	10.2157	13.5208	9.88333	596.179	-3.30514	-3.6375	6.51953
	11/12/12	11.6319	13.6042	12.42	561.159	-1.97223	-1.18417	4.71176
	11/13/12	12.2395	13.5583	12.9333	657.825	-1.31884	-0.625	3.09204
	11/14/12	10.5219	13.3917	6.17917	842.632	-2.86976	-7.2125	2.76612
	11/15/12	9.54935	13.3167	3.6	841.234	-3.76731	-9.71667	3.48591
	11/16/12	9.30477	13.575	2.712	689.127	-4.27023	-10.863	3.75466
	11/17/12	9.11348	13.4042	3.74583	831.267	-4.29069	-9.65833	3.42166
	11/18/12	9.18076	13.1458	3.51667	820.311	-3.96507	-9.62917	2.79758
	11/19/12	9.06259	13.1333	6.95455	803.73	-4.07074	-6.17879	2.34238
	11/20/12	9.05488	13.0833	5.84286	763.926	-4.02846	-7.24048	2.62921
	11/21/12	9.26784	13	5.512	758.554	-3.73216	-7.488	3.04889
	11/22/12	9.55994	12.775	6.86923	723.387	-3.21506	-5.90577	2.96356
	11/23/12	9.81308	12.7667	3.97407	670.636	-2.95358	-8.79259	2.94945
	11/24/12	9.50374	12.5958	8.012	836.57	-3.09209	-4.58383	2.21019
	11/25/12	7.75276	12.3542	2.96667	996.915	-4.60141	-9.3875	2.99951
	11/26/12	6.90213	11.8083	3.175	907.123	-4.9062	-8.63333	3.78693
	11/27/12	6.68583	11.2542	0.976923	867.104	-4.56834	-10.2772	4.10936
	11/28/12	6.97203	11.7708	3.60741	918.459	-4.79881	-8.16343	4.40466
	11/29/12	6.90444	11.7208	0.504167	951.946	-4.8164	-11.2167	4.01266
	11/30/12	6.34793	11.575	2.59583	851.162	-5.22707	-8.97917	3.41162
	12/01/12	6.16544	11.5292	5.14583	865.577	-5.36373	-6.38333	3.12099
	12/02/12	7.7429	11.6375	8.19	623.855	-3.8946	-3.4475	3.59687
	12/03/12	8.68944	11.6917	10.2519	672.375	-3.00223	-1.43981	2.93354
	12/04/12	9.0293	11.75	7.44074	648.479	-2.7207	-4.30926	2.96583
	12/05/12	9.23066	11.7708	12.0115	685.763	-2.54017	0.240705	2.731
	12/06/12	6.95131	11.5167	1.00417	973.149	-4.56536	-10.5125	2.99454
	12/07/12	7.05055	11.3958	1.592	623.085	-4.34529	-9.80383	3.53704
	12/08/12	8.46331	11.4792	9.45	527.193	-3.01586	-2.02917	2.82237
	12/09/12	8.5532	11.3833	8.39643	654.391	-2.83014	-2.9869	2.63206
	12/10/12	9.37375	11.3625	12.796	626.765	-1.98875	1.4335	1.84902
	12/11/12	9.88854	11.2583	9.07037	722.363	-1.3698	-2.18796	1.93586
	12/12/12	8.681	11.1042	1.05417	727.041	-2.42317	-10.05	2.73201
	12/13/12	8.49644	11.0917	0.491667	722.584	-2.59523	-10.6	2.75195
	12/14/12	8.17678	11.2625	-0.704167	864.822	-3.08572	-11.9667	2.45269
	12/15/12	7.76151	10.7625	0.4625	770.698	-3.00099	-10.3	1.86273
	12/16/12	7.72457	10.775	6.16296	848.33	-3.05043	-4.61204	1.25208
	12/17/12	8.02521	11.5417	7.93448	796.557	-3.51645	-3.60718	2.12523
	12/18/12	8.99341	11.0125	10.925	682.056	-2.01909	-0.0875	3.05364
	12/19/12	8.24221	10.9958	7.31667	873.959	-2.75363	-3.67917	3.62526
	12/20/12	7.75171	11.0583	3.98333	856.441	-3.30663	-7.075	4.89505
	12/21/12	8.49985	11.4875	9.44	832.727	-2.98765	-2.0475	4.60003
	12/22/12	7.88184	11.2958	3.55833	1068.36	-3.414	-7.7375	5.33941
	12/23/12	6.44637	10.3542	2.825	993.9	-3.90779	-7.52917	6.48342
	12/24/12	5.2121	9.51667	-2.39167	705.267	-4.30457	-11.9083	6.26258
	12/25/12	5.60335	8.76667	3.06786	907.916	-3.16331	-5.69881	5.55633
	12/26/12	4.92055	9.43333	0.733333	997.468	-4.51278	-8.7	4.60119
	12/27/12	5.75886	10.5583	5.71923	987.432	-4.79947	-4.8391	3.45952
	12/28/12	4.91696	10.7583	1.28077	1086.03	-5.84137	-9.47756	4.23653
	12/29/12	5.25298	10.525	-1.01667	950.584	-5.27202	-11.5417	5.73516
	12/30/12	4.74383	10.3167	0.133333	1150.69	-5.57283	-10.1833	5.45064
	12/31/12	3.48237	9.8	-0.7	1111.12	-6.31763	-10.5	6.23768
	01/01/13	4.28358	8.81667	3.46667	972.274	-4.53309	-5.35	5.46692
	01/02/13	2.41881	7.59167	-2.1875	1104.54	-5.17285	-9.77917	5.19641
	01/03/13	1.37132	7.29167	-3.46667	1044.11	-5.92034	-10.7583	5.63495
	01/04/13	3.81697	7.00833	-1.87083	1069.92	-3.19136	-8.87917	4.55521
	01/05/13	2.78636	7.1	0.975	970.139	-4.31364	-6.125	4.17917
	01/06/13	3.25446	7.01667	0.408	847.581	-3.76221	-6.60867	3.75833
	01/07/13	2.98015	7.04167	1.075	936.869	-4.06152	-5.96667	3.14046
	01/08/13	5.13293	7.1625	-0.4125	939.37	-2.02957	-7.575	3.22379
	01/09/13	5.02044	7.2	1.352	782.39	-2.17956	-5.848	2.90817
	01/10/13	5.01803	8.38125	5.60417	874.219	-3.36322	-2.77708	2.35167
	01/11/13	5.3841	8.3375	1.18333	803.057	-2.9534	-7.15417	3.05288
	01/12/13	6.44302	8.09583	7.59286	750.482	-1.65281	-0.502976	2.656
	01/13/13	6.74266	8.14792	6.82759	554.689	-1.40526	-1.32033	2.81924
	01/14/13	6.95495	8.19792	10.588	633.043	-1.24297	2.39008	2.61928
	01/15/13	6.40878	8.22083	3.82857	857.166	-1.81205	-4.39226	2.12907
	01/16/13	5.8952	8.07083	2.83333	866.987	-2.17563	-5.2375	2.53056
	01/17/13	5.48664	7.78333	3.33704	830.511	-2.2967	-4.4463	2.43572
	01/18/13	3.9729	8.04583	-1.45833	1085.33	-4.07293	-9.50417	2.91857
	01/19/13	4.9977	8.18125	1.825	1003.69	-3.18355	-6.35625	3.34211
	01/20/13	5.04735	8.54167	8.35	844.822	-3.49432	-0.191667	3.75
	01/21/13	3.72629	8.33542	-1.14815	987.214	-4.60912	-9.48356	4.64201
	01/22/13	2.65148	8.10625	-5.01538	1250.99	-5.45477	-13.1216	4.74201
	01/23/13	0.978872	7.85625	-9.775	1391.92	-6.87738	-17.6313	4.98424
	01/24/13	-0.614121	7.50417	-11.8958	1394.53	-8.11829	-19.4	5.04466
	01/25/13	-1.04932	7.54583	-8.49167	1234.94	-8.59515	-16.0375	4.45507
	01/26/13	0.0111786	7.6	-6.1625	1226.68	-7.58882	-13.7625	4.55889
	01/27/13	-0.159755	7.21667	-5.37917	1224.46	-7.37642	-12.5958	4.28958
	01/28/13	0.641736	6.48958	-4.0963	834.709	-5.84785	-10.5859	4.18021
	01/29/13	2.82736	6.13542	2.42069	740.165	-3.30806	-3.71473	3.37778
	01/30/13	4.35627	6.44583	9.37586	727.779	-2.08956	2.93003	2.85576
	01/31/13	5.69669	6.89375	10.7926	811.082	-1.19706	3.89884	2.77878
	02/01/13	3.3877	7.375	-0.654167	1173.1	-3.9873	-8.02917	3.84036
	02/02/13	2.53437	6.88958	-3.6375	1168.9	-4.35521	-10.5271	5.36987
	02/03/13	1.41275	6.31875	-3.26897	1006.28	-4.906	-9.58772	6.20335
	02/04/13	2.04144	6.725	-3.40417	1167.36	-4.68356	-10.1292	5.8318
	02/05/13	1.35439	6.50208	-2.33077	963.143	-5.14769	-8.83285	4.79731
	02/06/13	2.55058	6.52083	0.448	964.836	-3.97026	-6.07283	3.61373
	02/07/13	1.9793	6.5625	-1.57917	991.356	-4.5832	-8.14167	3.28657
	02/08/13	1.86359	6.39792	1.49	1100.83	-4.53433	-4.90792	3.38509
	02/09/13	-0.029734	6.49792	-2.5069	1331.86	-6.52765	-9.00481	3.97218
	02/10/13	0.296678	6.05417	-5.19167	1170.13	-5.75749	-11.2458	5.97058
	02/11/13	1.98589	5.89792	0.618519	881.606	-3.91202	-5.2794	6.104
	02/12/13	2.98075	5.60625	4.55	915.28	-2.6255	-1.05625	5.95458
	02/13/13	3.20257	5.625	-0.216667	818.824	-2.42243	-5.84167	5.38529
	02/14/13	3.81378	5.67083	0.855172	865.683	-1.85705	-4.81566	3.17253
	02/15/13	4.30474	5.35625	0.964516	835.308	-1.05151	-4.39173	2.7466
	02/16/13	3.95641	5.37292	1.96296	921.035	-1.41651	-3.40995	2.64424
	02/17/13	2.43502	5.6875	-1.82593	1265.72	-3.25248	-7.51343	2.27668
	02/18/13	0.266033	5.775	-4.60833	1365.22	-5.50897	-10.3833	4.0849
	02/19/13	0.853055	5.80625	0.373077	888.776	-4.95319	-5.43317	5.69625
	02/20/13	2.3571	5.49583	2.00385	1047.57	-3.13873	-3.49199	5.80004
	02/21/13	1.26917	5.28958	-1.91667	1223.83	-4.02041	-7.20625	6.47625
	02/22/13	0.966824	5.22917	-0.466667	1054.32	-4.26234	-5.69583	6.11386
	02/23/13	2.59349	5.425	3.58519	865.24	-2.83151	-1.83981	5.05761
	02/24/13	2.98282	5.92292	3.70417	955.341	-2.9401	-2.21875	5.29322
	02/25/13	3.61444	5.11667	2.232	918.951	-1.50223	-2.88467	5.06157
	02/26/13	4.47336	5.23958	3.24167	788.924	-0.766219	-1.99792	4.1207
	02/27/13	4.35501	5.59167	6.38	901.116	-1.23666	0.788333	3.52799
	02/28/13	4.80941	5.61667	4.62917	689.876	-0.807262	-0.9875	4.24808
	03/01/13	5.00949	5.49792	4.2963	866.675	-0.488426	-1.20162	3.30017
	03/02/13	4.77796	5.42292	3.07917	949.456	-0.644953	-2.34375	3.34324
	03/03/13	4.39057	5.39167	1.12917	1046.03	-1.0011	-4.2625	3.97241
	03/04/13	4.12976	5.19375	1.66667	1094.98	-1.06399	-3.52708	3.76782
	03/05/13	3.97222	4.9875	3.225	967.678	-1.01528	-1.7625	5.21053
	03/06/13	4.69811	5.01667	3.472	997.438	-0.318555	-1.54467	5.56771
	03/07/13	4.21469	5.2	2.08333	1155.67	-0.985312	-3.11667	5.94567
	03/08/13	3.56511	4.84375	0.908333	1094.52	-1.27864	-3.93542	7.14525
	03/09/13	3.83511	4.40417	4.77917	941.383	-0.569055	0.375	6.94872
	03/10/13	4.73408	4.27826	0.3	841.203	0.455822	-3.97826	7.11018
	03/11/13	5.45633	4.51458	4.37917	736.267	0.941746	-0.135417	6.03743
	03/12/13	6.11034	4.81458	9.676	769.175	1.29576	4.86142	3.95451
	03/13/13	6.84066	4.88333	6.564	812.662	1.95733	1.68067	3.72421
	03/14/13	5.61999	4.78542	1.82083	1070.17	0.834573	-2.96458	3.2815
	03/15/13	4.26018	4.68542	1.64583	1006	-0.425235	-3.03958	4.47317
	03/16/13	4.3599	4.67708	1.81429	866.489	-0.317181	-2.8628	5.22629
	03/17/13	4.23504	4.625	-0.44	950.718	-0.389964	-5.065	4.49926
	03/18/13	3.89178	4.59167	-0.229167	1018.82	-0.699889	-4.82083	4.20926
	03/19/13	3.99638	4.5875	3.27586	997.31	-0.591121	-1.31164	3.54988
	03/20/13	4.29672	4.47708	2.25833	984.64	-0.180359	-2.21875	3.8224
	03/21/13	4.12649	4.50417	0.270833	970.379	-0.377676	-4.23333	4.38044
	03/22/13	4.08001	4.33542	0.292	1029.67	-0.255405	-4.04342	4.52356
	03/23/13	4.51379	4.29167	3.475	1020.32	0.222119	-0.816667	4.64602
	03/24/13	4.92932	4.38542	2.8875	909.886	0.543903	-1.49792	4.86621
	03/25/13	5.01752	4.23542	2.73333	952.304	0.7821	-1.50208	4.59329
	03/26/13	5.44942	4.28125	4.19259	887.966	1.16817	-0.0886574	4.8485
	03/27/13	6.69153	4.48333	3.70833	859.591	2.2082	-0.775	4.74954
	03/28/13	6.98533	4.63333	5.725	828.119	2.35199	1.09167	3.86308
	03/29/13	7.75072	4.89167	8.12083	784.607	2.85905	3.22917	3.88287
	03/30/13	8.06392	5.01875	5.65	779.496	3.04517	0.63125	3.89433
	03/31/13	7.4203	5.20417	2.97778	786.321	2.21613	-2.22639	3.6
	04/01/13	7.81352	5.225	8.36562	785.789	2.58852	3.14062	3.27882
	04/02/13	6.87966	4.96667	2.68333	1006.81	1.91299	-2.28333	3.51007
	04/03/13	6.09951	4.87708	2.99565	1022.23	1.22243	-1.88143	3.80382
	04/04/13	5.99502	4.98958	2.75417	941.372	1.00544	-2.23542	4.67742
	04/05/13	7.21696	5.19583	7.936	730.181	2.02112	2.74017	5.23922
	04/06/13	7.33104	5.20625	5.35	910.119	2.12479	0.14375	4.8511
	04/07/13	8.11146	5.325	2.9375	846.076	2.78646	-2.3875	4.79485
	04/08/13	9.41054	5.79583	11.25	634.701	3.61471	5.45417	3.88271
	04/09/13	9.24887	6.07708	15.5917	533.875	3.17179	9.51458	3.62229
	04/10/13	10.0041	6.4125	12.1542	575.022	3.59164	5.74167	3.82188
	04/11/13	10.8959	6.65208	10.6889	648.9	4.2438	4.03681	3.08646
	04/12/13	9.25925	5.93958	6.42593	913.757	3.31966	0.486343	3.19155
	04/13/13	9.19116	6.05417	7.112	812.985	3.137	1.05783	4.05775
	04/14/13	9.70905	6.25833	9.99167	735.655	3.45072	3.73333	4.16717
	04/15/13	8.8336	6.35208	6.17083	700.131	2.48152	-0.18125	4.73592
	04/16/13	9.43439	6.44375	9.044	729.802	2.99064	2.60025	4.43812
	04/17/13	11.8371	7.28125	13.5423	595.115	4.55581	6.26106	3.73708
	04/18/13	11.1256	7.35208	8.475	700.367	3.77352	1.12292	3.61597
	04/19/13	11.6533	7.07292	12.9778	646.52	4.58035	5.90486	3.1493
	04/20/13	11.9966	6.96042	12.137	692.492	5.03614	5.17662	3.90729
	04/21/13	10.9516	7.00625	7.76	757.523	3.94533	0.75375	4.35647
	04/22/13	10.4017	6.75417	9.45	782.339	3.64754	2.69583	4.27859
	04/23/13	9.53489	6.55833	6.81923	898.63	2.97655	0.260897	4.97025
	04/24/13	10.0722	6.56875	9.45	786.646	3.50341	2.88125	5.37389
	04/25/13	11.777	7.06042	11.832	666.925	4.71659	4.77158	5.41549
	04/26/13	12.2962	8.27708	8.525	585.002	4.01907	0.247917	5.63049
	04/27/13	12.3895	8.86875	8.3125	669.257	3.52075	-0.55625	4.5409
	04/28/13	12.241	8.97292	9.43571	600.016	3.26812	0.462798	3.46887
	04/29/13	12.0051	9.42917	11.8875	609.148	2.57596	2.45833	2.4528
	04/30/13	12.8686	9.39167	12.6708	573.538	3.47693	3.27917	2.09509
	05/01/13	13.4619	9.14375	8.00417	680.375	4.31819	-1.13958	2.45551
	05/02/13	14.3878	9.86667	9.15833	601.436	4.52112	-0.708333	2.46592
	05/03/13	14.809	9.31042	10.9407	692.231	5.49856	1.63032	2.44792
	05/04/13	13.8214	9.06042	8.10385	718.611	4.76095	-0.956571	2.786
	05/05/13	13.7086	8.90417	7.97083	727.534	4.80446	-0.933333	2.85819
	05/06/13	14.0094	8.83958	9.44074	645.504	5.16986	0.601157	3.05402
	05/07/13	14.3572	9.05208	10.8241	548.776	5.30515	1.77205	3.24002
	05/08/13	14.7874	9.45	15.192	541.089	5.33741	5.742	2.52741
	05/09/13	13.8054	9.48542	13.2758	513.979	4.31995	3.79034	2.71875
	05/10/13	15.0513	10.4708	14.6222	460.363	4.58049	4.15139	2.4198
	05/11/13	13.745	10.5417	14.904	553.739	3.20338	4.36233	2.22072
	05/12/13	15.1785	10.5979	15.9286	510.612	4.58058	5.33065	2.81796
	05/13/13	13.5146	10.4854	10.6583	702.059	3.02923	0.172917	2.75457
	05/14/13	12.7049	10.5354	8.41667	735.071	2.16946	-2.11875	3.37332
	05/15/13	12.6222	10.5062	10.0708	659.893	2.11597	-0.435417	3.85411
	05/16/13	14.0639	10.8896	15.672	497.937	3.17431	4.78242	3.62307
	05/17/13	15.6226	11.4729	15.3125	524.85	4.1497	3.83958	3.48046
	05/18/13	15.5085	12.1958	13.4917	504.633	3.3127	1.29583	3.23462
	05/19/13	14.824	11.975	13.4192	517.211	2.84896	1.44423	2.81692
	05/20/13	15.3304	11.7979	16.34	488.915	3.53247	4.54208	2.58142
	05/21/13	17.0805	12.3146	18.1	413.95	4.76587	5.78542	2.65313
	05/22/13	16.452	12.8146	16.6429	464.078	3.63745	3.82827	2.43855
	05/23/13	16.6927	12.9146	17.45	500.355	3.77807	4.53542	2.67441
	05/24/13	16.6658	13.3875	16.5192	509.258	3.27833	3.13173	3.38595
	05/25/13	13.5173	12.7979	8.98649	836.69	0.719363	-3.81143	3.59332
	05/26/13	12.2063	11.5146	12.428	723.963	0.691757	0.913417	4.72192
	05/27/13	13.4663	11.7604	11.7625	624.141	1.70586	0.00208333	5.87635
	05/28/13	13.6962	12.1813	13.25	487.648	1.51499	1.06875	5.47218
	05/29/13	13.9317	12.5833	16.1643	491	1.34836	3.58095	4.82795
	05/30/13	15.8875	12.6708	20.9708	338.073	3.21663	8.3	3.85143
	05/31/13	17.3964	13.4062	22.3792	304.195	3.99012	8.97292	2.66843
	06/01/13	19.1558	14.2854	20.6583	374.997	4.87038	6.37292	2.58093
	06/02/13	18.7037	14.0875	19.5875	436.059	4.61623	5.5	3.15208
	06/03/13	18.1373	13.9083	18.2	453.056	4.22897	4.29167	3.64167
	06/04/13	17.9954	14.6188	18.0462	464.8	3.3766	3.4274	3.94833
	06/05/13	16.6398	15.2229	15.6958	465.008	1.41687	0.472917	4.265
	06/06/13	16.7393	15.6188	14.956	483.864	1.1205	-0.66275	3.86917
	06/07/13	17.0922	15.4604	15.6367	540.465	1.63181	0.17625	3.13483
	06/08/13	18.3655	15.2521	19.0448	447.621	3.11337	3.79274	3.20983
	06/09/13	19.9217	16.4	18.7778	356.087	3.52169	2.37778	3.36759
	06/10/13	18.3636	16.9125	17.0292	421.68	1.45112	0.116667	3.21713
	06/11/13	18.561	16.1687	20.0517	410.449	2.39228	3.88297	3.18063
	06/12/13	19.3752	16.2354	20.7833	419.876	3.13979	4.54792	3.26965
	06/13/13	17.4184	16.2563	14.688	508.26	1.1622	-1.56825	3.72023
	06/14/13	17.1248	15.0062	15.329	607.998	2.11855	0.322782	3.95552
	06/15/13	18.7735	15.2854	19.5125	414.713	3.48809	4.22708	5.10996
	06/16/13	19.1089	15.6208	16.9143	417.538	3.48803	1.29345	4.96531
	06/17/13	20.2698	15.7458	21.18	330.724	4.52401	5.43417	3.78198
	06/18/13	19.3241	16.475	19.6966	324.576	2.84907	3.22155	3.80498
	06/19/13	19.8212	16.4563	19.0429	436.296	3.36495	2.58661	2.49666
	06/20/13	20.7456	17.0271	17.0417	432.794	3.71847	0.0145833	2.57241
	06/21/13	21.4346	17.3521	19.6833	395.372	4.08253	2.33125	2.67449
	06/22/13	21.7246	18.0813	20.1625	366.724	3.64336	2.08125	2.87082
	06/23/13	22.3062	18.475	21.7577	333.385	3.83117	3.28269	3.2372
	06/24/13	22.475	18.7	24.4815	253.843	3.77496	5.78148	3.01426
	06/25/13	22.7801	19.1625	24.1708	244.836	3.61761	5.00833	3.3094
	06/26/13	21.9105	19.4937	25.025	236.515	2.41678	5.53125	3.08753
	06/27/13	18.552	19.7208	23.2074	252.847	-1.16888	3.48657	3.21669
	06/28/13	20.5718	19.563	23.3192	313.648	1.00872	3.75619	2.82674
	06/29/13	22.1236	19.8	23.1423	304.409	2.32364	3.34231	3.21798
	06/30/13	21.8313	19.775	22.2533	315.463	2.05627	2.47833	3.60171
	07/01/13	20.8835	20.0891	22.9964	298.451	0.794377	2.9073	3.56421
	07/02/13	22.3603	20.4958	23.388	294.332	1.86446	2.89217	3.97711
	07/03/13	23.8249	20.9104	23.52	292.277	2.91446	2.60958	3.69664
	07/04/13	24.9067	21.3687	24.9583	257.919	3.53796	3.58958	3.68945
	07/05/13	24.5858	21.8771	25.3167	242.053	2.70872	3.43958	4.08008
	07/06/13	24.018	22.2083	26.7792	190.367	1.80968	4.57083	4.31787
	07/07/13	23.7875	22.7063	25.7792	197.413	1.08129	3.07292	4.31508
	07/08/13	24.4571	22.6479	25.4292	224.466	1.80914	2.78125	3.9
	07/09/13	24.8603	22.6313	24.9083	231.455	2.22906	2.27708	3.54583
	07/10/13	24.6196	22.5792	24.6357	247.842	2.04039	2.05655	3.16042
	07/11/13	24.9022	22.3146	24.0154	265.815	2.58764	1.7008	3.0311
	07/12/13	22.6682	21.9229	22.48	314.931	0.745328	0.557083	3.27838
	07/13/13	21.8188	21.7708	22.4815	300.128	0.0479252	0.710648	3.31525
	07/14/13	24.0593	22.6667	25.7	198.104	1.39259	3.03333	3.30738
	07/15/13	26.177	22.3354	28.8583	121.999	3.84157	6.52292	3.03519
	07/16/13	26.5156	23.325	28.0292	141.673	3.19061	4.70417	3.01917
	07/17/13	24.0946	24.4354	26.3208	179.639	-0.340817	1.88542	2.84687
	07/18/13	25.9762	24.7125	29.15	106.841	1.26372	4.4375	2.68183
	07/19/13	26.9582	24.4542	28.2167	146.799	2.50401	3.7625	2.74167
	07/20/13	26.7795	23.6313	27.2958	188.198	3.14822	3.66458	2.90521
	07/21/13	23.4281	23.5312	25.55	203.436	-0.103101	2.01875	3.55938
	07/22/13	23.0666	23.9937	24.2714	241.048	-0.927139	0.277679	3.59792
	07/23/13	24.0446	24.175	25.3179	229.67	-0.130375	1.14286	3.58437
	07/24/13	25.5177	23.9625	24.4	225.81	1.55525	0.4375	3.47649
	07/25/13	22.8774	22.7771	19.092	441.157	0.100317	-3.68508	2.60461
	07/26/13	20.7082	21.9	18.5393	449.99	-1.19182	-3.36071	3.15882
	07/27/13	22.0115	22.0979	22.236	303.026	-0.0864052	0.138083	3.58918
	07/28/13	22.8328	22.3979	22.7692	263.247	0.434892	0.371314	3.38436
	07/29/13	23.6795	22.5562	24.1519	230.765	1.12328	1.5956	3.34109
	07/30/13	24.1443	22.5208	22.3125	314.455	1.62349	-0.208333	2.67727
	07/31/13	23.9565	23.0312	20.0458	321.246	0.9252	-2.98542	2.44692
	08/01/13	23.1914	22.5354	20.264	328.548	0.655976	-2.27142	2.15337
	08/02/13	23.9354	21.7833	22.916	290.747	2.15207	1.13267	2.15864
	08/03/13	23.7103	21.7396	22.2625	312.207	1.97075	0.522917	2.42846
	08/04/13	23.7281	21.5292	21.668	323.921	2.19893	0.138833	2.38679
	08/05/13	22.6707	21.1938	19.7667	406.224	1.47692	-1.42708	2.72733
	08/06/13	22.0234	21.2312	18.7	366.549	0.792113	-2.53125	3.25908
	08/07/13	22.1068	21.3	18.3083	397.788	0.806778	-2.99167	2.95304
	08/08/13	23.0282	21.5104	22.972	313.289	1.51777	1.46158	2.74262
	08/09/13	23.3595	21.5667	23.6185	299.389	1.79281	2.05185	3.08962
	08/10/13	23.9026	21.7104	25.1346	236.52	2.19223	3.4242	3.27643
	08/11/13	22.7648	21.2271	19.6458	344.577	1.5377	-1.58125	3.73516
	08/12/13	22.09	21.5813	22.1654	266.923	0.50877	0.584135	3.62475
	08/13/13	21.6178	21.2229	19.1618	316.715	0.394843	-2.06115	2.92575
	08/14/13	22.2301	20.8813	20.1269	375.069	1.34882	-0.754327	2.01063
	08/15/13	21.6138	20.6354	18.6625	406.581	0.978421	-1.97292	1.89333
	08/16/13	22.1565	20.7292	19.4875	344.743	1.42732	-1.24167	2.13291
	08/17/13	22.7622	21.4792	18.7583	335.888	1.283	-2.72083	2.19749
	08/18/13	22.3953	21.3271	17.9875	355.593	1.06826	-3.33958	2.2383
	08/19/13	21.9612	20.6562	19.125	367.509	1.30498	-1.53125	1.76042
	08/20/13	22.788	20.8521	19.9357	319.316	1.93596	-0.916369	1.57812
	08/21/13	23.4409	21.5417	22.184	272.601	1.8992	0.642333	1.50015
	08/22/13	23.6874	21.6354	22.6962	293.54	2.05197	1.06074	1.6099
	08/23/13	23.4657	21.6841	22.5607	297.795	1.78165	0.876623	2.01374
	08/24/13	21.9004	21.6062	19.2875	392.489	0.2941	-2.31875	2.21449
	08/25/13	22.5162	21.4688	17.1583	406.276	1.04749	-4.31042	2.58413
	08/26/13	21.8295	21.0646	21.6958	364.422	0.764914	0.63125	2.61813
	08/27/13	22.381	21.1917	22.8731	294.398	1.18937	1.68141	3.1372
	08/28/13	21.9009	21.7083	21.6194	256.404	0.192606	-0.0889785	3.19936
	08/29/13	21.7643	21.2708	21.07	342.838	0.493436	-0.200833	2.71408
	08/30/13	21.698	20.4396	20.3077	352.214	1.25844	-0.131891	3.00824
	08/31/13	22.8436	20.5646	22.8357	327.64	2.27901	2.27113	2.41129
	09/01/13	23.2215	21.0375	23.3889	287.435	2.18397	2.35139	2.86342
	09/02/13	22.159	21.5417	23.1033	271.632	0.617354	1.56167	3.50356
	09/03/13	22.9148	21.675	21.2741	296.504	1.23979	-0.400926	3.36773
	09/04/13	22.3756	21.4958	19.448	378.005	0.879755	-2.04783	3.15149
	09/05/13	21.8083	21.3833	18.4625	394.261	0.424984	-2.92083	2.56967
	09/06/13	20.5051	20.95	16.2583	477.782	-0.444942	-4.69167	2.26064
	09/07/13	20.4169	20.8729	14.0292	508.927	-0.455976	-6.84375	2.37418
	09/08/13	21.1114	20.8438	21.8125	338.475	0.267668	0.96875	2.50196
	09/09/13	19.6527	20.8125	15.1333	476.615	-1.15984	-5.67917	2.78125
	09/10/13	19.7205	20.6917	20.0667	384.309	-0.971207	-0.625	2.74063
	09/11/13	21.6497	20.9062	23.6417	284.985	0.743425	2.73542	2.88021
	09/12/13	22.3885	21.2667	22.844	309.175	1.12179	1.57733	3.28958
	09/13/13	22.5668	21.4583	21.3107	317.755	1.10851	-0.147619	3.31529
	09/14/13	21.0375	21.1854	16.1192	509.328	-0.147887	-5.06619	3.36187
	09/15/13	20.3202	20.7104	13.1708	484.011	-0.390197	-7.53958	3.42156
	09/16/13	19.4296	20.3271	15.1769	447.905	-0.897511	-5.15016	2.82156
	09/17/13	18.1202	19.3833	13.0583	647.396	-1.26317	-6.325	2.27414
	09/18/13	18.6238	19.2604	10.225	544.369	-0.636621	-9.03542	2.96611
	09/19/13	18.7166	19.3375	12.232	527.541	-0.620934	-7.1055	2.37099
	09/20/13	19.2829	19.5479	13.952	456.168	-0.264997	-5.59592	2.44262
	09/21/13	19.9247	19.1375	15.537	473.212	0.787217	-3.60046	2.36104
	09/22/13	20.6524	19.1562	19.5296	420.594	1.49611	0.37338	1.66104
	09/23/13	18.4807	18.4979	13.3292	619.181	-0.0171941	-5.16875	2.4063
	09/24/13	17.4906	18.0208	12.1542	620.449	-0.530235	-5.86667	3.08571
	09/25/13	17.926	17.7646	12.0458	529.756	0.16138	-5.71875	3.62442
	09/26/13	18.373	17.725	14.208	463.767	0.647981	-3.517	3.4713
	09/27/13	18.0442	17.7208	12.508	539.023	0.323401	-5.21283	2.778
	09/28/13	18.5156	18.1417	14.9	487.219	0.373949	-3.24167	2.17158
	09/29/13	18.6432	18.15	12.0542	520.954	0.493246	-6.09583	1.86221
	09/30/13	19.1831	17.8125	14.852	460.276	1.37065	-2.9605	1.832
	10/01/13	19.3725	17.9896	12.6061	459.275	1.38295	-5.38352	1.882
	10/02/13	19.9599	18.1062	17.304	391.976	1.85362	-0.80225	1.62345
	10/03/13	20.5781	18.4812	16.2667	408.445	2.09683	-2.21458	1.46412
	10/04/13	20.4973	18.5833	17.25	368.072	1.91399	-1.33333	1.43183
	10/05/13	20.2346	18.675	18.2481	389.257	1.55955	-0.426852	1.2971
	10/06/13	19.5186	18.65	17.32	429.505	0.868589	-1.33	1.56276
	10/07/13	19.8349	18.2833	20.5074	392.248	1.5516	2.22407	1.76676
	10/08/13	18.7914	18.1896	15.7083	544.291	0.601832	-2.48125	2.50553
	10/09/13	17.4663	17.8292	14.1333	589.931	-0.362894	-3.69583	3.32268
	10/10/13	17.0815	17.6021	15.124	589.133	-0.520551	-2.47808	3.88969
	10/11/13	17.2116	17.4604	17.2231	535.066	-0.248849	-0.23734	4.65169
	10/12/13	17.102	17.2812	17.0625	522.543	-0.179281	-0.21875	5.11123
	10/13/13	16.8333	17.2646	14.3	592.306	-0.431289	-2.96458	5.33415
	10/14/13	16.6163	16.9479	10.648	568.94	-0.331576	-6.29992	5.39769
	10/15/13	16.7572	16.65	9.604	578.719	0.107231	-7.046	4.46769
	10/16/13	17.1668	16.625	15.2667	470.949	0.54178	-1.35833	3.292
	10/17/13	17.6502	16.8708	16.1962	438.527	0.779337	-0.674679	2.48459
	10/18/13	17.8201	16.8979	16.888	513.146	0.922227	-0.00991667	1.82946
	10/19/13	16.9308	16.6313	8.96087	514.406	0.299583	-7.67038	2.56446
	10/20/13	16.5924	16.5958	13.4115	592.563	-0.00341528	-3.18429	2.37268
	10/21/13	15.8027	16.5604	7.875	617.476	-0.75767	-8.68542	2.77849
	10/22/13	15.9479	16.4438	15.5875	519.533	-0.495816	-0.85625	2.66278
	10/23/13	14.8279	16.2875	7.55417	634.713	-1.45957	-8.73333	2.36986
	10/24/13	14.0321	15.8896	6.9375	769.466	-1.85749	-8.95208	2.57652
	10/25/13	12.2722	15.5333	5.39583	828.915	-3.2611	-10.1375	2.48229
	10/26/13	12.7051	15.5167	3.56667	855.812	-2.81153	-11.95	3.01354
	10/27/13	12.2854	15.6696	10.8792	717.751	-3.3842	-4.7904	2.91979
	10/28/13	12.2364	15.4458	4.48333	759.716	-3.20948	-10.9625	3.79479
	10/29/13	11.5603	15.3083	6.88333	730.61	-3.74806	-8.425	3.49063
	10/30/13	12.2546	15.1783	6.77917	591.197	-2.92368	-8.39909	3.25
	10/31/13	13.6057	15.1542	13.3478	533.898	-1.54848	-1.80634	2.71354
	11/01/13	14.4756	15.3875	17.388	528.398	-0.911947	2.0005	2.02319
	11/02/13	15.0893	15.3542	14.0889	470.104	-0.264835	-1.26528	3.03286
	11/03/13	13.9336	15.1565	8.79583	741.577	-1.22297	-6.36069	2.76214
	11/04/13	11.6049	14.7958	3.67917	921.567	-3.19096	-11.1167	3.50068
	11/05/13	11.4215	14.875	4.67917	740.471	-3.45352	-10.1958	4.02228
	11/06/13	12.2102	14.8	7.424	618.794	-2.5898	-7.376	2.96991
	11/07/13	13.3906	14.7304	14.6441	580.422	-1.33987	-0.0863171	2.92417
	11/08/13	11.482	14.5043	6.15833	876.083	-3.02231	-8.34601	3.07184
	11/09/13	9.88303	14.4	5.17917	783.534	-4.51697	-9.22083	3.27496
	11/10/13	11.9195	14.4391	10.9292	729.872	-2.5196	-3.50996	3.46559
	11/11/13	10.3214	14.1667	8.28333	801.102	-3.84524	-5.88333	4.50705
	11/12/13	9.11994	14.1292	5.05926	950.195	-5.00922	-9.06991	4.63958
	11/13/13	6.67553	13.6583	0.0333333	1106.5	-6.9828	-13.625	4.91111
	11/14/13	8.71551	13.3625	2.65417	985.341	-4.64699	-10.7083	5.71424
	11/15/13	8.24205	13.5667	7.72083	741.407	-5.32461	-5.84583	5.60382
	11/16/13	8.40761	13.6167	4.53077	625.487	-5.20906	-9.0859	5.15174
	11/17/13	9.3836	13.6583	9.42258	618.624	-4.27473	-4.23575	3.79127
	11/18/13	11.3912	13.5	15.1222	586.293	-2.10875	1.62222	2.80528
	11/19/13	9.58598	13.025	8.40417	850.853	-3.43902	-4.62083	2.86396
	11/20/13	7.49727	13.0708	1.65417	996.084	-5.57356	-11.4167	3.76083
	11/21/13	7.21336	12.95	0.258333	816.698	-5.73664	-12.6917	4.70186
	11/22/13	8.34724	12.9833	9.62083	604.461	-4.6361	-3.3625	4.60035
	11/23/13	8.4055	12.8708	8.375	791.309	-4.46533	-4.49583	3.73229
	11/24/13	4.93011	12.675	-1.45833	1271.37	-7.74489	-14.1333	3.23958
	11/25/13	2.31077	12.1958	-3.0125	1099.37	-9.88506	-15.2083	4.44583
	11/26/13	5.12316	12.2875	3.14583	843.136	-7.16434	-9.14167	5.01875
	11/27/13	6.01753	12.4458	11.9676	707.461	-6.42831	-0.478186	5.24167
	11/28/13	5.93467	12.1917	1.10833	1098.26	-6.257	-11.0833	5.52322
	11/29/13	4.27346	11.8125	-1.275	862.24	-7.53904	-13.0875	4.8326
	11/30/13	4.76299	11.7125	-1.7375	953.432	-6.94951	-13.45	4.27531
	12/01/13	6.26723	11.6167	8.34815	705.041	-5.34943	-3.26852	4.19406
	12/02/13	6.87021	11.5292	3.03448	654.621	-4.65896	-8.49468	3.4235
	12/03/13	7.19021	11.5542	3.924	761.73	-4.36396	-7.63017	1.96074
	12/04/13	7.31269	11.3826	2.15833	609.208	-4.06991	-9.22428	2.04324
	12/05/13	8.54399	11.4	11.8778	583.507	-2.85601	0.477778	1.55887
	12/06/13	8.86252	11.3083	11.0742	670.655	-2.44581	-0.23414	1.45609
	12/07/13	7.54471	10.9833	3.45333	937.849	-3.43863	-7.53	2.22311
	12/08/13	5.43799	10.9958	-1.124	914.685	-5.55784	-12.1198	2.88061
	12/09/13	6.00885	11.4375	4.23548	886.496	-5.42865	-7.20202	3.30465
	12/10/13	5.57033	11.1583	1.28077	905.288	-5.588	-9.87756	3.69002
	12/11/13	4.99124	11.0583	-1.3	1110.49	-6.06709	-12.3583	3.43391
	12/12/13	2.74338	10.6958	-4.09583	1094.9	-7.95245	-14.7917	3.54078
	12/13/13	3.27998	10.3125	-3.63333	1179.43	-7.03252	-13.9458	3.82924
	12/14/13	1.11371	10.2	-3.96552	1172.37	-9.08629	-14.1655	4.04607
	12/15/13	2.87483	9.6875	4.50741	945.059	-6.81267	-5.18009	4.47223
	12/16/13	2.75988	9.5875	-1.02083	1070.42	-6.82762	-10.6083	4.61841
	12/17/13	1.73713	9.51667	-3.02759	1008.68	-7.77954	-12.5443	4.89029
	12/18/13	2.42024	9.05833	-1.72917	1109.32	-6.6381	-10.7875	4.32596
	12/19/13	3.82227	8.79583	0.441667	971.435	-4.97356	-8.35417	4.3631
	12/20/13	3.52538	9.2087	9.09583	678.101	-5.68332	-0.112862	3.83463
	12/21/13	4.49649	9.27083	10.2708	704.723	-4.77435	1	3.42942
	12/22/13	5.85315	9.35417	12.7692	669.436	-3.50101	3.41506	3.80417
	12/23/13	6.70885	9.64583	12.3774	586.251	-2.93699	2.73159	4.00913
	12/24/13	5.94398	8.96667	4.08077	937.589	-3.02269	-4.8859	3.84173
	12/25/13	3.14963	8.51667	-3.492	1135.72	-5.36704	-12.0087	4.40591
	12/26/13	3.59791	8.42083	-0.233333	890.398	-4.82292	-8.65417	4.42337
	12/27/13	3.75885	8.40417	-2.52083	991.542	-4.64532	-10.925	3.57986
	12/28/13	3.93803	8.54167	0.695833	946.053	-4.60364	-7.84583	3.52539
	12/29/13	4.092	8.85417	7.09231	729.536	-4.76217	-1.76186	3.06642
	12/30/13	4.46325	8.9375	3.8875	928.999	-4.47425	-5.05	2.69119
	12/31/13	3.29347	8.72917	-4.19167	1079.42	-5.43569	-12.9208	3.32452
	01/01/14	2.82903	8.54583	-2.95417	1059.39	-5.7168	-11.5	3.44639
	01/02/14	2.72065	8.375	-0.603571	1122.47	-5.65435	-8.97857	3.46827
	01/03/14	0.424349	8.03333	-8.67	1529.8	-7.60898	-16.7033	4.23929
	01/04/14	-0.398643	8.06667	-12.8375	1202.43	-8.46531	-20.9042	5.36158
	01/05/14	0.715934	7.87083	-2.92963	873.493	-7.1549	-10.8005	5.08241
	01/06/14	3.02999	7.95833	9.72258	761.529	-4.92835	1.76425	4.60498
	01/07/14	0.301964	7.47083	-8.57083	1499.77	-7.16887	-16.0417	4.47336
	01/08/14	-1.11289	7.40435	-10.9792	1310.41	-8.51724	-18.3835	4.27398
	01/09/14	-0.724165	7.63333	-6.02917	1053.68	-8.3575	-13.6625	4.64794
	01/10/14	0.291566	7.3	-2.64	669.486	-7.00843	-9.94	4.86079
	01/11/14	1.72965	7.25417	9.62258	720.21	-5.52452	2.36841	3.63312
	01/12/14	2.79325	7.52917	7.90833	848.839	-4.73592	0.379167	2.53968
	01/13/14	3.41411	7.43333	2.7375	827.356	-4.01922	-4.69583	3.20739
	01/14/14	4.40373	7.49583	9.38889	718.208	-3.0921	1.89306	3.23968
	01/15/14	4.62752	7.39583	3.80357	687.312	-2.76832	-3.59226	4.10181
	01/16/14	4.54887	7.39583	4.236	741.66	-2.84696	-3.15983	3.3957
	01/17/14	4.41117	7.23182	2.3125	784.978	-2.82065	-4.91932	2.31712
	01/18/14	4.65965	7.13478	3.964	839.702	-2.47513	-3.17078	2.16399
	01/19/14	3.76328	7.07083	-0.525	1115.67	-3.30756	-7.59583	1.97436
	01/20/14	3.37013	7.51739	4.49167	950.973	-4.14726	-3.02572	3.09788
	01/21/14	1.46705	6.74583	-3.2625	1195.21	-5.27878	-10.0083	4.07958
	01/22/14	-1.03653	6.69167	-9.82963	1528.17	-7.72819	-16.5213	5.00042
	01/23/14	-1.28782	6.23478	-11.7125	1357.55	-7.52261	-17.9473	6.22431
	01/24/14	-1.2347	5.8875	-11.5375	1335.28	-7.1222	-17.425	5.7441
	01/25/14	-0.638569	6.04167	-3.09259	1226.8	-6.68024	-9.13426	5.19722
	01/26/14	-0.763521	5.95417	-5.75652	1303.99	-6.71769	-11.7107	5.40567
	01/27/14	-0.239218	5.85	3.575	949.133	-6.08922	-2.275	4.91787
	01/28/14	-0.972387	5.62083	-6.89583	1281.05	-6.59322	-12.5167	5.20954
	01/29/14	-0.75919	5.3375	-7.62917	1177.01	-6.09669	-12.9667	5.52724
	01/30/14	-0.697239	5.225	-10.7625	1117.1	-5.92224	-15.9875	4.724
	01/31/14	-0.581364	5.20417	-3.81667	963.059	-5.78553	-9.02083	3.66354
	02/01/14	1.0852	5.16522	1.18636	716.449	-4.08002	-3.97885	2.91667
	02/02/14	2.19219	5.075	3.52222	725.434	-2.88281	-1.55278	1.94858
	02/03/14	1.43411	4.42083	1.73704	970.56	-2.98673	-2.6838	1.55089
	02/04/14	1.3419	4.125	-2.3375	918.604	-2.7831	-6.4625	2.15471
	02/05/14	1.3358	5.75417	-0.418182	1023.03	-4.41836	-6.17235	2.14117
	02/06/14	1.05131	6.52083	-2.66154	1099.35	-5.46952	-9.18237	2.87754
	02/07/14	0.780667	6.18261	-6.53333	1024.66	-5.40194	-12.7159	3.51689
	02/08/14	0.377258	5.9375	-5.4125	1010.95	-5.56024	-11.35	2.94432
	02/09/14	0.223454	5.3	-6.55417	918.395	-5.07655	-11.8542	2.9714
	02/10/14	0.775263	4.52609	-4.21538	1139	-3.75082	-8.74147	2.27396
	02/11/14	0.250186	4.92083	-10.8917	1206.09	-4.67065	-15.8125	2.24223
	02/12/14	0.06358	4.48333	-6.984	1177.09	-4.41975	-11.4673	2.38181
	02/13/14	0.745153	5.14783	1.01034	1109.41	-4.40267	-4.13748	2.7036
	02/14/14	1.83008	5.72083	2.16923	1119.22	-3.89075	-3.5516	4.15026
	02/15/14	1.56329	5.2625	-0.523077	1045.19	-3.69921	-5.78558	5.34065
	02/16/14	0.864438	5.37391	-2.24	1223.6	-4.50948	-7.61391	5.79361
	02/17/14	0.179802	5.18333	-4.78148	1278.5	-5.00353	-9.96481	6.70761
	02/18/14	1.16295	5.1375	-1.86296	1021.52	-3.97455	-7.00046	6.51824
	02/19/14	1.60485	4.60435	1.41786	849.107	-2.9995	-3.18649	5.15727
	02/20/14	2.75166	4.5125	4.26	802.201	-1.76084	-0.2525	4.64821
	02/21/14	3.65271	5.05417	5.73462	831.48	-1.40146	0.680449	3.56221
	02/22/14	3.89945	4.1913	2.84483	853.594	-0.291857	-1.34648	2.98593
	02/23/14	4.80468	3.99583	6.42917	747.283	0.80885	2.43333	2.87229
	02/24/14	3.78783	3.97917	2	985.793	-0.191335	-1.97917	2.99402
	02/25/14	2.06281	4.09167	-2.50833	1173.28	-2.02886	-6.6	3.50102
	02/26/14	1.68937	3.64583	-4.052	1094.37	-1.95646	-7.69783	3.91689
	02/27/14	2.03215	3.4375	-6.83462	1210.08	-1.40535	-10.2721	4.05933
	02/28/14	0.148968	3.85217	-8.02083	1358.98	-3.70321	-11.873	4.33129
	03/01/14	1.32509	3.9625	-7.89583	1008.12	-2.63741	-11.8583	4.56721
	03/02/14	2.11907	4.03333	0.945833	790.645	-1.91426	-3.0875	3.562
	03/03/14	0.858388	3.77391	-4.16923	1223.34	-2.91552	-7.94314	3.10008
	03/04/14	0.0237137	3.99583	-7.03333	1125.51	-3.97212	-11.0292	3.50777
	03/05/14	1.12391	4.13333	-2.74583	869.764	-3.00943	-6.87917	2.7859
	03/06/14	1.21997	4.66522	-4.0625	1199.05	-3.44525	-8.72772	2.76402
	03/07/14	1.82188	4.89583	-2.01923	1066.73	-3.07395	-6.91506	3.64215
	03/08/14	2.81263	5.32083	4.796	848.615	-2.50821	-0.524833	3.24599
	03/09/14	3.63263	5.08636	3.088	942.796	-1.45373	-1.99836	3.47995
	03/10/14	3.70532	4.6625	3.03077	822.952	-0.95718	-1.63173	4.24279
	03/11/14	4.52622	4.70417	9.46667	712.358	-0.177945	4.7625	3.59719
	03/12/14	5.01307	4.74348	7.65769	749.572	0.26959	2.91421	3.57099
	03/13/14	3.10262	4.8375	-1.28077	1267.19	-1.73488	-6.11827	3.50522
	03/14/14	1.54565	3.84783	-2.59583	1124.91	-2.30218	-6.44366	4.77668
	03/15/14	3.38101	3.83043	7.875	822.065	-0.449428	4.04457	5.29728
	03/16/14	4.23956	3.75833	2.07083	982.844	0.481223	-1.6875	5.68373
	03/17/14	3.30365	3.58333	-1.83333	1120.41	-0.279686	-5.41667	5.99784
	03/18/14	3.54961	3.76957	-1.89583	999.787	-0.219952	-5.6654	4.83229
	03/19/14	4.17431	3.80435	1.512	975.325	0.369961	-2.29235	4.43646
	03/20/14	5.31609	4.14583	8.26552	813.19	1.17025	4.11968	4.14963
	03/21/14	5.38087	4.1375	5.80417	918.68	1.24337	1.66667	4.34129
	03/22/14	5.2996	4.5	4.8375	822.565	0.799603	0.3375	4.64754
	03/23/14	5.32794	4.47083	2.52083	870.116	0.857104	-1.95	4.71213
	03/24/14	3.41682	3.85833	-2.52083	1180.01	-0.441508	-6.37917	4.40104
	03/25/14	3.9288	3.67083	-4.15833	933.209	0.257969	-7.82917	4.46667
	03/26/14	3.07362	3.99583	0.704167	1192.46	-0.922216	-3.29167	3.34687
	03/27/14	2.11464	4.32083	-1.54348	1139.07	-2.20619	-5.86431	4.92188
	03/28/14	3.74078	3.80417	6.92083	834.492	-0.0633888	3.11667	5.56744
	03/29/14	4.8105	3.93333	6.87692	798.976	0.877165	2.94359	5.3466
	03/30/14	5.88203	4.075	10.1	752.76	1.80703	6.025	5.91511
	03/31/14	5.58065	4.1875	3.68519	1006.93	1.39315	-0.502315	4.89019
	04/01/14	5.65011	4.68333	5.32083	846.206	0.966781	0.6375	5.17542
	04/02/14	5.73316	4.82609	5.01667	720.234	0.907072	0.19058	4.95667
	04/03/14	6.99993	5.14583	6.096	741.079	1.8541	0.950167	4.43608
	04/04/14	6.77474	5.025	5.5	833.693	1.74974	0.475	3.70504
	04/05/14	7.11951	4.6913	7.97037	832.69	2.42821	3.27907	2.99196
	04/06/14	7.28952	4.39583	4.5875	842.63	2.89369	0.191667	3.44092
	04/07/14	7.60312	4.5375	5.19615	765.941	3.06562	0.658654	3.83779
	04/08/14	7.79643	4.84348	9.86875	731.268	2.95295	5.02527	3.83806
	04/09/14	8.75312	4.7125	9.98333	729.479	4.04062	5.27083	4.02947
	04/10/14	8.89497	5.07083	5.90417	804.252	3.82414	0.833333	3.74926
	04/11/14	9.79497	5.3	11.8167	658.574	4.49497	6.51667	3.75238
	04/12/14	11.7451	5.725	12.044	560.325	6.02006	6.319	4.18516
	04/13/14	10.9082	5.90833	9.74583	694.954	4.9999	3.8375	3.59512
	04/14/14	10.7477	5.80435	13.175	653.65	4.94339	7.37065	3.33367
	04/15/14	11.1148	6	12.6828	694.898	5.11478	6.68276	3.84408
	04/16/14	9.42012	5.45833	4.128	1032.03	3.96178	-1.33033	4.41373
	04/17/14	8.16826	5.42609	4.30417	917.684	2.74217	-1.12192	5.87873
	04/18/14	7.8542	5.65833	4.06	828.536	2.19586	-1.59833	6.18706
	04/19/14	9.70705	5.87083	8.12083	702.875	3.83621	2.25	5.55136
	04/20/14	9.90928	5.97917	8.59167	741.822	3.93011	2.6125	4.62129
	04/21/14	10.0172	6.21667	4.832	672.811	3.80057	-1.38467	3.56533
	04/22/14	11.4248	6.44783	8.45	678.229	4.97696	2.00217	2.69867
	04/23/14	11.4065	6.0625	8.66563	739.252	5.34403	2.60313	2.59271
	04/24/14	9.42496	6.2375	10.4125	826.124	3.18746	4.175	2.8513
	04/25/14	9.42593	6.57826	9.35	705.83	2.84767	2.77174	4.15755
	04/26/14	9.59041	6.43333	9.02692	696.134	3.15707	2.59359	4.71068
	04/27/14	10.3845	6.475	9.1625	723.75	3.90947	2.6875	4.86348
	04/28/14	11.1826	7.10435	9.69583	693.618	4.07825	2.59149	4.86114
	04/29/14	10.58	6.64167	8.05	800.064	3.93835	1.40833	3.47155
	04/30/14	9.29399	6.1125	6.38889	887.423	3.18149	0.276389	3.79968
	05/01/14	10.0157	5.98696	11.7227	690.072	4.02876	5.73577	4.46157
	05/02/14	11.1875	6.59167	13.136	573.938	4.59582	6.54433	4.78402
	05/03/14	11.7921	7.19583	10.5609	613.449	4.5963	3.36504	4.67831
	05/04/14	11.8138	7.70435	13.275	665.531	4.10942	5.57065	4.06989
	05/05/14	12.575	7.75	13.9542	637.307	4.82496	6.20417	4.14998
	05/06/14	13.6239	8.5625	11.15	627.431	5.06141	2.5875	4.3442
	05/07/14	13.3819	8.83478	10.2667	630.639	4.54709	1.43188	4.32387
	05/08/14	12.0245	8.57083	10.4464	537.115	3.4537	1.8756	4.36354
	05/09/14	11.9431	8.75	13.1	552.392	3.19315	4.35	3.16324
	05/10/14	12.9703	8.92174	16.0214	516.657	4.04853	7.09969	2.33899
	05/11/14	14.8202	9.45417	19.15	439.073	5.36603	9.69583	2.55357
	05/12/14	15.3473	10.0292	15.275	478.528	5.31817	5.24583	3.06223
	05/13/14	16.182	9.70833	14.748	576.554	6.47364	5.03967	3.30731
	05/14/14	14.2029	9.0381	10.7179	620.473	5.16479	1.67976	3.79603
	05/15/14	14.7468	9.47917	17.3517	497.204	5.26765	7.87256	3.48799
	05/16/14	15.2204	10.0917	16.6071	558.345	5.12875	6.51548	3.4996
	05/17/14	16.2212	10.5304	16.3577	527.694	5.69077	5.82726	4.52326
	05/18/14	16.6016	10.8208	14.2125	575.757	5.78076	3.39167	4.54237
	05/19/14	15.513	11.0667	14.6958	592.83	4.44632	3.62917	4.88062
	05/20/14	15.3105	11.1	14.9542	556.436	4.21052	3.85417	4.98432
	05/21/14	13.5409	11.7958	14.7292	473.091	1.74505	2.93333	4.40857
	05/22/14	12.8572	12.2125	13.3222	523.208	0.644741	1.10972	3.73125
	05/23/14	13.5814	12.3043	14.725	449.286	1.27705	2.42065	3.2735
	05/24/14	14.9567	12.7042	14.2593	529.637	2.25253	1.55509	2.38347
	05/25/14	16.1852	13.1167	15.9077	489.449	3.06852	2.79103	2.06159
	05/26/14	16.746	12.8435	16.696	448.933	3.90255	3.85252	2.32449
	05/27/14	17.2155	13.3	21.6542	314.389	3.91549	8.35417	2.41279
	05/28/14	15.473	12.75	13.1654	638.89	2.723	0.415385	2.67573
	05/29/14	14.9575	11.3913	12.132	635.878	3.5662	0.740696	3.21484
	05/30/14	15.7722	11.5833	11.3083	536.01	4.1889	-0.275	3.44414
	05/31/14	16.4682	11.7083	13.6821	569.503	4.75984	1.97381	3.20735
	06/01/14	15.3689	12.6565	13.528	523.868	2.71236	0.871478	3.40512
