# Supplementary material for: Sexual Recruitment in Zostera marina: Progress toward a Predictive Model
Source: PLoS One. 2015 Sep 14;10(9):e0138206. doi: 10.1371/journal.pone.0138206 (PMC4569585; doi:10.1371/journal.pone.0138206)
Supplement: S4 Table — (XLSX) [file pone.0138206.s005.xlsx]

## Sheet: Sexual Recruitment Model Data
NSD Recruitment	RSD Recruitment	date_text	month	year	mRWE	sdRWE	mxRWE	25C	20C	optimal	10C	5C	0C	eastness	northness	mWindSpd	d2000	d4000	d6000	d8000	d10000	d12000	d14000	d16000	rain	a_mRWE	b_mRWE	c_mRWE	d_mRWE	e_mRWE	f_mRWE
#N/A	#N/A	Jan-2004	Jan	2004	754.77	274.226	1048.74	0	0	0	1	0.892857	0.571429	-0.553806	0.363007	5.86183	579.849	202.074	103.981	175.971	131.419	60.7816	11.7322	37.8178	368	785.138	656.145	891.361	982.258	306.692	28.1576
#N/A	#N/A	Feb-2004	Feb	2004	609.557	194.802	806.51	0	0	0	1	1	0.206897	-0.424818	0.364487	4.87886	440.658	161.479	80.9013	140.677	102.416	53.3347	9.31778	28.3733	710	624.556	567.286	695.077	763.887	308.505	28.4306
#N/A	#N/A	Mar-2004	Mar	2004	626.483	221.561	861.57	0	0	0	1	0.645161	0.0322581	-0.0225732	0.0250909	5.04393	530.888	274.379	122.18	172.407	165.857	89.8211	13.4389	33.9389	921	641.26	559.228	723.859	811.205	264.764	25.9047
#N/A	#N/A	Apr-2004	Apr	2004	812.928	310.907	1149.2	0	0	0.166667	0.833333	0.1	0	-0.0455079	0.0465687	5.1168	617.329	255.072	105.649	200.977	143.514	82.2733	12.0811	38.0289	1543	845.687	703.399	959.735	1073.54	285.333	26.6571
#N/A	#N/A	May-2004	May	2004	293.425	78.9663	374.5	0	0	0.935484	0.0645161	0	0	-0.021589	-0.320292	4.10776	258.307	132.938	58.104	100.252	71.9765	41.8829	7.16778	17.3322	684	288.984	272.906	325.963	356.382	199.094	27.7153
#N/A	#N/A	Jun-2004	Jun	2004	138.37	34.9569	174.52	0	0.3	0.7	0	0	0	-0.233402	-0.272688	4.03216	140.647	89.5644	33.018	59.8749	41.9058	25.2576	4.22444	9.33556	314	133.637	130.49	151.432	166.162	99.7559	17.8018
#N/A	#N/A	Jul-2004	Jul	2004	155.646	40.6907	219.69	0	1	0	0	0	0	-0.00459435	-0.260926	4.00048	188.138	197.589	79.5595	87.0424	94.665	59.8141	8.50778	11.6533	616	135.42	149.298	160.332	190.02	118.657	23.2018
#N/A	#N/A	Aug-2004	Aug	2004	97.4811	20.0911	123.95	0.0322581	0.870968	0.129032	0	0	0	-0.145444	-0.33547	4.04268	116.741	119.252	41.3768	63.8061	51.1197	34.4829	5.16222	9.10222	1280	89.4994	95.7635	99.5627	112.826	83.21	24.4353
#N/A	#N/A	Sep-2004	Sep	2004	261.613	68.9923	367.44	0	0.666667	0.333333	0	0	0	0.182507	0.140976	4.27509	286.56	351.879	116.7	132.957	172.277	123.27	13.4867	17.02	1619	231.282	253.935	261.635	318.882	202.682	25.1241
#N/A	#N/A	Oct-2004	Oct	2004	254.2	65.2319	324.89	0	0	1	0	0	0	-0.0603733	0.310291	4.63614	218.221	128.682	66.4056	83.7125	74.5946	42.2581	6.40111	15.4356	303	247.369	238.11	277.238	305.665	185.313	27.0265
#N/A	#N/A	Nov-2004	Nov	2004	494.315	151.406	652.01	0	0	0.6	0.4	0	0	-0.195829	0.206148	4.90387	426.007	169.293	85.1778	142.318	106.3	49.2387	9.99889	28.7167	824	496.842	453.068	564.708	616.734	277.646	29.4418
#N/A	#N/A	Dec-2004	Dec	2004	642.709	221.294	858.53	0	0	0.193548	0.806452	0.322581	0	-0.300986	0.152306	5.0906	474.69	188.887	89.2007	158.817	113.744	60.2021	9.43889	30.6089	777	660.237	586.838	739.73	822.755	280.834	27.2794
#N/A	#N/A	Jan-2005	Jan	2005	329.048	92.9187	425.41	0	0	0	1	0.612903	0.225806	-0.109698	0.463965	4.87642	265.777	206.762	70.6481	118.562	99.4339	70.6279	8.87111	17.2289	892	324.427	314.095	355.324	403.582	205.359	25.5812
#N/A	#N/A	Feb-2005	Feb	2005	545.941	187.896	748.5	0	0	0	1	0.857143	0.178571	-0.143862	0.39321	4.78861	411.486	174.993	77.746	134.229	100.811	56.875	8.34	26.2989	715	559.775	504.821	629.64	697.045	234.857	22.3971
#N/A	#N/A	Mar-2005	Mar	2005	966.623	382.51	1376.33	0	0	0	1	0.903226	0.129032	-0.282089	0.278126	5.06388	757.961	269.566	133.858	225.753	173.374	78.2791	14.9956	50.2678	792	1022.89	778.754	1168.66	1293.73	339.991	31.6771
#N/A	#N/A	Apr-2005	Apr	2005	262.126	84.0733	361.08	0	0	0.133333	0.866667	0	0	0.00567933	-0.248859	4.84904	316.108	232.728	86.5427	129.889	107.213	58.4987	13.4889	23.8344	1238	256.061	237.334	304.677	332.615	134.677	24.0071
#N/A	#N/A	May-2005	May	2005	349.386	94.4046	488.46	0	0	0.774194	0.225806	0	0	-0.0908588	0.11544	4.70993	330.577	374.352	136.359	153.24	177.489	122.387	14.5211	19.5867	380	312.5	338.651	355.791	428.023	257.249	31.1747
#N/A	#N/A	Jun-2005	Jun	2005	163.294	50.5101	220.74	0	0.266667	0.733333	0	0	0	-0.173977	-0.508429	4.01547	188.807	105.692	37.8967	74.6276	49.3323	24.8416	5.10444	12.6122	354	160.833	150.636	189.644	204.554	85.8217	17.8741
#N/A	#N/A	Jul-2005	Jul	2005	172.577	42.5991	217.78	0.16129	0.967742	0.0322581	0	0	0	-0.0372326	-0.203519	3.89048	168.281	137.708	55.0198	74.1941	67.5149	44.1229	6.84222	12.1933	532	164.826	165.805	184.456	206.274	127.065	23.2465
#N/A	#N/A	Aug-2005	Aug	2005	48.982	12.8856	68.54	0.322581	1	0	0	0	0	0.00419467	-0.332558	3.67793	100.609	82.8146	24.8491	52.0126	32.5558	18.2217	3.58667	8.05556	67	42.8329	41.7355	57.4767	60.3429	36.1848	15.7029
#N/A	#N/A	Sep-2005	Sep	2005	69.1037	13.3933	87.54	0	0.9	0.1	0	0	0	-0.139255	-0.0511647	3.99803	113.604	112.736	33.9707	62.517	45.6381	30.8307	4.75556	8.66556	333	62.4383	69.3888	73.4337	78.4757	58.6196	23.0465
#N/A	#N/A	Oct-2005	Oct	2005	381.416	127.317	534.07	0	0.0967742	0.806452	0.0967742	0	0	0.0365894	0.271925	5.49778	432.998	385.948	140.186	161.106	208.078	128.733	15.0222	25.3411	3574	351.913	362.751	410.026	492.046	188.838	21.9941
#N/A	#N/A	Nov-2005	Nov	2005	425.936	156.463	597.9	0	0	0.666667	0.333333	0.0333333	0	-0.365676	-0.177906	5.07491	330.54	120.702	61.3558	101.967	76.8245	36.4837	6.95	22.4644	806	446.449	354.25	507.641	558.184	178.341	19.8241
#N/A	#N/A	Dec-2005	Dec	2005	652.275	229.639	892.37	0	0	0.0322581	0.967742	0.451613	0	-0.504615	0.178223	4.85308	506.355	176.408	99.0778	150.641	122.352	50.745	11.2267	35.85	751	682.431	559.216	771.689	842.617	292.6	27.1106
#N/A	#N/A	Jan-2006	Jan	2006	602.972	222.511	826.65	0	0	0.0322581	0.967742	0.354839	0	-0.250907	0.0543926	5.37781	457.607	221.439	84.7902	170.762	113.63	70.3817	9.21889	28.3511	915	624.306	517.974	696.957	792.304	240.809	27.8453
#N/A	#N/A	Feb-2006	Feb	2006	1038.77	464.805	1555.74	0	0	0	1	0.714286	0.0714286	-0.554508	0.0844052	5.94117	828.585	313.821	132.143	249.445	181.692	91.9231	16.5089	52.2767	618	1119.66	742.524	1291.06	1450.19	278.958	25.3724
#N/A	#N/A	Mar-2006	Mar	2006	704.974	238.343	947.53	0	0	0	1	0.483871	0.0322581	-0.430878	0.306898	5.256	533.322	184.496	97.4505	162.996	124.639	57.2804	11.2233	34.2933	274	729.502	642.781	816.082	896.236	321.715	29.7259
#N/A	#N/A	Apr-2006	Apr	2006	232.329	55.3077	282.76	0	0	0.366667	0.633333	0	0	-0.0527792	0.0312032	4.76751	185.629	125.728	52.2592	77.9331	66.9275	41.2397	8.93333	14.7811	1852	233.494	220.725	253.078	271.885	182.145	23.4082
#N/A	#N/A	May-2006	May	2006	267.215	78.521	365.76	0	0	0.967742	0.0322581	0	0	-0.031175	0.164481	4.78674	243.207	202.707	85.7215	97.5755	101.705	63.5051	7.47111	14.0411	1123	249.586	252.73	285.523	334.006	166.255	20.6624
#N/A	#N/A	Jun-2006	Jun	2006	423.977	124.752	549.17	0	0.3	0.7	0	0	0	-0.328547	-0.277255	4.29239	328.282	189.592	87.5746	117.38	105.29	61.4393	9.28889	21.45	1392	424.143	399.564	470.886	523.474	248.404	28.0406
#N/A	#N/A	Jul-2006	Jul	2006	60.4711	17.5352	88.56	0.16129	1	0	0	0	0	-0.443191	-0.360892	4.09653	124.945	112.524	36.0452	60.7559	46.0621	28.0007	4.43444	8.30111	1389	48.2156	57.3612	64.7293	75.6961	41.5163	15.5441
#N/A	#N/A	Aug-2006	Aug	2006	102.636	26.1628	135.96	0.233333	1	0	0	0	0	-0.0853871	0.0134414	3.93086	118.967	57.0192	26.244	47.393	31.4556	15.8833	2.95111	7.95556	1417	96.03	91.2987	116.295	124.098	78.9491	18.1465
#N/A	#N/A	Sep-2006	Sep	2006	100.054	25.6178	143.65	0	0.176471	0.823529	0	0	0	-0.0669447	-0.0128062	4.10912	161.541	208.165	84.0964	84.7487	104.567	66.7697	15.3844	15.12	1090	88.3598	88.7516	110.605	122.051	78.353	25.0582
#N/A	#N/A	Oct-2006	Oct	2006	651.654	243.451	923.56	0	0	0.967742	0.0322581	0	0	-0.274894	-0.0395383	5.102	567.097	253.211	124.17	188.283	149.133	63.8517	13.17	43.5511	1801	688.569	540.895	785.416	855.887	256.938	29.9812
#N/A	#N/A	Nov-2006	Nov	2006	174.257	44.1078	251.53	0	0	0.7	0.3	0	0	0.0494805	0.194537	4.38097	181.285	232.924	95.8493	87.9786	112.37	77.4693	8.26111	11.0211	1160	152.227	175.138	168.45	209.083	139.101	24.5194
#N/A	#N/A	Dec-2006	Dec	2006	523.862	187.122	725.63	0	0	0.290323	0.709677	0.0645161	0	-0.507363	-0.0254502	4.75703	440.524	192.228	75.763	152.675	100.377	53.9683	8.39889	27.06	545	530.789	478.829	608.857	677.747	207.945	22.8576
#N/A	#N/A	Jan-2007	Jan	2007	552.754	209.008	778.19	0	0	0.16129	0.83871	0.483871	0.0322581	-0.497811	0.175122	5.03476	413.529	154.818	67.3894	132.45	88.3239	47.4986	7.42111	25.3444	1044	573.128	487.626	651.034	726.144	194.566	17.8253
#N/A	#N/A	Feb-2007	Feb	2007	988.752	392.575	1398.08	0	0	0	1	0.964286	0.178571	-0.59308	0.322646	5.90307	763.1	292.566	133.021	239.554	174.94	88.5446	14.1689	48.0378	588	1036.51	821.975	1179.16	1322.95	329.801	28.9512
#N/A	#N/A	Mar-2007	Mar	2007	786.611	300.946	1118.14	0	0	0	1	0.516129	0.129032	-0.364432	0.128617	5.34173	621.079	258.028	114.424	195.295	154.563	82.2553	12.7867	39.6933	1189	822.276	669.918	933.307	1039.58	283.178	27.3529
#N/A	#N/A	Apr-2007	Apr	2007	530.632	185.12	734.34	0	0	0.1	0.9	0.233333	0	-0.101433	0.203139	4.90048	461.316	292.981	123.925	167.346	143.554	77.3563	19.3533	34.9222	1708	545.615	471.303	622.652	683.25	229.42	29.1665
-5.83445	-2.67854	May-2007	May	2007	164.644	50.0173	243.19	0	0	0.935484	0.0645161	0	0	-0.28551	-0.111585	4.36006	242.45	213.826	86.0502	101.282	113.517	71.8304	8.14111	14.1467	400	141.418	148.803	176.08	209.057	112.995	19.9688
#N/A	#N/A	Jun-2007	Jun	2007	201.678	53.404	256.8	0	0.2	0.8	0	0	0	-0.260124	-0.0500024	4.18785	158.475	90.0571	42.6484	65.158	50.7758	31.9971	5.59444	10.7311	732	199.316	188.011	221.031	244.29	139.196	20.0576
#N/A	#N/A	Jul-2007	Jul	2007	86.2732	17.3269	104.52	0	0.903226	0.0967742	0	0	0	-0.275194	-0.291115	3.85316	116.284	95.5135	37.1983	53.3176	49.0861	30.3239	4.97333	8.36889	1651	83.0525	84.4231	93.1367	98.0956	73.1876	20.4235
#N/A	#N/A	Aug-2007	Aug	2007	117.701	29.5202	152.05	0.16129	0.870968	0.129032	0	0	0	-0.0347652	-0.133381	3.53121	135.863	84.1219	32.2323	57.8695	41.2796	24.7409	4.07222	9.09778	750	113.029	109.501	130.229	141.732	83.8852	20.1882
#N/A	#N/A	Sep-2007	Sep	2007	175.047	44.4868	222.91	0	0.566667	0.433333	0	0	0	-0.195531	-0.0725641	3.96501	161.398	86.7744	34.8734	65.3642	44.4572	26.6149	4.59111	10.7178	333	171.377	163.308	193.728	209.947	126.839	20.5729
#N/A	#N/A	Oct-2007	Oct	2007	192.291	51.3733	242.66	0	0.193548	0.806452	0	0	0	-0.177119	-0.184257	4.15166	162.998	96.332	36.8579	69.2316	46.2937	28.1356	5.28111	11.5511	504	192.289	181.042	213.418	232.708	124.972	23.0547
#N/A	#N/A	Nov-2007	Nov	2007	563.35	180.766	748.91	0	0	0.6	0.4	0	0	-0.257442	0.0916628	4.75842	448.284	288.297	110.348	165.686	148.163	93.4323	12.5033	27.0978	815	554.47	525.082	629.438	713.474	290.193	28.6335
#N/A	#N/A	Dec-2007	Dec	2007	686.852	227.847	922.71	0	0	0.0322581	0.967742	0.322581	0	-0.216356	0.323798	4.92543	564.926	227.638	125.9	174.617	156.102	64.8273	15.8611	40.4156	1180	717.149	604.223	802.258	872.226	339.663	33.2729
#N/A	#N/A	Jan-2008	Jan	2008	483.137	160.548	646.88	0	0	0	1	0.645161	0.0322581	-0.509774	0.0531409	4.81062	381.924	147	78.0249	124.38	95.7308	44.0777	8.57222	26.5744	553	501.96	427.192	562.622	614.31	235.718	25.4629
#N/A	#N/A	Feb-2008	Feb	2008	569.51	179.568	773.37	0	0	0	1	0.758621	0.0689655	-0.243184	0.0629732	5.07702	510.778	193.06	110.167	162.205	134.956	54.1323	11.1956	35.9978	1580	583.535	501.421	663.498	716.125	315.853	31.2694
#N/A	#N/A	Mar-2008	Mar	2008	866.378	318.056	1207.63	0	0	0	1	0.612903	0	-0.179014	0.0588704	5.5757	703.739	244.258	132.466	212.874	167.114	70.665	14.7511	47.3322	1497	908.856	738.425	1031.26	1131.31	350.243	32.2212
#N/A	#N/A	Apr-2008	Apr	2008	293.118	81.2028	376.81	0	0	0.366667	0.633333	0.0333333	0	0.165275	0.0379374	4.48959	246.014	179.427	79.0567	97.1563	94.7206	59.5614	9.06778	16.7267	984	286.784	278.32	319.356	358.366	188.675	25.3782
#N/A	#N/A	May-2008	May	2008	321.843	97.7844	466.29	0	0	0.903226	0.0967742	0	0	-0.11818	-0.0333527	4.87562	345.776	376.247	144.598	144.755	188.982	125.808	12.6711	18.5178	936	286.89	309.803	329.856	407.013	198.855	25.78
#N/A	#N/A	Jun-2008	Jun	2008	157.472	35.4366	190.32	0	0.6	0.4	0	0	0	-0.249503	-0.333846	3.81406	132.696	61.9467	31.8397	50.1185	35.942	17.7641	3.41	9.92222	806	155.743	147.932	172.543	182.52	132.322	20.4671
#N/A	#N/A	Jul-2008	Jul	2008	52.0195	13.2914	74.36	0.0967742	1	0	0	0	0	-0.19541	-0.543314	3.86538	149.217	130.269	32.9666	78.8108	46.5524	26.0309	5.65444	10.7956	910	43.0906	47.9451	60.0473	62.7042	38.153	22.3976
#N/A	#N/A	Aug-2008	Aug	2008	194.549	41.0945	225.31	0.0322581	1	0	0	0	0	-0.190542	0.00436871	3.69466	146.812	78.1894	34.7505	59.7848	43.068	27.2387	4.73444	10.0611	836	195.191	187.782	208.344	220.662	171.151	26.5465
#N/A	#N/A	Sep-2008	Sep	2008	155.021	36.8452	195.69	0	0.566667	0.433333	0	0	0	0.167748	0.0441326	3.90318	139.241	110.169	51.9854	57.0944	62.2904	39.9096	5.69556	9.64778	1896	148.969	149.381	164.296	183.215	120.49	20.3182
#N/A	#N/A	Oct-2008	Oct	2008	357.152	104.538	479.12	0	0	0.903226	0.0967742	0	0	-0.234555	0.132531	4.85009	379.791	222.29	103.552	142.113	124.041	62.0631	9.78778	27.4122	762	344.542	321.996	403.662	444.744	227.197	29.0894
#N/A	#N/A	Nov-2008	Nov	2008	434.438	132.641	563.51	0	0	0.566667	0.433333	0.0666667	0	-0.221885	0.0743273	4.67016	346.604	175.39	88.9947	119.53	105.387	55.5104	8.95667	24.1622	807	433.646	405.814	490.032	541.338	240.843	26.6012
#N/A	#N/A	Dec-2008	Dec	2008	793.745	296.443	1114.71	0	0	0.16129	0.83871	0.322581	0	-0.383425	0.0191582	5.3798	630.656	232.09	117.35	189.027	150.59	66.8283	13.5656	43.4011	1698	837.033	655.446	952.188	1044.22	319.908	29.92
#N/A	#N/A	Jan-2009	Jan	2009	502.019	178.834	701.73	0	0	0.0806452	0.919355	0.545906	0	-0.505235	0.260495	4.93959	451.426	167.993	80.5394	148.02	102.226	49.3711	8.39444	28.0722	813	503.286	444.23	589.368	652.872	213.041	23.5006
#N/A	#N/A	Feb-2009	Feb	2009	1057.32	414.026	1500.77	0	0	0	1	0.769231	0	-0.478787	0.117344	5.516	876.015	299.167	167.775	246.833	215.92	80.2427	19.8678	61.7156	455	1125.66	847.152	1287.24	1410.05	383.954	33.3635
#N/A	#N/A	Mar-2009	Mar	2009	465.587	137.325	595.56	0	0	0	1	0.548387	0.0967742	-0.0726929	0.16573	4.622	333.284	158.574	68.6695	119.44	91.0444	56.4939	8.94	21.6578	618	476.72	440.478	521.439	571.76	266.001	30.8706
#N/A	#N/A	Apr-2009	Apr	2009	635.042	207.708	845.98	0	0	0.166667	0.833333	0	0	-0.0472723	-0.12394	4.72283	495.43	181.725	99.0857	155.941	122.488	55.9401	10.7067	33.7711	1234	653.151	580.627	732.891	801.531	310.796	30.2641
-6.70019	-3.78964	May-2009	May	2009	375.911	116.2	492.8	0	0	1	0	0	0	0.0056947	-0.283563	3.81476	282.797	141.977	65.6661	99.8935	83.1227	49.4929	8.95889	19.4711	1494	385.903	353.211	427.805	466.782	195.115	27.6412
#N/A	#N/A	Jun-2009	Jun	2009	119.29	22.644	141.48	0	0.1	0.9	0	0	0	0.188646	-0.00567661	3.4112	92.415	87.873	33.9413	47.2823	44.6509	35.4056	4.88778	6.59222	1958	118.684	122.994	121.86	131.07	108.332	23.7553
#N/A	#N/A	Jul-2009	Jul	2009	144.024	33.2651	179.41	0	0.935484	0.0645161	0	0	0	-0.100042	-0.352022	3.71022	137.617	111.059	47.57	59.1136	56.9678	36.0323	5.00778	9.20222	1655	137.296	140.923	150.292	169.063	114.365	20.5418
#N/A	#N/A	Aug-2009	Aug	2009	110.228	23.4446	131.47	0.387097	1	0	0	0	0	-0.132206	-0.234268	3.27474	89.9082	51.7401	22.8916	38.1432	27.1991	16.1197	2.74667	6.91333	175	108.681	104.316	118.228	126.469	96.6789	17.0588
#N/A	#N/A	Sep-2009	Sep	2009	99.34	28.4859	144.73	0	0.433333	0.566667	0	0	0	0.160582	0.139937	4.0309	162.577	137.951	58.0538	69.5352	80.952	53.9684	5.93667	10.5611	672	89.3917	87.9456	109.096	123.719	70.7911	18.3253
#N/A	#N/A	Oct-2009	Oct	2009	440.081	132.258	604.73	0	0	0.967742	0.0322581	0	0	-0.0256638	0.131422	4.92603	415.37	334.086	141.143	160.091	171.582	102.338	12.6422	24.3278	1328	408.983	412.78	474.328	553.667	268.13	30.9041
#N/A	#N/A	Nov-2009	Nov	2009	437.488	147.372	656.52	0	0	0.933333	0.0666667	0	0	0.0316567	0.468163	4.90189	463.98	476.845	174.47	186.383	226.417	137.56	14.8978	25.7656	746	360.737	410.506	456.219	572.236	253.162	26.2065
#N/A	#N/A	Dec-2009	Dec	2009	720.884	270.728	1019.39	0	0	0.0967742	0.903226	0.483871	0	-0.371043	0.336502	5.71323	600.144	320.255	134.898	198.922	175.073	95.3719	13.6011	38.2467	2242	725.87	621.879	845.404	954.203	276.742	25.7747
#N/A	#N/A	Jan-2010	Jan	2010	595.98	226.608	853.08	0	0	0	1	0.83871	0.129032	-0.427942	0.414289	5.34529	488.393	269.996	102.091	161.722	138.196	79.2171	10.8233	28.4122	562	590.833	519.989	694.937	792.529	219.88	19.8776
#N/A	#N/A	Feb-2010	Feb	2010	427.582	131.26	604.75	0	0	0	1	0.964286	0.0357143	-0.32895	0.316225	5.24554	412.283	387.247	148.916	166.389	189.972	117.204	13.32	24.0044	1356	380.503	404.922	450.646	542.741	263.349	27.7482
#N/A	#N/A	Mar-2010	Mar	2010	476.724	168.194	675.75	0	0	0	1	0.322581	0	0.111806	0.202198	4.97199	425.391	336.599	127.909	160.401	165.708	102.684	11.0544	24.2811	2391	445.649	434.976	527.881	625.787	215.83	22.7594
#N/A	#N/A	Apr-2010	Apr	2010	514.18	147.99	655.18	0	0	0.466667	0.533333	0	0	-0.284001	0.0254459	4.20983	375.092	131.787	77.7047	119.501	92.8854	42.2276	9.38111	25.9333	706	528.972	481.276	578.386	627.435	312.602	30.4259
-4.60856	-0.950848	May-2010	May	2010	762.951	278.446	1064.59	0	0	0.903226	0.0967742	0	0	-0.154706	-0.127824	4.23512	589.514	213.957	113.57	176.982	140.273	64.0813	11.9222	39.8733	724	791.616	663.215	905.176	994.468	303.803	29.7847
#N/A	#N/A	Jun-2010	Jun	2010	267.056	71.4108	336.22	0	0.5	0.5	0	0	0	-0.252974	-0.31616	3.77974	222.487	106.823	44.5108	85.3038	55.2948	31.0041	5.62556	14.3544	509	265.654	251.082	295.698	322.772	180.456	23.8347
#N/A	#N/A	Jul-2010	Jul	2010	223.66	57.6623	282.97	0.516129	0.967742	0.0322581	0	0	0	-0.232244	-0.141325	3.62967	197.629	88.451	42.2359	72.7399	50.013	25.3233	4.94	13.7156	854	220.701	206.833	251.68	268.515	160.331	24.4782
#N/A	#N/A	Aug-2010	Aug	2010	190.381	53.8595	289.73	0.225806	1	0	0	0	0	0.0211741	-0.0763719	3.98984	203.182	261.371	112.908	93.8535	125.245	81.9199	8.70778	11.4967	586	159.262	188.695	183.941	235.569	141.612	22.3135
#N/A	#N/A	Sep-2010	Sep	2010	168.283	38.2926	208.45	0.0333333	0.733333	0.266667	0	0	0	-0.118826	-0.17246	4.25408	175.688	115.212	46.5253	74.8428	59.2887	36.178	6.31889	12.5978	537	162.006	160.313	183.201	196.313	138.076	24.3141
#N/A	#N/A	Oct-2010	Oct	2010	456.362	153.075	611.92	0	0.0322581	0.967742	0	0	0	-0.344849	0.000718494	4.90142	350.91	124.445	69.0591	108.964	83.2302	37.4803	6.80333	24.0878	974	465.342	419.352	529.28	579.636	210.957	20.1941
#N/A	#N/A	Nov-2010	Nov	2010	406.078	125.302	533.07	0	0	0.6	0.4	0	0	-0.156728	0.337635	4.78397	335.742	133.042	70.0734	115.785	83.9035	42.161	7.12	21.7378	595	410.532	371.075	463.42	507.648	222.754	28.6465
#N/A	#N/A	Dec-2010	Dec	2010	554.279	196.5	761.68	0	0	0.0322581	0.967742	0.677419	0	-0.473391	0.367226	5.75656	463.045	344.913	111.649	186.549	162.537	110.737	13.5489	26.5867	1154	543.61	497.975	625.269	724.148	242.347	22.7665
#N/A	#N/A	Jan-2011	Jan	2011	549.734	185.682	745.87	0	0	0	1	0.916667	0.166667	-0.446062	0.371536	4.6574	439.993	249.006	105.647	150.641	134.264	76.572	10.1589	26.5489	1065	541.659	507.084	620.468	705.724	256.759	24.7129
#N/A	#N/A	Feb-2011	Feb	2011	933.11	368.197	1309.55	0	0	0	1	0.75	0.107143	-0.383717	0.044917	5.31979	717.832	295.523	120.26	244.544	158.728	88.055	12.3467	42.9611	948	967.742	786.864	1096.7	1248.27	314.662	28.8629
#N/A	#N/A	Mar-2011	Mar	2011	496.638	171.959	668.75	0	0	0	1	0.548387	0	-0.117539	0.110319	4.96082	379.937	183.206	76.5451	136.473	96.4582	55.1201	8.95333	25.6156	774	505.899	458.705	570.353	636.647	209.634	24.2759
#N/A	#N/A	Apr-2011	Apr	2011	357.805	115.015	480.76	0	0	0.266667	0.733333	0.0666667	0	-0.10967	-0.175242	4.68211	337.516	202.13	80.9207	128.266	104.312	57.3037	12.6789	24.4011	1118	357.243	326.8	413.75	452.22	181.593	24.5312
-5.40757	-1.56347	May-2011	May	2011	177.719	41.7993	219.66	0	0.0322581	0.935484	0.0322581	0	0	0.205212	-0.2238	3.85119	143.217	115.446	51.5436	61.8544	60.3448	40.0124	5.75556	10.7156	968	174.001	173.96	188.473	208.503	135.154	23.9559
#N/A	#N/A	Jun-2011	Jun	2011	345.398	108.031	449.28	0	0.466667	0.533333	0	0	0	-0.0267545	-0.198713	3.58788	269.51	129.643	52.7114	99.7829	69.8171	42.4946	6.80222	17.5411	699	350.998	322.659	391.78	431.661	178.29	23.8765
#N/A	#N/A	Jul-2011	Jul	2011	149.96	30.1426	172.13	0.16129	1	0	0	0	0	-0.248147	-0.293095	3.5032	125.83	66.4582	29.775	51.1427	35.1367	19.2999	3.81	8.75667	683	150.374	146.13	160.176	167.691	136.876	23.4871
#N/A	#N/A	Aug-2011	Aug	2011	85.7717	18.6927	109.85	0.2	1	0	0	0	0	-0.153855	-0.273545	3.5236	136.713	185.811	62.7834	80.494	85.8276	59.5241	13.1744	13.1878	2939	81.5971	81.1952	94.4923	100.62	65.4043	23.8359
#N/A	#N/A	Sep-2011	Sep	2011	113.73	22.7751	139.84	0.133333	0.666667	0.263889	0.0694444	0	0	0.147036	-0.19303	3.53189	95.0169	92.0217	38.4739	47.44	47.5012	34.5756	4.62333	6.56222	1085	111.744	114.592	115.525	128.383	98.2278	22.4329
#N/A	#N/A	Oct-2011	Oct	2011	290.707	101.817	448.1	0.0666667	0.333333	0.527778	0.138889	0	0	-0.1392	0.209355	4.69983	364.272	348.412	116.983	152.409	160.402	100.3	10.8256	19.6344	1560	229.784	263.5	306.87	386.146	170.707	19.9912
#N/A	#N/A	Nov-2011	Nov	2011	240.585	69.3643	324.96	0	0	0.791667	0.208333	0	0	-0.253629	-0.0978762	4.32291	282.937	147.92	60.8969	109.834	78.5549	41.1813	7.64667	18.5278	711	228.355	214.57	275.345	299.053	157.823	26.2806
#N/A	#N/A	Dec-2011	Dec	2011	533.767	204.696	756.41	0	0	0.322581	0.677419	0.0967742	0	-0.449623	0.0297609	4.52026	482.51	244.525	95.1941	172.038	128.172	65.3406	11.9	35.6644	746	563.767	414.727	646.292	712.214	217.365	25.7853
#N/A	#N/A	Jan-2012	Jan	2012	318.135	93.9578	442.81	0	0	0	1	0.322581	0	-0.411295	0.0168755	5.05603	373.565	152.288	77.8227	128.781	98.6238	42.6337	7.86111	24.4778	675	308.621	279.946	366.701	396.54	205.605	26.6106
#N/A	#N/A	Feb-2012	Feb	2012	909.169	326.582	1246.11	0	0	0	1	0.482759	0	-0.434811	0.172801	4.61588	702.468	243.762	137.456	209.666	169.242	70.3941	13.8967	48.6011	320	951.791	792.004	1076.5	1177.99	375.926	33.8929
#N/A	#N/A	Mar-2012	Mar	2012	291.59	99.4402	401.64	0	0	0.193548	0.806452	0.16129	0	-0.232518	-0.0444944	4.44159	338.723	200.466	60.2599	141.399	85.4186	48.037	6.32556	19.9789	253	279.106	267.762	332.798	376.692	133.551	20.9465
#N/A	#N/A	Apr-2012	Apr	2012	499.931	150.391	648.38	0	0	0.6	0.4	0	0	-0.374264	0.0478058	4.65016	376.804	135.175	79.8837	117.259	96.4711	41.4357	8.26222	26.9111	861	515.433	452.98	571.326	619.189	291.337	28.4047
-5.79177	-1.39298	May-2012	May	2012	276.672	71.1809	347.4	0	0.0967742	0.903226	0	0	0	0.109152	-0.347239	3.59473	214.035	100.341	51.0494	78.0412	58.7077	30.8016	5.92778	16.3067	1075	279.628	259.608	309.612	329.869	195.57	26.1571
#N/A	#N/A	Jun-2012	Jun	2012	224.262	57.6058	282.07	0	0.4	0.6	0	0	0	-0.0623643	-0.0414889	3.79553	176.343	113.007	55.7964	67.9895	63.0899	38.3471	6.15556	12.3022	2241	220.801	213.821	242.893	269.074	157.86	23.5876
#N/A	#N/A	Jul-2012	Jul	2012	145.959	34.5576	182.09	0.387097	1	0	0	0	0	-0.186024	-0.127244	3.4825	140.815	67.4448	31.7322	54.4759	37.7873	20.0627	3.78778	9.55	1222	142.377	135.517	162.148	171.963	116.257	19.8994
#N/A	#N/A	Aug-2012	Aug	2012	82.2143	23.3711	113.6	0.516129	1	0	0	0	0	-0.195749	-0.400206	3.3926	113.103	69.0206	27.2814	49.7141	32.3003	17.1341	3.50444	8.23333	1250	75.5742	70.3085	96.238	102.566	55.9172	16.7329
#N/A	#N/A	Sep-2012	Sep	2012	157.499	42.7592	210.47	0.1	0.7	0.3	0	0	0	-0.0526728	-0.11581	3.75455	185.131	141.823	44.5723	91.3653	58.2396	35.4079	5.72111	15.7744	904	152.1	141.463	178.185	193.317	106.177	23.4906
#N/A	#N/A	Oct-2012	Oct	2012	406.729	165.119	691.28	0	0.129032	0.870968	0	0	0	-0.0546013	0.0143191	4.16549	506.874	634.132	204.438	217.887	276.86	177.123	17.6756	22.85	530	278.337	374.391	409.508	563.857	211.068	22.3006
#N/A	#N/A	Nov-2012	Nov	2012	387.332	98.4131	481.59	0	0	0.5	0.5	0	0	-0.211876	0.477996	4.57557	301.096	250.502	85.7076	135.695	125.652	91.1773	13.94	20.3111	486	390.254	372.552	417.226	459.672	279.966	30.9876
#N/A	#N/A	Dec-2012	Dec	2012	555.801	187.863	756.26	0	0	0.354839	0.645161	0.0967742	0	-0.174485	0.257426	4.89203	479.248	221.986	99.825	159.716	133.095	70.1129	12.8511	31.7011	1555	564.613	504.478	644.769	709.593	256.174	26.9582
#N/A	#N/A	Jan-2013	Jan	2013	426.648	137.517	576.17	0	0	0	1	0.548387	0.0967742	-0.50446	0.129436	4.44898	374.082	166.44	81.2071	131.405	98.3381	44.5041	8.17222	27.8256	565	435.837	380.713	497.199	538.927	220.626	25.8147
#N/A	#N/A	Feb-2013	Feb	2013	855.168	353.372	1252.37	0	0	0	1	0.857143	0	-0.268633	0.254174	5.23703	751.017	457.566	170.267	252.655	229.744	128.575	19.0056	44.7011	1501	851.137	675.903	1016.38	1176.09	285.408	26.3512
#N/A	#N/A	Mar-2013	Mar	2013	561.567	182.759	768.96	0	0	0	1	0.741935	0	-0.317601	0.451933	5.27876	506.985	434.976	147.797	201.101	208.755	136.706	18.8389	29.3744	672	529.504	513.097	620.347	721.352	300.755	29.8576
#N/A	#N/A	Apr-2013	Apr	2013	391.656	113.047	501.31	0	0	0.233333	0.766667	0.133333	0	-0.0829298	-0.116591	4.65506	343.23	221.139	97.2936	132.214	122.664	66.045	16.4756	26.9589	389	397.438	361.473	445.64	480.74	236.386	31.6224
-6.54115	-1.85955	May-2013	May	2013	389.981	114.76	503.49	0	0	0.870968	0.129032	0	0	-0.138905	-0.311313	4.00492	269.262	95.779	51.1991	87.343	61.2304	32.6036	5.90444	17.4756	774	398.564	364.692	438.722	479.248	229.67	21.6835
#N/A	#N/A	Jun-2013	Jun	2013	328.491	94.1183	420.19	0	0.266667	0.733333	0	0	0	-0.236179	-0.403219	4.18202	253.151	156.223	67.4869	96.8013	84.9105	54.7537	7.58111	15.5889	2070	330.218	312.035	362.054	402.631	196.824	25.9894
#N/A	#N/A	Jul-2013	Jul	2013	51.2867	14.7141	74.11	0.387097	1	0	0	0	0	-0.282328	-0.309196	3.78152	69.6161	37.2519	17.4909	28.2579	21.7344	12.3687	1.95778	4.47667	594	45.2804	44.0924	58.8323	63.7166	38.2235	10.1471
#N/A	#N/A	Aug-2013	Aug	2013	100.809	23.7957	131.34	0	1	0	0	0	0	-0.243504	-0.186823	3.60213	114.617	67.8765	28.617	50.5628	35.0432	20.161	3.74111	8.3	692	94.6402	91.2341	112.808	119.492	82.7452	20.0176
#N/A	#N/A	Sep-2013	Sep	2013	144.865	28.8732	170.22	0	0.333333	0.666667	0	0	0	-0.260707	-0.0200882	3.62428	112.627	91.1003	37.5637	51.4705	46.1276	32.5354	4.68333	8.09778	465	143.047	144.675	150.602	161.858	131.472	24.0065
#N/A	#N/A	Oct-2013	Oct	2013	120.03	27.865	146.19	0	0	1	0	0	0	0.0157977	0.101646	4.09228	101.296	44.1736	23.9623	37.0667	28.5479	14.8461	2.65667	7.25	56	120.222	112.682	132.762	140.205	94.7696	16.2124
#N/A	#N/A	Nov-2013	Nov	2013	676.715	248.755	940.69	0	0	0.566667	0.433333	0.0333333	0	-0.403348	0.0685132	4.938	502.224	185.021	84.4548	159.957	109.869	58.0313	9.48556	31.5944	714	703.939	585.568	794.848	884.758	268.778	24.9424
#N/A	#N/A	Dec-2013	Dec	2013	255.267	64.5166	321.22	0	0	0.193548	0.806452	0.354839	0	-0.370632	0.11535	4.12515	225.078	114.709	55.2395	87.8968	64.8024	35.2596	7.00333	16.3856	1475	251.161	236.617	283.059	305.297	189.742	27.1324
#N/A	#N/A	Jan-2014	Jan	2014	435.241	131.655	566.01	0	0	0	1	0.645161	0.322581	-0.472457	0.0408912	5.11693	372.953	195.655	88.477	134.461	114.396	61.856	10.05	25.5233	1012	437.117	398.916	494.238	541.904	250.208	26.7988
#N/A	#N/A	Feb-2014	Feb	2014	644.085	222.713	898.55	0	0	0	1	0.892857	0.142857	-0.321378	0.291931	4.74056	610.058	457.215	194.904	219.23	241.743	130.654	16.3644	38.9922	1108	612.226	564.167	724.616	842.925	319.732	32.6188
#N/A	#N/A	Mar-2014	Mar	2014	740.171	284.597	1054.56	0	0	0	1	0.677419	0.0967742	-0.20233	0.278169	5.10569	555.613	195.662	90.2303	168.004	118.62	60.4973	10.6222	34.7789	1500	775.05	631.9	882.204	978.183	260.887	23.4829
#N/A	#N/A	Apr-2014	Apr	2014	483.98	170.126	656.17	0	0	0.0333333	0.966667	0	0	-0.0454091	0.015706	4.77772	388.064	185.255	73.4586	140.233	97.7527	53.7783	9.06333	25.7578	1231	496.666	441.069	560.66	622.865	199.292	22.5312
-6.17393	-1.54426	May-2014	May	2014	282.804	81.8777	369.4	0	0	0.935484	0.0645161	0	0	-0.0235284	-0.0865221	4.11299	257.222	121.315	58.5849	93.7935	68.925	33.5243	6.67667	19.2911	677	280.874	257.293	322.055	349.204	176.448	21.7206
